# Supplementary material for: Rigid and concave, 2,4-cis-substituted azetidine derivatives: A platform for asymmetric catalysis
Source: Sci Rep. 2018 Apr 25;8:6541. doi: 10.1038/s41598-018-24784-3 (PMC5916886; doi:10.1038/s41598-018-24784-3)
Supplement: Supplementary file 2 — 1d CIF [file 41598_2018_24784_MOESM2_ESM.txt]

data_Compound_1d
_audit_creation_date              2018-01-09
_audit_creation_method
;
Olex2 1.2
(compiled 2017.08.10 svn.r3458 for OlexSys, GUI svn.r5381)
;
_shelxl_version_number            2014-3
_publ_contact_author_address      ?
_publ_contact_author_email        ?
_publ_contact_author_id_orcid     ?
_publ_contact_author_name         None
_publ_contact_author_phone        ?
_publ_section_references
;
Dolomanov, O.V., Bourhis, L.J., Gildea, R.J, Howard, J.A.K. & Puschmann, H.
 (2009), J. Appl. Cryst. 42, 339-341.

Sheldrick, G.M. (2008). Acta Cryst. A64, 112-122.

Sheldrick, G.M. (2015). Acta Cryst. C71, 3-8.
;
_chemical_name_common             ?
_chemical_name_systematic
;
 ?
;
_chemical_formula_moiety          'C20 H26 N3 O2, I'
_chemical_formula_sum             'C20 H26 I N3 O2'
_chemical_formula_weight          467.34
_chemical_absolute_configuration  ad
_chemical_melting_point           ?
_chemical_oxdiff_formula          'C20 H25 N3 O2 I1'
loop_
  _atom_type_symbol
  _atom_type_description
  _atom_type_scat_dispersion_real
  _atom_type_scat_dispersion_imag
  _atom_type_scat_source
 'C' 'C' 0.0181 0.0091 'International Tables Vol C Tables 4.2.6.8 and 6.1.1.4'
 'H' 'H' 0.0000 0.0000 'International Tables Vol C Tables 4.2.6.8 and 6.1.1.4'
 'I' 'I' -0.3257 6.8362 'International Tables Vol C Tables 4.2.6.8 and 6.1.1.4'
 'N' 'N' 0.0311 0.0180 'International Tables Vol C Tables 4.2.6.8 and 6.1.1.4'
 'O' 'O' 0.0492 0.0322 'International Tables Vol C Tables 4.2.6.8 and 6.1.1.4'

_shelx_space_group_comment
;
The symmetry employed for this shelxl refinement is uniquely defined
by the following loop, which should always be used as a source of
symmetry information in preference to the above space-group names.
They are only intended as comments.
;
_space_group_crystal_system       'monoclinic'
_space_group_IT_number            4
_space_group_name_H-M_alt         'P 1 21 1'
_space_group_name_Hall            'P 2yb'
loop_
  _space_group_symop_operation_xyz
 'x, y, z'
 '-x, y+1/2, -z'

_cell_length_a                    8.26967(7)
_cell_length_b                    7.63280(6)
_cell_length_c                    16.69601(11)
_cell_angle_alpha                 90
_cell_angle_beta                  96.4510(7)
_cell_angle_gamma                 90
_cell_volume                      1047.191(14)
_cell_formula_units_Z             2
_cell_measurement_reflns_used     15374
_cell_measurement_temperature     99.9(4)
_cell_measurement_theta_max       74.2460
_cell_measurement_theta_min       5.2990
_shelx_estimated_absorpt_T_max    ?
_shelx_estimated_absorpt_T_min    ?
_exptl_absorpt_coefficient_mu     12.155
_exptl_absorpt_correction_T_max   0.412
_exptl_absorpt_correction_T_min   0.097
_exptl_absorpt_correction_type    gaussian
_exptl_absorpt_process_details
;
CrysAlisPro, Agilent Technologies,
Version 1.171.37.35 (release 13-08-2014 CrysAlis171 .NET)
(compiled Aug 13 2014,18:06:01)
Numerical absorption correction based on gaussian integration over
			a multifaceted crystal model
Empirical absorption correction using spherical harmonics,
 implemented in SCALE3 ABSPACK scaling algorithm.
;
_exptl_crystal_colour             colourless
_exptl_crystal_colour_modifier    ?
_exptl_crystal_colour_primary     colourless
_exptl_crystal_density_diffrn     1.482
_exptl_crystal_density_meas       ?
_exptl_crystal_density_method     ?
_exptl_crystal_description        block
_exptl_crystal_F_000              472
_exptl_crystal_size_max           0.3448
_exptl_crystal_size_mid           0.1981
_exptl_crystal_size_min           0.0956
_exptl_special_details
;
 ?
;
_exptl_transmission_factor_max    ?
_exptl_transmission_factor_min    ?
_diffrn_reflns_av_R_equivalents   0.0237
_diffrn_reflns_av_unetI/netI      0.0151
_diffrn_reflns_Laue_measured_fraction_full 1.000
_diffrn_reflns_Laue_measured_fraction_max 0.991
_diffrn_reflns_limit_h_max        10
_diffrn_reflns_limit_h_min        -9
_diffrn_reflns_limit_k_max        9
_diffrn_reflns_limit_k_min        -9
_diffrn_reflns_limit_l_max        20
_diffrn_reflns_limit_l_min        -20
_diffrn_reflns_number             19506
_diffrn_reflns_point_group_measured_fraction_full 0.999
_diffrn_reflns_point_group_measured_fraction_max 0.980
_diffrn_reflns_theta_full         67.684
_diffrn_reflns_theta_max          74.414
_diffrn_reflns_theta_min          2.663
_diffrn_ambient_environment       N~2~
_diffrn_ambient_temperature       99.9(4)
_diffrn_detector                  'CCD plate'
_diffrn_detector_area_resol_mean  10.3537
_diffrn_detector_type             Atlas
_diffrn_measured_fraction_theta_full 1.000
_diffrn_measured_fraction_theta_max 0.991
_diffrn_measurement_details
;
#__ type_ start__ end____ width___ exp.time_
  1 omega -113.00  -16.00   1.0000    1.0000
omega____ theta____ kappa____ phi______ frames
    -      -42.8107  -57.0000   30.0000 97

#__ type_ start__ end____ width___ exp.time_
  2 omega  -96.00   -2.00   1.0000    1.0000
omega____ theta____ kappa____ phi______ frames
    -      -42.8107  125.0000 -180.0000 94

#__ type_ start__ end____ width___ exp.time_
  3 omega  -96.00   -2.00   1.0000    1.0000
omega____ theta____ kappa____ phi______ frames
    -      -42.8107  125.0000  -90.0000 94

#__ type_ start__ end____ width___ exp.time_
  4 omega  -50.00   30.00   1.0000    1.0000
omega____ theta____ kappa____ phi______ frames
    -      -42.8107   38.0000  -90.0000 80

#__ type_ start__ end____ width___ exp.time_
  5 omega -117.00  -11.00   1.0000    1.0000
omega____ theta____ kappa____ phi______ frames
    -      -42.8107  -77.0000  150.0000 106

#__ type_ start__ end____ width___ exp.time_
  6 omega   35.00  122.00   1.0000    1.0000
omega____ theta____ kappa____ phi______ frames
    -      106.6257 -125.0000 -120.0000 87

#__ type_ start__ end____ width___ exp.time_
  7 omega   32.00   91.00   1.0000    1.0000
omega____ theta____ kappa____ phi______ frames
    -      106.6257  -30.0000  -90.0000 59

#__ type_ start__ end____ width___ exp.time_
  8 omega   75.00  178.00   1.0000    1.0000
omega____ theta____ kappa____ phi______ frames
    -      106.6257   77.0000  -60.0000 103

#__ type_ start__ end____ width___ exp.time_
  9 omega   25.00  109.00   1.0000    1.0000
omega____ theta____ kappa____ phi______ frames
    -      106.6257  -94.0000   90.0000 84

#__ type_ start__ end____ width___ exp.time_
 10 omega   83.00  178.00   1.0000    1.0000
omega____ theta____ kappa____ phi______ frames
    -      106.6257   45.0000    0.0000 95

#__ type_ start__ end____ width___ exp.time_
 11 omega   35.00   99.00   1.0000    1.0000
omega____ theta____ kappa____ phi______ frames
    -      106.6257  -45.0000   90.0000 64

#__ type_ start__ end____ width___ exp.time_
 12 omega   32.00   91.00   1.0000    1.0000
omega____ theta____ kappa____ phi______ frames
    -      106.6257  -30.0000 -120.0000 59

#__ type_ start__ end____ width___ exp.time_
 13 omega   32.00   91.00   1.0000    1.0000
omega____ theta____ kappa____ phi______ frames
    -      106.6257  -30.0000 -180.0000 59

#__ type_ start__ end____ width___ exp.time_
 14 omega   25.00  109.00   1.0000    1.0000
omega____ theta____ kappa____ phi______ frames
    -      106.6257  -94.0000  -90.0000 84

#__ type_ start__ end____ width___ exp.time_
 15 omega  101.00  178.00   1.0000    1.0000
omega____ theta____ kappa____ phi______ frames
    -      106.6257   95.0000 -122.0000 77

#__ type_ start__ end____ width___ exp.time_
 16 omega   25.00  109.00   1.0000    1.0000
omega____ theta____ kappa____ phi______ frames
    -      106.6257  -94.0000    0.0000 84

#__ type_ start__ end____ width___ exp.time_
 17 omega   94.00  178.00   1.0000    1.0000
omega____ theta____ kappa____ phi______ frames
    -      106.6257  125.0000 -120.0000 84

#__ type_ start__ end____ width___ exp.time_
 18 omega   33.00  138.00   1.0000    1.0000
omega____ theta____ kappa____ phi______ frames
    -      106.6257  -77.0000  -60.0000 105

#__ type_ start__ end____ width___ exp.time_
 19 omega  -50.00   30.00   1.0000    1.0000
omega____ theta____ kappa____ phi______ frames
    -      -42.8107   38.0000 -180.0000 80

#__ type_ start__ end____ width___ exp.time_
 20 omega -113.00  -16.00   1.0000    1.0000
omega____ theta____ kappa____ phi______ frames
    -      -42.8107  -57.0000 -180.0000 97

#__ type_ start__ end____ width___ exp.time_
 21 omega -117.00  -11.00   1.0000    1.0000
omega____ theta____ kappa____ phi______ frames
    -      -42.8107  -77.0000  -90.0000 106

#__ type_ start__ end____ width___ exp.time_
 22 omega  -50.00   30.00   1.0000    1.0000
omega____ theta____ kappa____ phi______ frames
    -      -42.8107   38.0000   90.0000 80

#__ type_ start__ end____ width___ exp.time_
 23 omega -113.00  -16.00   1.0000    1.0000
omega____ theta____ kappa____ phi______ frames
    -      -42.8107  -57.0000  -60.0000 97

#__ type_ start__ end____ width___ exp.time_
 24 omega   61.00  178.00   1.0000    1.0000
omega____ theta____ kappa____ phi______ frames
    -      106.6257   15.0000  120.0000 117

#__ type_ start__ end____ width___ exp.time_
 25 omega   79.00  177.00   1.0000    1.0000
omega____ theta____ kappa____ phi______ frames
    -      106.6257   61.0000 -150.0000 98

#__ type_ start__ end____ width___ exp.time_
 26 omega   83.00  178.00   1.0000    1.0000
omega____ theta____ kappa____ phi______ frames
    -      106.6257   30.0000 -150.0000 95

#__ type_ start__ end____ width___ exp.time_
 27 omega   75.00  178.00   1.0000    1.0000
omega____ theta____ kappa____ phi______ frames
    -      106.6257   77.0000   90.0000 103

#__ type_ start__ end____ width___ exp.time_
 28 omega   79.00  177.00   1.0000    1.0000
omega____ theta____ kappa____ phi______ frames
    -      106.6257   61.0000   30.0000 98

#__ type_ start__ end____ width___ exp.time_
 29 omega   79.00  177.00   1.0000    1.0000
omega____ theta____ kappa____ phi______ frames
    -      106.6257   61.0000  150.0000 98

#__ type_ start__ end____ width___ exp.time_
 30 omega   75.00  178.00   1.0000    1.0000
omega____ theta____ kappa____ phi______ frames
    -      106.6257   77.0000  -90.0000 103

#__ type_ start__ end____ width___ exp.time_
 31 omega   75.00  178.00   1.0000    1.0000
omega____ theta____ kappa____ phi______ frames
    -      106.6257   77.0000   60.0000 103

#__ type_ start__ end____ width___ exp.time_
 32 omega   75.00  178.00   1.0000    1.0000
omega____ theta____ kappa____ phi______ frames
    -      106.6257   77.0000 -120.0000 103
;
_diffrn_measurement_device        'four-circle diffractometer'
_diffrn_measurement_device_type   'SuperNova, Dual, Cu at zero, Atlas'
_diffrn_measurement_method        '\w scans'
_diffrn_orient_matrix_UB_11       -0.0671430000
_diffrn_orient_matrix_UB_12       -0.1880894000
_diffrn_orient_matrix_UB_13       0.0017262000
_diffrn_orient_matrix_UB_21       -0.0118554000
_diffrn_orient_matrix_UB_22       -0.0078431000
_diffrn_orient_matrix_UB_23       -0.0926800000
_diffrn_orient_matrix_UB_31       0.1746423000
_diffrn_orient_matrix_UB_32       -0.0727487000
_diffrn_orient_matrix_UB_33       0.0055442000
_diffrn_radiation_monochromator   mirror
_diffrn_radiation_probe           x-ray
_diffrn_radiation_type            CuK\a
_diffrn_radiation_wavelength      1.54184
_diffrn_source                    'sealed X-ray tube'
_diffrn_source_type               'SuperNova (Cu) X-ray Source'
_reflns_Friedel_coverage          0.834
_reflns_Friedel_fraction_full     0.999
_reflns_Friedel_fraction_max      0.968
_reflns_number_gt                 4182
_reflns_number_total              4208
_reflns_odcompleteness_completeness 100.00
_reflns_odcompleteness_iscentric  1
_reflns_odcompleteness_theta      66.97
_reflns_special_details
;
 Reflections were merged by SHELXL according to the crystal
 class for the calculation of statistics and refinement.
 
 _reflns_Friedel_fraction is defined as the number of unique
 Friedel pairs measured divided by the number that would be
 possible theoretically, ignoring centric projections and
 systematic absences.
;
_reflns_threshold_expression      'I > 2\s(I)'
_computing_cell_refinement
;
CrysAlisPro, Agilent Technologies,
Version 1.171.37.35 (release 13-08-2014 CrysAlis171 .NET)
(compiled Aug 13 2014,18:06:01)
;
_computing_data_collection
;
CrysAlisPro, Agilent Technologies,
Version 1.171.37.35 (release 13-08-2014 CrysAlis171 .NET)
(compiled Aug 13 2014,18:06:01)
;
_computing_data_reduction
;
CrysAlisPro, Agilent Technologies,
Version 1.171.37.35 (release 13-08-2014 CrysAlis171 .NET)
(compiled Aug 13 2014,18:06:01)
;
_computing_molecular_graphics     'Olex2 (Dolomanov et al., 2009)'
_computing_publication_material   'Olex2 (Dolomanov et al., 2009)'
_computing_structure_refinement   'ShelXL (Sheldrick, 2015)'
_computing_structure_solution     'ShelXS (Sheldrick, 2008)'
_refine_diff_density_max          0.208
_refine_diff_density_min          -0.581
_refine_diff_density_rms          0.055
_refine_ls_abs_structure_details
;
 Flack x determined using 1888 quotients [(I+)-(I-)]/[(I+)+(I-)]
 (Parsons, Flack and Wagner, Acta Cryst. B69 (2013) 249-259).
;
_refine_ls_abs_structure_Flack    -0.017(2)
_refine_ls_extinction_coef        .
_refine_ls_extinction_method      none
_refine_ls_goodness_of_fit_ref    1.068
_refine_ls_hydrogen_treatment     constr
_refine_ls_matrix_type            full
_refine_ls_number_parameters      237
_refine_ls_number_reflns          4208
_refine_ls_number_restraints      1
_refine_ls_R_factor_all           0.0153
_refine_ls_R_factor_gt            0.0151
_refine_ls_restrained_S_all       1.068
_refine_ls_shift/su_max           0.001
_refine_ls_shift/su_mean          0.000
_refine_ls_structure_factor_coef  Fsqd
_refine_ls_weighting_details
'w=1/[\s^2^(Fo^2^)+(0.0240P)^2^+0.2500P] where P=(Fo^2^+2Fc^2^)/3'
_refine_ls_weighting_scheme       calc
_refine_ls_wR_factor_gt           0.0386
_refine_ls_wR_factor_ref          0.0388
_refine_special_details
;
 ?
;
_olex2_refinement_description
;
1. Fixed Uiso
 At 1.2 times of:
  All C(H) groups, All C(H,H) groups, All N(H,H) groups
 At 1.5 times of:
  All C(H,H,H) groups
2.a Ternary CH refined with riding coordinates:
 C1(H1), C3(H3), C18(H18)
2.b Secondary CH2 refined with riding coordinates:
 C2(H2A,H2B), C4(H4A,H4B), C11(H11A,H11B), N2(H2C,H2D)
2.c Aromatic/amide H refined with riding coordinates:
 C6(H6), C7(H7), C9(H9), C10(H10), C13(H13), C14(H14), C15(H15), C16(H16),
 C17(H17)
2.d Idealised Me refined as rotating group:
 C19(H19A,H19B,H19C), C20(H20A,H20B,H20C)
;
_atom_sites_solution_hydrogens    geom
_atom_sites_solution_primary      heavy
_atom_sites_solution_secondary    ?
loop_
  _atom_site_label
  _atom_site_type_symbol
  _atom_site_fract_x
  _atom_site_fract_y
  _atom_site_fract_z
  _atom_site_U_iso_or_equiv
  _atom_site_adp_type
  _atom_site_occupancy
  _atom_site_site_symmetry_order
  _atom_site_calc_flag
  _atom_site_refinement_flags_posn
  _atom_site_refinement_flags_adp
  _atom_site_refinement_flags_occupancy
  _atom_site_disorder_assembly
  _atom_site_disorder_group
 C1 C 0.7564(3) 0.7308(5) 0.25861(14) 0.0176(5) Uani 1 1 d . . . . .
 H1 H 0.8056 0.8361 0.2875 0.021 Uiso 1 1 calc R . . . .
 C2 C 0.6873(3) 0.7786(4) 0.17028(15) 0.0210(6) Uani 1 1 d . . . . .
 H2A H 0.7344 0.8862 0.1493 0.025 Uiso 1 1 calc R . . . .
 H2B H 0.6879 0.6804 0.1316 0.025 Uiso 1 1 calc R . . . .
 C3 C 0.5228(3) 0.8067(3) 0.20386(15) 0.0181(5) Uani 1 1 d . . . . .
 H3 H 0.5052 0.9326 0.2170 0.022 Uiso 1 1 calc R . . . .
 C4 C 0.3721(3) 0.7251(4) 0.16056(14) 0.0187(6) Uani 1 1 d . . . . .
 H4A H 0.3874 0.5967 0.1576 0.022 Uiso 1 1 calc R . . . .
 H4B H 0.2789 0.7474 0.1915 0.022 Uiso 1 1 calc R . . . .
 C5 C 0.8689(3) 0.5772(3) 0.27013(14) 0.0166(5) Uani 1 1 d . . . . .
 C6 C 1.0354(3) 0.6050(3) 0.28950(16) 0.0197(5) Uani 1 1 d . . . . .
 H6 H 1.0739 0.7207 0.3005 0.024 Uiso 1 1 calc R . . . .
 C7 C 1.1458(4) 0.4680(4) 0.29305(17) 0.0210(6) Uani 1 1 d . . . . .
 H7 H 1.2592 0.4883 0.3054 0.025 Uiso 1 1 calc R . . . .
 C8 C 1.0856(3) 0.3003(3) 0.27792(15) 0.0193(5) Uani 1 1 d . . . . .
 C9 C 0.9208(3) 0.2674(5) 0.25986(14) 0.0228(5) Uani 1 1 d . . . . .
 H9 H 0.8826 0.1510 0.2502 0.027 Uiso 1 1 calc R . . . .
 C10 C 0.8125(4) 0.4059(4) 0.25612(16) 0.0213(5) Uani 1 1 d . . . . .
 H10 H 0.6992 0.3847 0.2440 0.026 Uiso 1 1 calc R . . . .
 C11 C 0.5482(3) 0.7673(6) 0.35529(14) 0.0228(6) Uani 1 1 d . . . . .
 H11A H 0.4298 0.7576 0.3589 0.027 Uiso 1 1 calc R . . . .
 H11B H 0.5797 0.8920 0.3622 0.027 Uiso 1 1 calc R . . . .
 C12 C 0.6410(3) 0.6583(5) 0.42056(15) 0.0245(6) Uani 1 1 d . . . . .
 C13 C 0.7722(3) 0.7286(7) 0.46916(15) 0.0323(8) Uani 1 1 d . . . . .
 H13 H 0.7984 0.8491 0.4646 0.039 Uiso 1 1 calc R . . . .
 C14 C 0.8657(4) 0.6232(6) 0.5247(2) 0.0448(10) Uani 1 1 d . . . . .
 H14 H 0.9558 0.6719 0.5575 0.054 Uiso 1 1 calc R . . . .
 C15 C 0.8277(5) 0.4489(7) 0.5321(2) 0.0469(10) Uani 1 1 d . . . . .
 H15 H 0.8924 0.3772 0.5696 0.056 Uiso 1 1 calc R . . . .
 C16 C 0.6953(5) 0.3775(5) 0.4849(2) 0.0410(8) Uani 1 1 d . . . . .
 H16 H 0.6680 0.2577 0.4906 0.049 Uiso 1 1 calc R . . . .
 C17 C 0.6027(4) 0.4824(5) 0.42898(16) 0.0305(7) Uani 1 1 d . . . . .
 H17 H 0.5125 0.4333 0.3963 0.037 Uiso 1 1 calc R . . . .
 C18 C 0.1708(3) 0.7414(6) 0.03484(13) 0.0207(5) Uani 1 1 d . . . . .
 H18 H 0.1647 0.6106 0.0344 0.025 Uiso 1 1 calc R . . . .
 C19 C 0.1550(4) 0.8070(5) -0.05132(17) 0.0333(8) Uani 1 1 d . . . . .
 H19A H 0.1680 0.9346 -0.0515 0.050 Uiso 1 1 calc GR . . . .
 H19B H 0.0474 0.7759 -0.0783 0.050 Uiso 1 1 calc GR . . . .
 H19C H 0.2394 0.7529 -0.0799 0.050 Uiso 1 1 calc GR . . . .
 C20 C 0.0357(4) 0.8130(5) 0.07931(18) 0.0335(8) Uani 1 1 d . . . . .
 H20A H 0.0420 0.7597 0.1330 0.050 Uiso 1 1 calc GR . . . .
 H20B H -0.0697 0.7852 0.0491 0.050 Uiso 1 1 calc GR . . . .
 H20C H 0.0473 0.9403 0.0847 0.050 Uiso 1 1 calc GR . . . .
 N1 N 0.5856(3) 0.7045(3) 0.27665(12) 0.0175(5) Uani 1 1 d . . . . .
 N2 N 0.3340(3) 0.7967(3) 0.07685(12) 0.0170(5) Uani 1 1 d . . . . .
 H2C H 0.4130 0.7615 0.0466 0.020 Uiso 1 1 calc R . . . .
 H2D H 0.3371 0.9158 0.0793 0.020 Uiso 1 1 calc R . . . .
 N3 N 1.2020(3) 0.1548(3) 0.28076(14) 0.0249(5) Uani 1 1 d . . . . .
 O1 O 1.3452(3) 0.1837(3) 0.30413(14) 0.0312(5) Uani 1 1 d . . . . .
 O2 O 1.1490(3) 0.0087(3) 0.25936(15) 0.0337(5) Uani 1 1 d . . . . .
 I1 I 0.37960(2) 0.25075(3) 0.07392(2) 0.01992(5) Uani 1 1 d . . . . .

loop_
  _atom_site_aniso_label
  _atom_site_aniso_U_11
  _atom_site_aniso_U_22
  _atom_site_aniso_U_33
  _atom_site_aniso_U_23
  _atom_site_aniso_U_13
  _atom_site_aniso_U_12
 C1 0.0150(10) 0.0183(15) 0.0191(9) -0.0009(11) 0.0002(8) -0.0018(12)
 C2 0.0176(11) 0.0261(19) 0.0196(10) 0.0034(10) 0.0028(8) 0.0039(11)
 C3 0.0175(12) 0.0185(12) 0.0183(11) 0.0003(8) 0.0020(9) 0.0033(9)
 C4 0.0214(12) 0.0172(16) 0.0173(10) 0.0008(10) 0.0008(8) 0.0019(11)
 C5 0.0174(12) 0.0189(12) 0.0133(10) 0.0002(9) 0.0005(9) 0.0012(10)
 C6 0.0215(14) 0.0157(12) 0.0215(12) -0.0004(9) 0.0006(10) -0.0012(10)
 C7 0.0185(14) 0.0194(14) 0.0245(14) 0.0003(11) -0.0012(11) 0.0008(11)
 C8 0.0226(13) 0.0183(14) 0.0171(11) 0.0009(8) 0.0028(9) 0.0043(10)
 C9 0.0281(12) 0.0156(15) 0.0245(10) -0.0011(13) 0.0020(9) -0.0028(14)
 C10 0.0195(14) 0.0214(14) 0.0227(12) -0.0008(10) 0.0010(10) -0.0019(11)
 C11 0.0215(11) 0.0285(16) 0.0185(10) -0.0038(13) 0.0028(8) 0.0036(14)
 C12 0.0207(14) 0.0384(18) 0.0150(12) -0.0012(11) 0.0049(10) 0.0043(12)
 C13 0.0262(13) 0.051(2) 0.0191(10) -0.0054(15) 0.0006(9) 0.0010(17)
 C14 0.0283(18) 0.085(3) 0.0198(14) 0.0007(16) -0.0028(13) 0.0052(19)
 C15 0.036(2) 0.082(3) 0.0226(15) 0.0182(16) 0.0052(13) 0.020(2)
 C16 0.041(2) 0.054(2) 0.0301(15) 0.0175(15) 0.0110(14) 0.0114(17)
 C17 0.0287(17) 0.040(2) 0.0229(14) 0.0057(11) 0.0043(12) 0.0043(13)
 C18 0.0174(11) 0.0214(12) 0.0220(10) -0.0021(15) -0.0036(8) -0.0027(15)
 C19 0.0185(13) 0.061(2) 0.0195(12) 0.0010(12) -0.0010(10) -0.0009(13)
 C20 0.0151(13) 0.060(2) 0.0245(13) 0.0004(12) 0.0004(11) -0.0012(13)
 N1 0.0147(10) 0.0219(13) 0.0157(9) 0.0007(7) 0.0005(7) 0.0035(8)
 N2 0.0140(10) 0.0198(13) 0.0170(9) -0.0010(7) 0.0010(7) 0.0013(8)
 N3 0.0322(15) 0.0202(13) 0.0234(11) 0.0015(9) 0.0071(10) 0.0071(11)
 O1 0.0239(11) 0.0289(10) 0.0402(12) -0.0005(9) 0.0007(9) 0.0093(8)
 O2 0.0431(14) 0.0168(11) 0.0416(13) -0.0040(10) 0.0068(11) 0.0041(10)
 I1 0.01974(8) 0.01904(8) 0.02114(7) -0.00065(8) 0.00299(5) -0.00004(9)

_geom_special_details
;
 All esds (except the esd in the dihedral angle between two l.s. planes)
 are estimated using the full covariance matrix.  The cell esds are taken
 into account individually in the estimation of esds in distances, angles
 and torsion angles; correlations between esds in cell parameters are only
 used when they are defined by crystal symmetry.  An approximate (isotropic)
 treatment of cell esds is used for estimating esds involving l.s. planes.
;
loop_
  _geom_bond_atom_site_label_1
  _geom_bond_atom_site_label_2
  _geom_bond_distance
  _geom_bond_site_symmetry_2
  _geom_bond_publ_flag
 C1 C2 1.564(3) . ?
 C1 C5 1.496(4) . ?
 C1 N1 1.491(3) . ?
 C2 C3 1.543(3) . ?
 C3 C4 1.504(4) . ?
 C3 N1 1.488(3) . ?
 C4 N2 1.501(3) . ?
 C5 C6 1.394(4) . ?
 C5 C10 1.399(4) . ?
 C6 C7 1.385(4) . ?
 C7 C8 1.386(4) . ?
 C8 C9 1.385(4) . ?
 C8 N3 1.468(3) . ?
 C9 C10 1.383(5) . ?
 C11 C12 1.510(4) . ?
 C11 N1 1.463(3) . ?
 C12 C13 1.388(4) . ?
 C12 C17 1.391(5) . ?
 C13 C14 1.394(5) . ?
 C14 C15 1.376(7) . ?
 C15 C16 1.386(6) . ?
 C16 C17 1.392(4) . ?
 C18 C19 1.515(4) . ?
 C18 C20 1.511(4) . ?
 C18 N2 1.510(3) . ?
 N3 O1 1.224(3) . ?
 N3 O2 1.236(3) . ?

loop_
  _geom_angle_atom_site_label_1
  _geom_angle_atom_site_label_2
  _geom_angle_atom_site_label_3
  _geom_angle
  _geom_angle_site_symmetry_1
  _geom_angle_site_symmetry_3
  _geom_angle_publ_flag
 C5 C1 C2 117.4(2) . . ?
 N1 C1 C2 88.17(17) . . ?
 N1 C1 C5 117.3(3) . . ?
 C3 C2 C1 86.17(18) . . ?
 C4 C3 C2 119.0(2) . . ?
 N1 C3 C2 89.04(19) . . ?
 N1 C3 C4 111.7(2) . . ?
 N2 C4 C3 111.9(2) . . ?
 C6 C5 C1 119.6(2) . . ?
 C6 C5 C10 118.9(2) . . ?
 C10 C5 C1 121.3(2) . . ?
 C7 C6 C5 121.6(3) . . ?
 C6 C7 C8 117.8(3) . . ?
 C7 C8 N3 118.1(2) . . ?
 C9 C8 C7 122.1(3) . . ?
 C9 C8 N3 119.7(3) . . ?
 C10 C9 C8 119.2(3) . . ?
 C9 C10 C5 120.3(3) . . ?
 N1 C11 C12 109.0(3) . . ?
 C13 C12 C11 120.6(3) . . ?
 C13 C12 C17 119.1(3) . . ?
 C17 C12 C11 120.1(3) . . ?
 C12 C13 C14 120.3(4) . . ?
 C15 C14 C13 120.2(4) . . ?
 C14 C15 C16 120.1(3) . . ?
 C15 C16 C17 119.7(4) . . ?
 C12 C17 C16 120.6(3) . . ?
 C20 C18 C19 111.0(3) . . ?
 N2 C18 C19 109.0(2) . . ?
 N2 C18 C20 110.0(2) . . ?
 C3 N1 C1 90.89(19) . . ?
 C11 N1 C1 116.0(2) . . ?
 C11 N1 C3 118.2(2) . . ?
 C4 N2 C18 114.4(2) . . ?
 O1 N3 C8 118.8(2) . . ?
 O1 N3 O2 123.6(3) . . ?
 O2 N3 C8 117.6(3) . . ?

_shelx_res_file
;
TITL AY3-350 in P21 #4
REM reset to P21 #4
CELL 1.54184 8.269673 7.632796 16.696005 90 96.451 90
ZERR 2 0.000073 0.000056 0.000111 0 0.0007 0
LATT -1
SYMM -X,0.5+Y,-Z
SFAC C H I N O
UNIT 40 52 2 6 4

L.S. 10
PLAN  10
TEMP -173.2(4)
BOND
fmap 2
acta
SHEL 20 0.8
OMIT 0 -2 0
OMIT 0 2 0
REM <olex2.extras>
REM <HklSrc "%.\\AY3-350_Gaussian.hkl">
REM </olex2.extras>

WGHT    0.024000    0.250000
FVAR       6.02453
C1    1    0.756382    0.730846    0.258607    11.00000    0.01504    0.01829 =
         0.01908   -0.00093    0.00025   -0.00178
AFIX  13
H1    2    0.805587    0.836078    0.287546    11.00000   -1.20000
AFIX   0
C2    1    0.687325    0.778617    0.170281    11.00000    0.01760    0.02610 =
         0.01957    0.00344    0.00279    0.00394
AFIX  23
H2A   2    0.734408    0.886222    0.149258    11.00000   -1.20000
H2B   2    0.687897    0.680449    0.131561    11.00000   -1.20000
AFIX   0
C3    1    0.522844    0.806695    0.203855    11.00000    0.01745    0.01847 =
         0.01833    0.00033    0.00197    0.00325
AFIX  13
H3    2    0.505171    0.932558    0.217044    11.00000   -1.20000
AFIX   0
C4    1    0.372066    0.725057    0.160565    11.00000    0.02136    0.01723 =
         0.01729    0.00080    0.00079    0.00189
AFIX  23
H4A   2    0.387436    0.596679    0.157646    11.00000   -1.20000
H4B   2    0.278874    0.747366    0.191547    11.00000   -1.20000
AFIX   0
C5    1    0.868920    0.577182    0.270130    11.00000    0.01739    0.01894 =
         0.01332    0.00023    0.00047    0.00121
C6    1    1.035351    0.604956    0.289501    11.00000    0.02151    0.01567 =
         0.02150   -0.00037    0.00057   -0.00118
AFIX  43
H6    2    1.073944    0.720656    0.300541    11.00000   -1.20000
AFIX   0
C7    1    1.145830    0.467975    0.293045    11.00000    0.01847    0.01935 =
         0.02449    0.00027   -0.00123    0.00083
AFIX  43
H7    2    1.259218    0.488290    0.305436    11.00000   -1.20000
AFIX   0
C8    1    1.085559    0.300280    0.277923    11.00000    0.02265    0.01826 =
         0.01708    0.00088    0.00276    0.00428
C9    1    0.920766    0.267368    0.259864    11.00000    0.02814    0.01561 =
         0.02449   -0.00107    0.00198   -0.00276
AFIX  43
H9    2    0.882633    0.151044    0.250168    11.00000   -1.20000
AFIX   0
C10   1    0.812475    0.405907    0.256124    11.00000    0.01949    0.02144 =
         0.02273   -0.00077    0.00096   -0.00186
AFIX  43
H10   2    0.699176    0.384688    0.243983    11.00000   -1.20000
AFIX   0
C11   1    0.548174    0.767349    0.355292    11.00000    0.02149    0.02849 =
         0.01848   -0.00383    0.00283    0.00362
AFIX  23
H11A  2    0.429839    0.757609    0.358910    11.00000   -1.20000
H11B  2    0.579660    0.892039    0.362185    11.00000   -1.20000
AFIX   0
C12   1    0.640954    0.658335    0.420561    11.00000    0.02067    0.03843 =
         0.01498   -0.00120    0.00492    0.00431
C13   1    0.772156    0.728632    0.469161    11.00000    0.02616    0.05135 =
         0.01906   -0.00542    0.00058    0.00104
AFIX  43
H13   2    0.798370    0.849131    0.464580    11.00000   -1.20000
AFIX   0
C14   1    0.865670    0.623216    0.524678    11.00000    0.02828    0.08491 =
         0.01980    0.00069   -0.00284    0.00519
AFIX  43
H14   2    0.955845    0.671892    0.557493    11.00000   -1.20000
AFIX   0
C15   1    0.827728    0.448863    0.532079    11.00000    0.03620    0.08227 =
         0.02257    0.01817    0.00521    0.02042
AFIX  43
H15   2    0.892384    0.377210    0.569617    11.00000   -1.20000
AFIX   0
C16   1    0.695343    0.377532    0.484872    11.00000    0.04100    0.05362 =
         0.03005    0.01753    0.01096    0.01142
AFIX  43
H16   2    0.668010    0.257653    0.490642    11.00000   -1.20000
AFIX   0
C17   1    0.602656    0.482362    0.428981    11.00000    0.02867    0.04019 =
         0.02292    0.00566    0.00428    0.00432
AFIX  43
H17   2    0.512479    0.433284    0.396315    11.00000   -1.20000
AFIX   0
C18   1    0.170792    0.741407    0.034835    11.00000    0.01742    0.02140 =
         0.02196   -0.00215   -0.00359   -0.00265
AFIX  13
H18   2    0.164658    0.610560    0.034425    11.00000   -1.20000
AFIX   0
C19   1    0.154996    0.806975   -0.051317    11.00000    0.01854    0.06130 =
         0.01949    0.00099   -0.00100   -0.00092
AFIX 137
H19A  2    0.167965    0.934592   -0.051485    11.00000   -1.50000
H19B  2    0.047426    0.775886   -0.078288    11.00000   -1.50000
H19C  2    0.239377    0.752867   -0.079918    11.00000   -1.50000
AFIX   0
C20   1    0.035749    0.812951    0.079310    11.00000    0.01513    0.06027 =
         0.02453    0.00044    0.00035   -0.00125
AFIX 137
H20A  2    0.042031    0.759711    0.132982    11.00000   -1.50000
H20B  2   -0.069698    0.785223    0.049127    11.00000   -1.50000
H20C  2    0.047328    0.940322    0.084665    11.00000   -1.50000
AFIX   0
N1    4    0.585566    0.704503    0.276653    11.00000    0.01467    0.02186 =
         0.01569    0.00070    0.00051    0.00353
N2    4    0.333971    0.796734    0.076849    11.00000    0.01398    0.01983 =
         0.01705   -0.00095    0.00104    0.00127
AFIX  23
H2C   2    0.412992    0.761468    0.046632    11.00000   -1.20000
H2D   2    0.337083    0.915803    0.079327    11.00000   -1.20000
AFIX   0
N3    4    1.202049    0.154769    0.280758    11.00000    0.03216    0.02016 =
         0.02339    0.00148    0.00706    0.00715
O1    5    1.345228    0.183700    0.304133    11.00000    0.02394    0.02893 =
         0.04020   -0.00048    0.00071    0.00930
O2    5    1.149005    0.008699    0.259357    11.00000    0.04308    0.01679 =
         0.04162   -0.00405    0.00683    0.00413

I1    3    0.379603    0.250749    0.073923    11.00000    0.01974    0.01904 =
         0.02114   -0.00065    0.00299   -0.00004
HKLF 4

REM  AY3-350 in P21 #4
REM R1 =  0.0151 for    4182 Fo > 4sig(Fo)  and  0.0153 for all    4208 data
REM    237 parameters refined using      1 restraints

END

WGHT      0.0241      0.2496

REM Highest difference peak  0.208,  deepest hole -0.581,  1-sigma level  0.055
Q1    1   0.2172  0.2500  0.0331  11.00000  0.05    0.21
Q2    1   0.7340  0.7457  0.2149  11.00000  0.05    0.20
Q3    1   0.5423  0.2536  0.1107  11.00000  0.05    0.19
Q4    1   0.2407  0.6587 -0.0785  11.00000  0.05    0.18
Q5    1   0.6039  0.8704  0.0241  11.00000  0.05    0.17
Q6    1   0.5374  0.7567  0.2488  11.00000  0.05    0.17
Q7    1   0.5815  0.6581  0.0307  11.00000  0.05    0.16
Q8    1   0.8509  0.2472  0.3446  11.00000  0.05    0.16
Q9    1   1.1371  0.2488  0.2778  11.00000  0.05    0.16
Q10   1   0.6521  0.7376  0.2757  11.00000  0.05    0.15
;
_shelx_res_checksum               60377
_shelx_hkl_file
;
   0  -9   0-43.0782 202.704   7
   0  -9   0-66.6276 115.966  29
   0  -9   1 13244.2 664.527  29
   0  -9  -1 14284.9 688.640  29
   0  -9  -1 13963.4 729.737   7
   0  -9   1 14025.6 736.780   7
   0  -9   2 23390.1 872.639  29
   0  -9   2 22574.7 709.899  16
   0  -9  -2 23620.4 877.351  29
   0  -9   2 25035.1 984.781   7
   0  -9   3 28459.2 839.294  16
   0  -9   3 28928.8 878.432  29
   0  -9   3 31711.1 1110.76   7
   0  -9  -3 29343.3 960.461  29
   0  -9   4 29878.5 1050.92   7
   0  -9  -4 27756.7 900.300  29
   0  -9   4 27006.8 748.979  29
   0  -9   4 27265.4 832.427  16
   0  -9   5 21415.4 855.742   7
   0  -9  -5 20646.0 734.943  29
   0  -9   5 20071.7 697.475  16
   0  -9   6 3947.83 344.936   7
   0  -9   6 3630.49 276.660  16
   0  -8   0 49769.1 1303.08  16
   0  -8   0 51125.2 1544.90  29
   0  -8   0 54652.2 1640.31   7
   0  -8   1 31816.5 1250.98   7
   0  -8  -1 32580.3 1250.43   7
   0  -8   1 32500.4 1063.51  16
   0  -8   1 33317.5 1228.63  29
   0  -8  -1 32941.3 1210.63  29
   0  -8   2 21392.0 883.985  16
   0  -8  -2 22233.2 1022.39   7
   0  -8   2 22234.1 1046.15   7
   0  -8   2 21865.8 986.361  29
   0  -8  -2 21290.9 957.621  29
   0  -8   3 673.662 242.112   7
   0  -8  -3 667.459 249.163   7
   0  -8   3 801.595 225.063  29
   0  -8  -3 865.889 238.750  29
   0  -8   3 432.822 179.455  16
   0  -8   4 2020.24 313.084  16
   0  -8   4 1805.70 295.775  29
   0  -8  -4 1530.42 317.409   7
   0  -8   4 1730.52 347.265   7
   0  -8  -4 1632.07 278.342  29
   0  -8   5 16663.6 934.377   7
   0  -8   5 17229.4 755.338  29
   0  -8   5 15694.8 799.244  27
   0  -8  -5 17763.9 834.378  29
   0  -8   5 16496.5 832.116  16
   0  -8   6 31288.0 923.555  29
   0  -8   6 29036.6 1105.41  16
   0  -8   6 31440.6 1304.83   7
   0  -8  -6 31580.1 1098.08  29
   0  -8   6 31745.3 1446.72  12
   0  -8   6 27284.9 1079.22  27
   0  -8   7 32154.9 1286.11   7
   0  -8  -7 33477.8 1095.77  29
   0  -8   7 31068.5 1403.65  12
   0  -8   7 30347.9 1062.35  16
   0  -8   8 13460.6 633.432  16
   0  -8   8 11718.4 742.799   7
   0  -8   8 10483.4 627.509  27
   0  -8   8 11597.5 811.875  12
   0  -8  -8 13444.7 645.480  29
   0  -8   9 6816.80 554.415  12
   0  -8   9 8175.65 441.962  16
   0  -8   9 7245.90 527.828   7
   0  -8  10 2948.81 249.877  27
   0  -8  10 3629.69 260.024  16
   0  -8  10 3624.55 353.252  12
   0  -8  10 3397.03 313.592   7
   0  -8  11 3280.03 246.773   7
   0  -8  11 3097.73 201.690  16
   0  -7   0 199.363 208.918   7
   0  -7   0 90.1573 147.446  16
   0  -7   0 2.72527 189.144  29
   0  -7  -1 5425.07 421.596  16
   0  -7  -1 6502.32 538.173  29
   0  -7   1 5536.83 525.104  29
   0  -7   1 6588.67 637.335  12
   0  -7   1 5683.32 464.821  16
   0  -7  -1 5371.10 528.170   7
   0  -7   1 5741.05 537.982   7
   0  -7  -2 63794.1 1745.66  29
   0  -7  -2 65835.1 1821.23   7
   0  -7   2 66589.2 1697.75  27
   0  -7   2 63148.9 1786.29  29
   0  -7   2 64298.3 1839.87   7
   0  -7   2 66424.0 2041.33  12
   0  -7   3 107056. 2729.07  12
   0  -7   3 107951. 2310.89  27
   0  -7  -3 104503. 2320.50  29
   0  -7   3 104748. 2389.78  29
   0  -7   3 109541. 2523.82   7
   0  -7  -3 111858. 2492.99   7
   0  -7  -4 29362.4 1114.80  26
   0  -7   4 30920.3 1308.42   7
   0  -7   4 31181.5 1192.08  27
   0  -7  -4 28790.7 1223.19   7
   0  -7  -4 32644.7 1204.78  29
   0  -7   4 31992.0 1453.46  12
   0  -7   4 31007.0 1223.57  29
   0  -7  -5 37529.6 1415.40   7
   0  -7  -5 34925.3 1250.98  26
   0  -7   5 34999.8 1322.12  27
   0  -7   5 36612.3 1343.24  24
   0  -7   5 35170.0 1291.55  29
   0  -7   5 36136.4 1605.65  12
   0  -7   5 35547.9 1450.96   7
   0  -7  -5 36411.4 1286.88  29
   0  -7  -6 21770.0 978.514  29
   0  -7   6 22340.0 1298.42  12
   0  -7   6 23111.2 1076.39  24
   0  -7   6 20747.3 1036.64  27
   0  -7   6 23557.4 1213.25   7
   0  -7   6 22193.0 933.193  29
   0  -7  -6 22555.7 991.770  26
   0  -7   7 6705.52 624.076  27
   0  -7   7 7732.65 736.223   7
   0  -7   7 7418.92 493.405  29
   0  -7  -7 6924.10 537.063  26
   0  -7  -7 7527.68 571.669  29
   0  -7   7 7211.82 615.157  24
   0  -7   7 6828.92 768.808  12
   0  -7  -8 54144.0 1562.18  29
   0  -7   8 51825.6 1662.23  24
   0  -7   8 50186.8 1876.66   7
   0  -7   8 47984.8 1679.59  27
   0  -7  -8 53334.9 1449.41  26
   0  -7   8 49866.6 2017.87  12
   0  -7   9 41568.0 1532.05  27
   0  -7   9 42850.7 1827.29  12
   0  -7   9 42033.7 1685.94   7
   0  -7  -9 49213.5 1306.38  26
   0  -7  -9 49382.6 1208.96  25
   0  -7   9 49419.5 1573.88  24
   0  -7  -9 47311.2 1429.61  29
   0  -7  10 30861.0 1426.25  12
   0  -7 -10 37753.2 1045.35  26
   0  -7  10 33054.6 1396.20   7
   0  -7  10 36460.7 1222.76  24
   0  -7  10 31050.1 1232.91  27
   0  -7 -10 36948.8 978.159  25
   0  -7 -11 39506.6 952.765  25
   0  -7  11 36470.5 1361.33  12
   0  -7  11 41565.4 1151.46  24
   0  -7 -11 39594.9 991.232  26
   0  -7  11 35539.1 1271.86   7
   0  -7  11 35582.9 1191.08  27
   0  -7  12 21368.4 657.896  16
   0  -7 -12 21162.2 612.110  25
   0  -7  12 20633.4 878.081  12
   0  -7  12 20778.9 828.995   7
   0  -7  12 20116.0 775.291  27
   0  -7 -12 20278.8 620.613  26
   0  -7  12 21261.8 702.333  24
   0  -7  13 304.141 97.5635  27
   0  -7 -13 186.256 54.4483   9
   0  -7 -13 143.433 68.6925  26
   0  -7  13 69.5361 105.596  12
   0  -7 -13 144.753 52.7910  25
   0  -7  13 147.345 60.5626  16
   0  -7  13 372.246 120.223   7
   0  -7  14 3017.18 215.312   7
   0  -6   0 105146. 2413.01  12
   0  -6   0 105583. 2192.40  29
   0  -6   0 105366. 2246.48   7
   0  -6  -1 85558.8 1773.14  16
   0  -6   1 88649.9 1996.41  29
   0  -6   1 88900.3 2039.27   7
   0  -6   1 86923.6 2180.66  12
   0  -6  -1 88438.3 2020.31   7
   0  -6   1 91660.0 1903.08  27
   0  -6  -1 87544.8 1977.12  29
   0  -6   2 33810.7 1179.63  29
   0  -6  -2 34294.9 1156.58  29
   0  -6   2 36984.6 1192.70  24
   0  -6   2 36020.2 1250.90   7
   0  -6  -2 34824.3 1216.08   7
   0  -6   2 34868.3 1341.19  12
   0  -6  -2 33355.8 1085.56  26
   0  -6   2 35386.1 1149.07  27
   0  -6   3 1193.12 225.760  24
   0  -6   3 1248.87 239.421  27
   0  -6  -3 1068.43 241.282   7
   0  -6  -3 1305.28 254.562  22
   0  -6  -3 941.817 183.997  26
   0  -6   3 1120.40 263.985   3
   0  -6   3 1216.08 285.104  12
   0  -6   3 1159.59 236.634  29
   0  -6   3 1713.48 309.719   7
   0  -6  -3 1334.54 243.034  29
   0  -6   4 3893.23 421.621  29
   0  -6  -4 5022.11 475.839  22
   0  -6  -4 4373.43 416.059  29
   0  -6  -4 4510.54 430.037  26
   0  -6   4 4703.76 445.081  27
   0  -6   4 4260.46 512.915  12
   0  -6   4 4669.26 444.164  24
   0  -6  -4 4429.04 441.044   7
   0  -6   4 4746.37 490.955   7
   0  -6   4 4878.39 504.275   3
   0  -6   5 33756.9 1221.68  29
   0  -6  -5 35327.3 1316.78   7
   0  -6   5 33048.5 1456.82  12
   0  -6  -5 34668.0 1327.74  22
   0  -6  -5 35101.9 1204.62  29
   0  -6   5 31641.2 1336.99   3
   0  -6   5 33183.1 1349.52   7
   0  -6   5 35855.5 1271.49  24
   0  -6   5 31328.0 1216.95  27
   0  -6  -5 34765.7 1199.12  26
   0  -6  -6 48226.2 1436.88  25
   0  -6   6 47438.4 1582.84  27
   0  -6   6 46130.3 1665.51   3
   0  -6  -6 50197.5 1707.66  22
   0  -6   6 49935.6 1743.35   7
   0  -6  -6 49374.6 1472.71  29
   0  -6   6 47266.5 1550.63  24
   0  -6   6 47922.2 1466.75  29
   0  -6  -6 47391.1 1471.88  26
   0  -6   6 49417.5 1892.74  12
   0  -6  -6 50597.7 1645.48   7
   0  -6   7 79598.2 2211.87  27
   0  -6  -7 84791.6 1967.60  25
   0  -6   7 84080.6 2197.23  24
   0  -6  -7 87781.9 2057.69  29
   0  -6  -7 81979.1 2061.27  26
   0  -6   7 86105.5 2458.77   7
   0  -6   7 82548.6 1883.91  29
   0  -6   7 85875.2 2656.80  12
   0  -6  -8 22572.4 1028.09  26
   0  -6   8 21549.4 1110.57  24
   0  -6   8 20371.9 1111.23  27
   0  -6   8 19980.3 1213.33   7
   0  -6  -8 21407.7 907.002  25
   0  -6   8 21088.1 1341.26  12
   0  -6  -8 21788.6 987.605  29
   0  -6   9 21641.0 1181.66  27
   0  -6  -9 24165.7 1028.81  26
   0  -6   9 24189.2 1194.56  24
   0  -6   9 20333.5 1266.71   7
   0  -6  -9 22887.8 1029.28  29
   0  -6   9 20922.5 1378.91  12
   0  -6  -9 23152.0 931.104  25
   0  -6   9 18617.9 1090.71  18
   0  -6 -10 7303.13 558.430  26
   0  -6  10 6141.95 612.081  18
   0  -6 -10 7398.05 508.742  25
   0  -6  10 7569.38 682.142  24
   0  -6  10 5441.57 741.058  12
   0  -6  10 6266.11 721.253   7
   0  -6  10 6359.52 637.391  27
   0  -6 -10 7011.08 574.265  29
   0  -6  11 8442.20 670.964  18
   0  -6 -11 11858.9 613.941  25
   0  -6  11 11878.4 765.964  24
   0  -6  11 10430.9 761.508  27
   0  -6  11 10707.1 854.503   7
   0  -6  11 9666.08 849.727  12
   0  -6 -11 12693.0 675.073  26
   0  -6  12 33079.6 1164.06  24
   0  -6  12 30127.7 1280.09   7
   0  -6 -12 35202.2 1054.40  26
   0  -6 -12 35148.7 1023.91  25
   0  -6  12 29123.9 1118.64  18
   0  -6  12 32090.1 1209.03  27
   0  -6  12 32456.8 1392.76  12
   0  -6  13 33993.9 1128.44  27
   0  -6  13 33024.5 1031.64  24
   0  -6 -13 32614.2 936.693  26
   0  -6 -13 33301.1 930.912  25
   0  -6  13 32630.1 1235.47  12
   0  -6  13 31770.7 1159.51   7
   0  -6  13 31180.2 1011.45  18
   0  -6  14 16166.3 611.243  24
   0  -6 -14 15643.3 571.870  26
   0  -6  14 15803.7 673.885  27
   0  -6  14 15507.0 699.236   7
   0  -6  14 15465.9 733.945  12
   0  -6 -14 15846.3 570.095  25
   0  -6  15 18250.9 670.924  12
   0  -6  15 19031.2 658.293   7
   0  -6  15 17476.2 523.721  24
   0  -6 -15 17867.2 534.513  26
   0  -6  15 19454.6 646.729  27
   0  -6 -15 17538.4 535.902  25
   0  -6 -16 3073.79 178.060  25
   0  -6 -16 3004.17 179.662   9
   0  -6 -16 2921.79 170.507  26
   0  -6  16 3330.46 216.371   7
   0  -5   0 122.604 107.544  20
   0  -5   0 30.1006 66.8193   3
   0  -5  -1 19164.0 782.854  20
   0  -5  -1 18391.8 713.883  22
   0  -5   1 18999.9 737.931   3
   0  -5   1 19715.2 834.778  20
   0  -5   2 80857.9 1770.47   3
   0  -5  -2 79411.8 1701.04  20
   0  -5   2 80436.9 1858.22  20
   0  -5  -2 79928.7 1665.79  22
   0  -5  -3 125153. 2219.25  20
   0  -5  -3 125125. 2282.32  22
   0  -5   3 123359. 2436.58   3
   0  -5   4 104701. 2073.75  24
   0  -5  -4 102094. 2098.91   7
   0  -5   4 105369. 2201.09   7
   0  -5  -4 104606. 2135.34  22
   0  -5  -4 102415. 2001.99  29
   0  -5   4 103413. 2308.34   3
   0  -5   4 103283. 2334.08  12
   0  -5   5 58000.9 1584.01  27
   0  -5  -5 60121.8 1624.27  22
   0  -5   5 59854.9 1566.50  24
   0  -5  -5 61045.7 1489.08  29
   0  -5   5 58085.2 1504.01  29
   0  -5   5 57180.2 1747.47   3
   0  -5  -5 60547.0 1496.41  26
   0  -5  -5 62492.1 1620.60   7
   0  -5   5 61110.9 1822.37  12
   0  -5  -6 19649.5 960.527  22
   0  -5   6 19868.2 836.147   5
   0  -5   6 19026.3 925.515  27
   0  -5  -6 18997.6 914.123   7
   0  -5  -6 20278.4 843.666  29
   0  -5  -6 18631.3 838.850  26
   0  -5  -6 20228.4 886.836  25
   0  -5   6 20399.8 931.104  18
   0  -5   6 19611.2 1079.10  12
   0  -5   6 19785.5 990.687   3
   0  -5   6 18369.1 888.111  24
   0  -5   6 18979.0 838.160  29
   0  -5  -7 13434.6 851.019  22
   0  -5   7 15389.9 861.132  24
   0  -5  -7 14073.4 759.555  26
   0  -5   7 14838.3 738.089   5
   0  -5   7 13742.0 827.258  27
   0  -5  -7 14498.1 757.990  25
   0  -5   7 13695.8 828.033   3
   0  -5   7 15468.8 1039.39  12
   0  -5  -7 14877.0 748.234  29
   0  -5  -8 31052.4 1132.86  25
   0  -5  -8 29823.5 1366.89  22
   0  -5  -8 33474.8 1171.00  29
   0  -5   8 33853.4 1154.72   5
   0  -5   8 30913.5 1332.58  27
   0  -5   8 32487.5 1347.96  24
   0  -5  -8 31205.9 1193.73  26
   0  -5   8 30275.9 1565.08  12
   0  -5   8 32229.8 1270.69   3
   0  -5   8 30390.6 1353.81  31
   0  -5  -9 116364. 2436.26  29
   0  -5  -9 104218. 2854.67  22
   0  -5   9 118041. 2380.89   5
   0  -5   9 103423. 2702.16  27
   0  -5   9 102831. 3170.60  12
   0  -5   9 115447. 2812.12  24
   0  -5   9 118065. 2591.69   3
   0  -5   9 99412.0 2750.93  31
   0  -5  -9 117441. 2372.24  25
   0  -5  -9 116501. 2514.65  26
   0  -5  10 41542.9 1662.91  24
   0  -5 -10 42615.0 1410.29  26
   0  -5  10 34555.4 1596.82  31
   0  -5 -10 47257.6 1328.28  18
   0  -5  10 36180.0 1855.19  12
   0  -5  10 38010.1 1574.62  27
   0  -5 -10 43504.0 1346.82  25
   0  -5 -10 43000.3 1427.39  29
   0  -5 -11 72300.0 1729.95  25
   0  -5 -11 73420.1 1843.77  26
   0  -5  11 63518.5 2048.80  24
   0  -5 -11 75998.3 1668.48  18
   0  -5  11 68149.4 2039.38  27
   0  -5  11 57313.1 2272.95  12
   0  -5  11 51516.2 1951.10  31
   0  -5 -12 24145.8 965.507  26
   0  -5 -12 23762.3 932.918  25
   0  -5  12 20954.0 1089.08  31
   0  -5  12 22925.4 1092.64  27
   0  -5  12 20876.5 1242.48  12
   0  -5  12 22068.5 1085.23  24
   0  -5  13 4708.38 569.895  12
   0  -5  13 4584.16 465.078  24
   0  -5 -13 5773.83 442.628  25
   0  -5 -13 5436.45 440.887  26
   0  -5  13 4633.57 477.653  31
   0  -5  13 5325.26 507.770  27
   0  -5  14 3768.43 373.689  24
   0  -5  14 3532.35 437.921  12
   0  -5 -14 4013.30 346.962  26
   0  -5  14 3934.27 371.323  31
   0  -5  14 3598.88 380.470  27
   0  -5 -14 3776.71 338.514  25
   0  -5  15 12790.1 631.959  27
   0  -5  15 13455.2 609.650  24
   0  -5  15 11270.6 663.518  12
   0  -5 -15 13568.1 572.713  25
   0  -5  15 12834.4 587.701  31
   0  -5 -15 12532.1 548.596  26
   0  -5 -16 34507.6 853.751  25
   0  -5  16 35511.5 951.614  27
   0  -5  16 34586.6 859.430  24
   0  -5  16 34020.0 888.966  18
   0  -5 -16 33597.0 830.765  26
   0  -5  16 35826.8 1023.24  12
   0  -5  17 50197.9 989.739  27
   0  -5  17 48166.6 1011.28  12
   0  -5 -17 47836.6 908.496  25
   0  -5  17 49888.4 1008.61   7
   0  -5  17 44885.6 831.037  24
   0  -5 -17 47086.0 885.401  26
   0  -4   0 337939. 4093.25  22
   0  -4   0 334145. 4253.99  20
   0  -4  -1 199846. 2747.36  22
   0  -4  -1 202342. 2829.36  20
   0  -4   1 201502. 2895.74  20
   0  -4   1 192431. 2823.73   3
   0  -4  -2 33272.1 681.328   3
   0  -4  -2 32268.7 866.022  20
   0  -4   2 33838.6 974.342  20
   0  -4  -2 33051.6 875.287  22
   0  -4   2 32926.7 974.101   3
   0  -4   2 33862.6 887.165   5
   0  -4   3 10168.8 495.294   5
   0  -4   3 9815.85 558.284   3
   0  -4   3 10188.3 545.147  20
   0  -4  -3 9683.64 479.357  22
   0  -4  -3 10206.4 456.671  20
   0  -4   4 10925.8 549.392   5
   0  -4  -4 12533.8 505.529  20
   0  -4   4 10990.1 628.504   3
   0  -4  -4 10987.2 544.714  22
   0  -4   5 56837.3 1369.83   5
   0  -4   5 55722.7 1520.56   3
   0  -4  -5 57479.2 1418.23  22
   0  -4   6 136964. 2391.19   5
   0  -4   6 130642. 2560.89   3
   0  -4  -6 133851. 2520.93  22
   0  -4  -7 118195. 2504.98  22
   0  -4   7 114493. 2378.87   3
   0  -4   7 119970. 2263.50   5
   0  -4   8 80122.1 2458.16  12
   0  -4  -8 84254.6 2058.33  21
   0  -4  -8 78177.1 2131.29  22
   0  -4   8 83633.9 2161.85  24
   0  -4   8 80956.7 2091.96  27
   0  -4   8 83611.5 1974.21   3
   0  -4   8 80438.4 1829.49   5
   0  -4  -8 84163.6 1938.90  26
   0  -4  -8 81621.4 1863.95  25
   0  -4  -9 33135.5 1215.23  26
   0  -4  -9 36615.5 1198.76  25
   0  -4   9 32115.7 1334.67  27
   0  -4  -9 36820.6 1199.30  29
   0  -4   9 36010.1 1254.75   3
   0  -4  -9 30988.8 1399.11  22
   0  -4  -9 34986.8 1341.66  21
   0  -4   9 31382.6 1378.28  31
   0  -4  -9 36095.2 1203.33  18
   0  -4   9 30779.3 1600.23  12
   0  -4   9 33672.7 1146.99   5
   0  -4   9 35219.2 1447.35  24
   0  -4 -10 14629.7 792.765  26
   0  -4 -10 12251.1 949.717  22
   0  -4  10 15426.5 812.266   3
   0  -4  10 10720.6 995.620  12
   0  -4  10 14070.4 873.880  27
   0  -4 -10 14378.9 735.999  18
   0  -4  10 14383.5 747.330   5
   0  -4  10 12359.3 911.435  31
   0  -4  10 13139.6 936.506  24
   0  -4 -10 13966.4 774.436  29
   0  -4 -10 15533.6 893.812  21
   0  -4 -10 14508.2 746.679  25
   0  -4  11 22086.1 1363.92  12
   0  -4 -11 27545.5 1087.01  26
   0  -4  11 24389.5 1143.45  27
   0  -4  11 23737.1 1226.36  24
   0  -4 -11 27550.1 1036.91  25
   0  -4  11 20674.3 1160.30  31
   0  -4 -11 29614.5 1221.61  21
   0  -4  11 27118.5 1061.78   5
   0  -4 -11 24529.8 1371.16  22
   0  -4 -11 27171.2 1003.28  18
   0  -4  11 28416.0 1121.73   3
   0  -4  12 45856.1 1665.66  31
   0  -4 -12 54405.0 1527.51  26
   0  -4  12 50439.0 1729.44  24
   0  -4  12 50408.3 1647.29  27
   0  -4  12 48626.3 1912.74  12
   0  -4 -12 53857.0 1405.30  18
   0  -4 -12 54381.8 1488.76  25
   0  -4  13 51378.9 1684.90  31
   0  -4 -13 55421.8 1476.73  25
   0  -4  13 55296.2 1721.20  24
   0  -4  13 53803.6 1897.70  12
   0  -4 -13 55237.3 1497.62  26
   0  -4  13 56013.9 1672.70  27
   0  -4 -14 34034.2 1028.82  32
   0  -4  14 36400.2 1309.72  31
   0  -4  14 37542.8 1293.76  27
   0  -4  14 35088.5 1261.51  24
   0  -4 -14 35863.7 1120.35  25
   0  -4  14 38859.2 1497.16  12
   0  -4 -14 36478.5 1134.72  26
   0  -4 -15 23917.2 851.500  26
   0  -4  15 25552.8 1101.82  12
   0  -4  15 24182.7 969.462  31
   0  -4  15 24079.9 955.621  27
   0  -4 -15 24073.8 854.820  25
   0  -4  15 25453.2 966.497  24
   0  -4 -15 23162.0 781.155  32
   0  -4 -16 6076.34 389.440  25
   0  -4 -16 5912.13 345.427  32
   0  -4  16 6701.26 458.211  27
   0  -4  16 5653.14 404.272  24
   0  -4  16 6333.82 436.833  31
   0  -4 -16 5960.00 388.192  26
   0  -4  16 6013.19 482.223  12
   0  -4 -17 1142.86 166.854  26
   0  -4  17 1254.16 170.370  31
   0  -4  17 1209.39 183.540  27
   0  -4  17 1045.73 169.380  24
   0  -4 -17 1122.01 163.917  25
   0  -4  17 1363.72 223.013  12
   0  -4  18 9014.28 350.880  24
   0  -4 -18 8687.98 345.100  26
   0  -4  18 9943.26 401.451  27
   0  -4  18 8240.78 335.152  31
   0  -4  18 9034.68 410.481  12
   0  -4 -18 9585.21 367.890  25
   0  -3   0 134.533 52.6592   5
   0  -3   0 19.8493 58.6604  22
   0  -3   0 17.0353 54.3468  20
   0  -3   0 164.852 70.1707   3
   0  -3   1 8390.83 367.489   5
   0  -3  -1 8849.84 317.721   3
   0  -3   1 7600.33 367.232   3
   0  -3   1 7728.92 358.655  20
   0  -3  -1 8256.86 241.984   5
   0  -3  -1 8130.22 338.918  20
   0  -3  -1 7851.69 328.453  22
   0  -3   1 8028.61 323.219  22
   0  -3  -2 102221. 1542.13  22
   0  -3  -2 103001. 1325.37   3
   0  -3   2 101281. 1645.26   5
   0  -3   2 103232. 1643.79  20
   0  -3  -2 98656.4 1494.35  20
   0  -3  -3 169203. 2238.35  20
   0  -3  -3 173259. 1894.49   3
   0  -3   3 176215. 2484.74  20
   0  -3  -3 179476. 2376.16  22
   0  -3   3 174810. 2497.25   5
   0  -3   4 239604. 3258.13   5
   0  -3  -4 247085. 3171.64  22
   0  -3  -4 239471. 3139.05  21
   0  -3  -4 241570. 2953.35  20
   0  -3  -5 92276.6 1711.81  22
   0  -3  -5 95586.9 1709.07  21
   0  -3  -5 94118.0 1479.62  20
   0  -3   5 92848.9 1742.97   5
   0  -3  -6 7574.14 354.924  20
   0  -3  -6 7655.23 455.933  21
   0  -3   6 7699.30 490.331   3
   0  -3  -6 7969.47 486.059  22
   0  -3   6 7580.57 463.876   5
   0  -3  -7 17775.4 755.547  21
   0  -3   7 15899.4 722.221   3
   0  -3   7 17514.8 724.937   5
   0  -3  -7 15321.7 751.209  22
   0  -3  -8 43577.3 1300.27  21
   0  -3   8 43870.4 1251.18   3
   0  -3   8 45622.1 1240.05   5
   0  -3   9 182483. 2971.58   5
   0  -3   9 182967. 3013.02   3
   0  -3 -10 79233.8 1748.71  32
   0  -3  10 74613.4 1941.91  27
   0  -3  10 68700.0 2216.23  13
   0  -3 -10 81935.0 1801.79  25
   0  -3 -10 83098.1 1889.29  26
   0  -3  10 77249.3 1795.45   5
   0  -3  10 66917.8 2004.86  31
   0  -3 -10 81863.5 1942.35  21
   0  -3 -10 86298.9 1846.30  18
   0  -3  10 70152.9 2127.47  24
   0  -3 -10 69933.8 2186.19  22
   0  -3  10 81913.8 1850.72   3
   0  -3  11 58829.9 1857.40  24
   0  -3  11 66766.6 1656.67   3
   0  -3  11 56300.8 1951.23  13
   0  -3  11 62632.4 1623.09   5
   0  -3 -11 65519.5 1592.67  18
   0  -3 -11 66770.3 1667.78  26
   0  -3 -11 64290.7 1571.69  32
   0  -3 -11 59794.1 1943.25  22
   0  -3  11 54478.4 1757.00  31
   0  -3  11 61635.3 1740.61  27
   0  -3 -11 65209.3 1712.22  21
   0  -3 -11 64072.9 1592.47  25
   0  -3 -12 38716.1 1487.33  22
   0  -3  12 35122.8 1360.45  31
   0  -3  12 39084.8 1438.65  24
   0  -3 -12 38459.2 1203.04  32
   0  -3  12 40524.9 1294.83   5
   0  -3 -12 40038.8 1231.04  25
   0  -3 -12 39442.6 1294.54  21
   0  -3  12 40862.7 1269.54   3
   0  -3 -12 38386.4 1186.54  18
   0  -3  12 36406.8 1531.57  13
   0  -3  12 38787.2 1354.19  27
   0  -3 -12 38810.1 1236.61  26
   0  -3  13 17928.2 934.913  24
   0  -3  13 17084.3 1012.11  13
   0  -3  13 19693.4 940.202  27
   0  -3  13 19219.4 971.611  31
   0  -3 -13 18881.5 831.268  32
   0  -3 -13 19481.1 835.723  25
   0  -3 -13 17828.0 957.445  22
   0  -3  13 19528.9 857.454   3
   0  -3 -13 19113.3 886.440  21
   0  -3 -13 18161.5 822.248  26
   0  -3  14 11132.9 686.947  27
   0  -3 -14 10834.9 616.965  32
   0  -3  14 10064.4 675.461  31
   0  -3 -14 10249.3 593.977  25
   0  -3  14 10605.4 689.489  24
   0  -3 -14 9768.22 581.296  15
   0  -3 -14 10364.0 596.183  26
   0  -3 -15 19414.9 782.287  15
   0  -3  15 19771.4 882.127  27
   0  -3  15 20604.9 1010.36  12
   0  -3  15 20549.4 926.420  31
   0  -3 -15 19668.8 794.003  25
   0  -3  15 19811.7 892.888  24
   0  -3 -15 19351.9 806.477  32
   0  -3 -15 18785.4 776.045  26
   0  -3  16 49573.0 1346.90  27
   0  -3  16 50046.9 1357.04  24
   0  -3 -16 46409.8 1181.17  15
   0  -3 -16 48327.3 1250.01  32
   0  -3 -16 47182.9 1199.29  26
   0  -3  16 48791.7 1377.66  31
   0  -3  16 50296.1 1498.95  12
   0  -3 -16 48094.8 1212.05  25
   0  -3 -17 36285.0 986.210  32
   0  -3 -17 36236.3 950.005  25
   0  -3 -17 35677.0 942.940  26
   0  -3  17 39537.4 1187.80  12
   0  -3  17 38389.5 1066.72  27
   0  -3  17 36583.4 1071.85  31
   0  -3  17 37628.7 1052.14  24
   0  -3 -17 35596.8 921.162  15
   0  -3  18 34785.4 965.943  12
   0  -3 -18 33040.4 830.221  32
   0  -3  18 34573.2 909.903  31
   0  -3 -18 32796.5 793.759  25
   0  -3  18 33963.4 865.486  24
   0  -3 -18 31409.4 783.207  26
   0  -3  18 34735.7 888.754  27
   0  -3  19 11747.2 387.709  24
   0  -3 -19 11410.8 381.507  32
   0  -3  19 11350.4 394.204  27
   0  -3  19 12005.1 446.444  12
   0  -3 -19 11123.1 356.187  25
   0  -3  19 11820.8 411.309  31
   0  -2   0 796782. 8061.15  20
   0  -2   0 786985. 7977.67   5
   0  -2   1 419697. 4603.21  20
   0  -2   1 416164. 4616.56   5
   0  -2  -1 438001. 4460.54   3
   0  -2   1 437037. 4512.07  22
   0  -2  -1 436741. 4525.61  20
   0  -2  -1 435786. 4531.12  22
   0  -2  -1 419015. 4330.30   5
   0  -2   2 89624.1 1313.41  20
   0  -2   2 92905.2 1389.60   5
   0  -2  -2 91765.8 1032.13   3
   0  -2  -2 91663.4 1247.60  21
   0  -2  -2 88695.5 1231.15  22
   0  -2  -2 92286.6 1189.40  20
   0  -2   3 31715.8 774.020   5
   0  -2   3 30904.5 709.428  20
   0  -2  -3 29861.0 640.525  22
   0  -2  -3 30709.0 650.561  21
   0  -2  -3 31371.5 578.768  20
   0  -2  -4 22644.3 617.001  22
   0  -2  -4 23752.3 530.595  20
   0  -2  -4 24153.9 628.748  21
   0  -2   4 24411.4 706.706   5
   0  -2  -5 153076. 2202.56  21
   0  -2  -5 150890. 2235.62  22
   0  -2  -5 148248. 1964.22  20
   0  -2  -6 142768. 2230.95  21
   0  -2  -6 141292. 1978.29  20
   0  -2  -6 139068. 2321.46  22
   0  -2  -7 263074. 3272.66  20
   0  -2  -7 249349. 3543.81  21
   0  -2   7 257990. 3512.59   5
   0  -2  -7 248629. 3752.45  22
   0  -2  -8 169713. 2453.08  20
   0  -2   8 175060. 2669.73   5
   0  -2  -8 171644. 2728.98  21
   0  -2   9 104740. 1954.35   3
   0  -2   9 107420. 2020.95   5
   0  -2  -9 102588. 2402.78  22
   0  -2 -10 5952.59 445.495  21
   0  -2  10 5135.78 397.041   3
   0  -2  10 5647.50 434.662   5
   0  -2 -10 5664.20 514.396  22
   0  -2  11 34442.4 1157.38  27
   0  -2  11 31349.3 1020.48   3
   0  -2  11 34290.7 1209.59  31
   0  -2  11 33739.5 1336.24  13
   0  -2 -11 36000.8 1098.81  25
   0  -2 -11 35363.2 1104.48  18
   0  -2  11 35177.0 1125.53   5
   0  -2 -11 36235.0 1130.93  26
   0  -2 -11 34396.0 1103.33  21
   0  -2 -11 36587.9 1293.85  22
   0  -2 -11 36219.4 1134.68  32
   0  -2  11 34015.0 1236.82  24
   0  -2  12 56883.8 1757.24  13
   0  -2  12 58498.5 1426.29   3
   0  -2 -12 56940.1 1632.85  22
   0  -2 -12 57470.9 1477.56  21
   0  -2  12 57431.3 1636.09  24
   0  -2 -12 56076.3 1429.33  25
   0  -2  12 55282.8 1587.92  31
   0  -2 -12 56838.5 1460.21  26
   0  -2  12 56972.8 1518.65   5
   0  -2  12 57075.5 1553.85  27
   0  -2  12 54190.6 1560.33  28
   0  -2 -12 53168.0 1462.84  32
   0  -2  13 71727.0 2003.20  13
   0  -2 -13 72445.1 1662.79  25
   0  -2  13 72548.2 1859.06  31
   0  -2 -13 73706.1 1769.61  32
   0  -2  13 72973.7 1798.80  27
   0  -2  13 73693.2 1881.08  24
   0  -2 -13 72185.2 1711.82  21
   0  -2 -13 72855.4 1670.26  26
   0  -2 -13 71990.2 1844.18  22
   0  -2  13 75436.1 1837.66  28
   0  -2  14 76251.4 2064.88  13
   0  -2 -14 77739.0 1729.05  26
   0  -2  14 79255.3 1853.26  28
   0  -2 -14 77305.2 1783.62  21
   0  -2  14 79042.7 1881.57  27
   0  -2 -14 75621.9 1816.63  32
   0  -2  14 78684.4 1942.52  31
   0  -2 -14 75984.9 1879.45  22
   0  -2  14 81817.2 1949.78  24
   0  -2 -14 77589.1 1719.87  25
   0  -2 -15 41765.5 1271.10  32
   0  -2  15 41617.5 1337.15  31
   0  -2  15 39016.6 1392.08  13
   0  -2  15 42225.1 1298.20  27
   0  -2 -15 42470.0 1180.39  25
   0  -2 -15 39654.4 1154.42  26
   0  -2  15 42044.8 1313.48  24
   0  -2  16 2107.05 296.104  31
   0  -2 -16 2610.64 288.015  26
   0  -2 -16 2839.20 313.256  15
   0  -2  16 2393.93 311.754  24
   0  -2 -16 2158.64 257.423  25
   0  -2 -16 2347.79 303.689  32
   0  -2  16 2166.42 295.850  27
   0  -2  16 1748.27 298.499  13
   0  -2 -17 315.821 129.939  15
   0  -2 -17 417.247 117.879  25
   0  -2  17 375.290 138.270  27
   0  -2  17 281.235 143.705  31
   0  -2 -17 510.216 163.375  32
   0  -2 -17 471.368 139.708  26
   0  -2  17 427.881 153.297  24
   0  -2  18 9815.16 534.083  12
   0  -2  18 9906.55 479.411  27
   0  -2 -18 9716.88 491.805  32
   0  -2  18 9376.55 503.988  31
   0  -2  18 9265.94 472.461  24
   0  -2 -18 9377.52 415.939  25
   0  -2 -18 9330.19 469.618  15
   0  -2  19 15453.2 505.563  27
   0  -2 -19 15190.9 513.226  15
   0  -2  19 15768.6 562.234  31
   0  -2  19 15656.5 575.481  12
   0  -2 -19 13565.5 416.149  25
   0  -2  19 15320.8 520.085  24
   0  -2 -19 15988.9 551.230  32
   0  -2 -20 34504.3 704.288  32
   0  -2  20 32847.1 691.345  31
   0  -1   0 7.53442 26.2440  20
   0  -1   0 33.4095 25.8421  22
   0  -1  -1 3851.35 125.066  20
   0  -1   1 3779.40 152.073  20
   0  -1  -1 4086.39 82.1853   5
   0  -1  -1 3781.37 104.222   3
   0  -1  -1 3744.76 133.099  22
   0  -1   2 109536. 1135.59   2
   0  -1  -2 109543. 1346.11  21
   0  -1  -2 110068. 1258.73  20
   0  -1  -2 109173. 1330.40  22
   0  -1   2 111663. 1470.85   5
   0  -1   2 109031. 1392.53  20
   0  -1  -3 117414. 1398.89  20
   0  -1  -3 116941. 1520.67  21
   0  -1   3 118013. 1654.15   5
   0  -1  -3 120099. 1541.16  22
   0  -1   3 113374. 1243.09   2
   0  -1   4 401734. 4488.49   5
   0  -1  -4 402043. 4483.89  22
   0  -1  -4 389025. 4372.23  21
   0  -1   4 386228. 4004.78   2
   0  -1  -5 200046. 2598.83  21
   0  -1   5 197419. 2605.01   5
   0  -1   6 7946.17 289.358   2
   0  -1  -6 8780.22 425.568  21
   0  -1   6 8178.94 408.896   5
   0  -1  -7 16213.9 604.872  21
   0  -1   7 16080.4 443.928   2
   0  -1   7 15526.6 591.550   5
   0  -1  -8 100364. 1752.99  21
   0  -1   8 97403.2 1430.06   2
   0  -1   8 95439.6 1747.41   5
   0  -1   9 109376. 1843.00   3
   0  -1  -9 113630. 1954.88  21
   0  -1   9 114796. 1597.49   1
   0  -1   9 112037. 1991.53   5
   0  -1 -10 117031. 2033.02  21
   0  -1  10 110744. 2052.83   5
   0  -1 -10 120680. 2229.93  22
   0  -1  10 111267. 1906.33   3
   0  -1  11 64253.4 1510.78   5
   0  -1 -11 63848.8 1562.33  22
   0  -1  11 65673.4 1371.27   3
   0  -1 -11 63103.5 1449.28  21
   0  -1  12 80088.8 1963.57  13
   0  -1 -12 80415.4 1724.21  26
   0  -1  12 81984.2 1848.61  24
   0  -1 -12 80415.1 1701.42  21
   0  -1  12 78514.4 1819.85  31
   0  -1 -12 79183.5 1792.40  22
   0  -1  12 78820.2 1787.26  28
   0  -1 -12 80731.0 1682.14  25
   0  -1  12 77095.4 1746.22  27
   0  -1 -12 77216.1 1789.88  32
   0  -1  13 7614.71 516.031  28
   0  -1 -13 7406.60 489.101  26
   0  -1  13 7127.79 519.300  24
   0  -1 -13 7830.65 489.899  25
   0  -1 -13 7130.46 481.033  21
   0  -1  13 7017.71 499.526  27
   0  -1  13 7172.12 525.462  31
   0  -1 -13 7012.94 480.261  30
   0  -1 -13 7070.43 506.170  22
   0  -1  13 7744.34 593.033  13
   0  -1 -13 7727.61 535.643  32
   0  -1  14 2163.32 342.140  13
   0  -1 -14 2398.91 316.514  22
   0  -1  14 2370.72 311.255  24
   0  -1  14 2462.98 296.422  28
   0  -1 -14 2136.55 278.595  21
   0  -1 -14 2218.29 286.935  30
   0  -1  14 2123.94 296.762  27
   0  -1 -14 2762.26 294.627  25
   0  -1 -14 2240.04 279.437  26
   0  -1  14 2547.31 331.905  31
   0  -1 -14 2238.84 318.296  32
   0  -1  15 8622.45 527.340  28
   0  -1  15 8235.36 553.872  24
   0  -1 -15 8186.56 499.902  26
   0  -1 -15 7501.02 543.233  32
   0  -1 -15 7356.60 464.467  25
   0  -1 -15 8499.00 516.934  30
   0  -1  15 7441.90 582.338  13
   0  -1  15 7849.57 561.732  31
   0  -1  15 8768.31 554.518  27
   0  -1  16 43932.6 1244.47  27
   0  -1 -16 41599.4 1130.32  26
   0  -1  16 42741.1 1252.08  24
   0  -1 -16 42116.0 1274.87  32
   0  -1 -16 42546.7 1107.31  25
   0  -1  16 41152.4 1323.91  13
   0  -1  16 46036.6 1340.31  31
   0  -1  17 52494.2 1297.33  27
   0  -1 -17 52010.1 1356.33  32
   0  -1  17 52549.2 1378.51  31
   0  -1 -17 50738.7 1142.70  25
   0  -1 -17 52813.4 1371.29  15
   0  -1  17 51099.8 1299.31  24
   0  -1 -18 31058.6 946.448  15
   0  -1 -18 31083.7 947.655  32
   0  -1  18 30059.1 861.788  27
   0  -1  18 30713.3 953.101  31
   0  -1  18 27602.1 915.722  13
   0  -1  18 30156.7 894.724  24
   0  -1 -19 14224.3 559.103  32
   0  -1 -19 14455.8 558.820  15
   0  -1  19 13472.8 515.413  24
   0  -1  19 13103.7 462.931  27
   0  -1  19 14366.1 569.085  31
   0  -1  20 586.490 112.355  12
   0  -1 -20 574.870 102.782  32
   0  -1  20 708.317 118.831  31
   0  -1  20 541.430 90.1262  24
   0  -1 -20 616.499 110.861  15
   0   0   1 137607. 1519.51   5
   0   0  -1 137922. 1590.55  19
   0   0  -2 3076.74 149.501  21
   0   0   2 2961.95 147.267   5
   0   0  -2 3055.72 176.440  23
   0   0  -3 34925.4 655.590  21
   0   0   3 35105.4 661.635   5
   0   0  -3 35492.3 727.066  23
   0   0  -3 35415.3 720.181  19
   0   0  -4 176860. 2292.18  23
   0   0  -4 177650. 2269.13  19
   0   0   4 172509. 2199.64   5
   0   0  -4 172423. 2176.85  21
   0   0  -5 616815. 6560.73  23
   0   0  -5 612608. 6490.86  19
   0   0   5 596094. 6453.58   5
   0   0  -6 494811. 5644.75  19
   0   0  -6 519299. 5756.19  23
   0   0  -6 492943. 5582.70  21
   0   0   6 501059. 5666.06   5
   0   0   6 532290. 5490.99   1
   0   0  -7 65941.4 1253.45  19
   0   0  -7 68763.2 1244.23  21
   0   0   7 68598.1 1299.73   5
   0   0  -7 69837.4 1337.25  23
   0   0   8 174355. 2348.31   3
   0   0  -8 185637. 2633.32  23
   0   0   8 190261. 2354.57   1
   0   0   8 182059. 2609.71   5
   0   0  -8 180527. 2511.21  21
   0   0   9 308499. 3594.67   1
   0   0   9 311501. 3664.30   3
   0   0  -9 297045. 3919.36  23
   0   0  -9 306649. 3849.62  21
   0   0   9 305824. 3950.79   5
   0   0 -10 11919.7 555.728  23
   0   0 -10 13049.9 556.807  21
   0   0  10 12045.0 568.425   5
   0   0  10 13358.9 458.130   1
   0   0  11 103791. 1729.99   2
   0   0 -11 101669. 1916.70  23
   0   0 -11 104927. 1884.30  21
   0   0  12 62776.4 1545.80  31
   0   0  12 65069.4 1556.67  24
   0   0  12 65335.8 1524.79  28
   0   0 -12 59910.7 1437.55  23
   0   0  12 61211.3 1472.51  27
   0   0 -12 65450.2 1499.04  26
   0   0 -12 66962.8 1594.84  30
   0   0 -12 65358.0 1445.65  21
   0   0 -12 64202.2 1592.83  32
   0   0  12 63115.4 1620.00  13
   0   0  13 48784.8 1312.22  28
   0   0  13 50661.3 1440.88  13
   0   0 -13 48339.9 1384.61  32
   0   0 -13 49706.0 1292.02  26
   0   0 -13 48402.1 1253.31  21
   0   0  13 48967.7 1342.72  24
   0   0  13 46948.7 1279.66  27
   0   0  13 49540.1 1407.26   4
   0   0 -13 48059.5 1362.66  30
   0   0  13 48424.7 1366.17  31
   0   0 -14 108432. 2195.94  30
   0   0  14 106716. 2143.99  24
   0   0 -14 108710. 2072.07  21
   0   0 -14 110795. 2260.57  32
   0   0  14 106854. 2254.59  13
   0   0  14 110264. 2138.35  27
   0   0  14 118035. 2337.95   4
   0   0  14 114340. 2162.03  28
   0   0 -14 109226. 2153.17  22
   0   0  14 108331. 2221.83  31
   0   0 -14 109124. 2058.76  26
   0   0  15 65010.3 1575.73  24
   0   0 -15 60891.8 1440.25  26
   0   0 -15 61128.5 1561.72  30
   0   0 -15 65297.6 1647.42  32
   0   0  15 65978.7 1527.25  28
   0   0  15 62223.9 1643.30  13
   0   0  15 64698.1 1539.36  27
   0   0  15 66074.7 1646.89  31
   0   0  16 798.789 217.695  31
   0   0  16 829.323 187.725  28
   0   0 -16 718.756 193.478  30
   0   0  16 857.367 198.377  13
   0   0  16 1127.19 199.848  27
   0   0  16 770.295 191.069  24
   0   0 -16 898.530 218.959  32
   0   0 -17-87.4446 151.110  15
   0   0  17 13.9114 141.829  24
   0   0  17-273.198 169.191  13
   0   0  17-79.3176 42.6532  28
   0   0  17-183.727 155.347  31
   0   0 -17-102.954 124.446  32
   0   0 -17 243.150 120.750  30
   0   0  17 44.4556 77.7413  27
   0   0 -18 21586.4 699.717  17
   0   0 -18 21377.3 719.612  30
   0   0  18 22062.5 747.638  24
   0   0 -18 21537.7 797.370  15
   0   0 -18 22666.3 801.240  32
   0   0  18 21961.3 796.619  31
   0   0  18 19840.2 747.615  13
   0   0 -19 7089.57 407.186  15
   0   0 -19 7289.78 346.872  30
   0   0 -19 7468.83 341.169  17
   0   0 -19 7283.23 398.344  32
   0   0  19 7380.77 381.331  24
   0   0  19 7981.99 425.068  31
   0   0  20 49375.0 983.668  31
   0   0 -20 47790.0 962.532  15
   0   0 -20 46924.6 938.097  32
   0   1   0 244.327 29.2768   4
   0   1   0 361.741 40.8642   1
   0   1   1 18249.8 287.786   4
   0   1   1 17624.2 331.146   1
   0   1  -1 17634.8 314.540  23
   0   1  -1 17542.2 294.562   1
   0   1   2 71512.9 981.110   1
   0   1  -2 72875.0 949.046  23
   0   1  -2 74488.6 894.507  19
   0   1  -3 99871.3 1251.58  21
   0   1   3 98038.9 1341.98   1
   0   1  -3 103914. 1255.92  19
   0   1  -3 100757. 1314.06  23
   0   1   3 99813.1 1369.30   4
   0   1  -4 411752. 4354.30  21
   0   1  -4 412356. 4459.98  23
   0   1  -4 410370. 4396.88  19
   0   1  -5 209768. 2535.11  23
   0   1  -5 207196. 2472.11  19
   0   1   5 209669. 2533.49   1
   0   1  -5 205969. 2399.56  21
   0   1  -6 2003.66 183.839  21
   0   1   6 1728.84 103.931   3
   0   1  -6 1573.37 176.469  19
   0   1   6 2050.87 193.293   1
   0   1  -6 1992.31 210.448  23
   0   1  -7 17000.0 619.098  23
   0   1  -7 16965.3 547.984  21
   0   1  -7 16639.1 557.004  19
   0   1   7 18415.4 571.297   1
   0   1   8 66935.4 1236.80   1
   0   1  -8 62903.2 1343.25  23
   0   1  -8 64890.0 1239.89  21
   0   1  -8 63786.3 1236.13  19
   0   1   9 119893. 1835.77   1
   0   1  -9 118700. 2013.19  23
   0   1  -9 120891. 1891.43  21
   0   1 -10 97442.5 1835.52  23
   0   1 -10 97176.7 1702.51  21
   0   1  10 101136. 2020.21   4
   0   1  10 100765. 1651.10   1
   0   1  11 66598.9 1295.24   1
   0   1 -11 65159.3 1483.00  23
   0   1 -11 67590.7 1395.48  21
   0   1 -12 66253.8 1547.76  23
   0   1  12 76147.9 1782.39   4
   0   1  12 71125.4 1645.97  31
   0   1 -12 72845.5 1707.18  32
   0   1 -12 68878.3 1586.22  26
   0   1  12 72966.1 1606.87  28
   0   1 -12 70053.5 1494.25  21
   0   1  12 75204.7 1692.58  24
   0   1 -12 72316.5 1733.10  30
   0   1  12 71818.7 1709.54  13
   0   1  13 9829.39 573.543  24
   0   1 -13 9450.41 593.801  32
   0   1  13 9894.33 560.330  28
   0   1 -13 9317.91 550.698  23
   0   1  13 9994.46 621.985   4
   0   1 -13 10152.7 616.378  30
   0   1 -13 9604.40 521.470  21
   0   1  13 9336.35 591.488  13
   0   1  13 9394.28 530.679  27
   0   1  13 9347.33 570.068  31
   0   1  14 779.875 185.285  24
   0   1  14 1144.99 207.962  28
   0   1 -14 1302.71 250.507  30
   0   1  14 1574.11 273.427   4
   0   1  14 968.038 223.996  13
   0   1 -14 1551.60 239.761  21
   0   1 -14 1165.58 202.637  23
   0   1  14 1124.03 228.679  31
   0   1 -14 1139.59 246.937  32
   0   1  14 1027.43 199.125  27
   0   1 -15 10794.4 633.248  32
   0   1  15 10674.2 554.468  27
   0   1  15 10446.3 618.555  13
   0   1  15 10982.1 630.818  31
   0   1  15 11026.1 582.520  28
   0   1  15 10444.1 588.270  24
   0   1 -15 10778.9 641.828  30
   0   1 -16 34675.5 1119.97  32
   0   1  16 32832.3 1077.69  13
   0   1  16 35368.5 1125.52  31
   0   1 -16 34583.8 1133.38  30
   0   1  16 35102.2 1026.61  28
   0   1  16 35615.0 1079.24  24
   0   1  17 48280.2 1249.43  13
   0   1  17 52968.8 1350.52  31
   0   1  17 51892.9 1199.04  28
   0   1 -17 50480.7 1347.16  15
   0   1 -17 47054.4 1281.73  30
   0   1  17 48636.8 1227.78  24
   0   1 -17 51424.8 1318.04  32
   0   1  18 24243.6 779.483  13
   0   1 -18 25871.3 855.325  15
   0   1  18 25036.2 786.222  24
   0   1 -18 25294.3 820.427  32
   0   1  18 24784.3 710.094  28
   0   1 -18 24371.1 811.820  30
   0   1  18 26291.1 856.248  31
   0   1 -19 16934.5 560.642  17
   0   1  19 15599.4 550.589  24
   0   1 -19 17006.2 608.169  15
   0   1 -19 16254.9 569.883  32
   0   1  19 17146.4 611.898  31
   0   1 -19 15225.7 550.967  30
   0   1 -20 131.688 64.3425  30
   0   1  20 295.172 80.4771  31
   0   1 -20 329.127 64.5281  17
   0   1  20 305.863 74.8408  24
   0   1 -20 147.807 73.2924  15
   0   1 -20 142.446 60.1210  32
   0   2   0 819404. 8278.57   1
   0   2   1 463121. 4644.88   4
   0   2   1 458117. 4808.62   1
   0   2  -2 114456. 1411.58   1
   0   2   2 114416. 1400.75   4
   0   2   2 116293. 1557.67   1
   0   2   3 23636.9 582.632   1
   0   2  -3 22482.4 458.865  19
   0   2  -3 24002.4 466.870   1
   0   2  -3 23574.8 530.082  23
   0   2   3 24527.1 512.001   4
   0   2  -4 28160.1 575.920  21
   0   2   4 28526.0 701.777   1
   0   2   4 28834.9 652.962   4
   0   2  -4 29255.0 650.066  23
   0   2  -4 28282.8 569.621  19
   0   2  -5 142478. 1973.11  23
   0   2  -5 141210. 1834.38  19
   0   2  -5 136969. 1829.38  21
   0   2   5 140629. 2035.30   4
   0   2  -6 146509. 1995.29  21
   0   2   6 143526. 2228.32   1
   0   2  -6 146932. 2030.19  19
   0   2   6 143917. 2279.04   4
   0   2  -6 150039. 2161.89  23
   0   2  -7 327421. 3901.74  21
   0   2  -7 322142. 3951.54  19
   0   2   7 322324. 4110.18   1
   0   2   7 311679. 4336.21   4
   0   2  -8 165963. 2610.05  23
   0   2  -8 159599. 2394.47  19
   0   2  -8 164589. 2369.93  21
   0   2   8 167274. 2498.18   1
   0   2  -9 95421.9 1895.32  23
   0   2  -9 96364.0 1691.86  21
   0   2  -9 96944.3 1694.61  19
   0   2   9 97136.4 1764.18   1
   0   2   9 98437.1 2126.53   4
   0   2  10 6275.70 508.480   4
   0   2  10 6406.88 403.262   1
   0   2 -10 6347.08 389.200  21
   0   2 -10 6392.58 458.458  23
   0   2 -10 6386.71 371.230  19
   0   2 -11 33765.3 946.839  21
   0   2 -11 33993.2 1086.62  23
   0   2  11 35579.0 1114.92  31
   0   2 -11 35813.1 1189.51  30
   0   2  11 33149.9 962.805   1
   0   2  11 34212.1 1175.74  24
   0   2  11 35671.8 1227.76   4
   0   2  11 35642.1 1103.56  28
   0   2  12 61667.8 1565.40  31
   0   2 -12 64799.9 1692.13  30
   0   2 -12 66520.0 1422.22  21
   0   2 -12 68307.3 1657.05  32
   0   2  12 64153.8 1546.31  28
   0   2  12 66562.7 1647.11  13
   0   2  12 69240.2 1781.46   4
   0   2  12 68876.9 1680.77  24
   0   2 -12 66015.7 1594.33  23
   0   2 -13 80762.0 1805.11  23
   0   2  13 79133.8 1927.57   4
   0   2 -13 80317.8 1814.41   8
   0   2  13 80248.1 1828.92  24
   0   2  13 78792.7 1802.69  31
   0   2 -13 80167.3 1839.69  32
   0   2  13 75963.0 1789.49  13
   0   2 -13 81335.8 1931.70  30
   0   2  13 77796.0 1732.23  28
   0   2  14 75458.7 1757.25  31
   0   2 -14 73874.0 1836.22  30
   0   2  14 78255.7 1887.44   4
   0   2 -14 76462.8 1783.24  32
   0   2  14 74565.0 1676.97  28
   0   2  14 73759.3 1719.36  24
   0   2 -14 74929.5 1713.36   8
   0   2  14 74244.3 1729.51  13
   0   2 -15 44418.5 1355.10  30
   0   2 -15 43742.2 1281.47  32
   0   2  15 44468.1 1256.34  24
   0   2  15 42190.5 1217.37  13
   0   2  15 44614.3 1299.45  31
   0   2  15 45035.2 1221.27  28
   0   2 -15 45352.8 1219.30   8
   0   2 -16 6843.50 491.573  15
   0   2  16 6339.12 420.761  28
   0   2 -16 6686.67 500.393  30
   0   2 -16 6882.54 467.516  32
   0   2  16 6409.64 437.012  13
   0   2  16 6593.77 459.631  24
   0   2  16 6447.10 466.817  31
   0   2  17 640.277 160.786  24
   0   2 -17 625.360 148.179  32
   0   2 -17 753.939 191.687  15
   0   2  17 722.349 188.763  31
   0   2  17 808.155 156.319  28
   0   2 -17 600.784 177.748  30
   0   2 -18 10867.0 524.806  30
   0   2 -18 11049.2 480.506  32
   0   2  18 11007.9 520.105  31
   0   2  18 11469.5 498.724  24
   0   2  18 10629.0 439.757  28
   0   2 -18 10386.7 501.145  15
   0   2 -19 17149.3 554.479  15
   0   2 -19 17668.0 582.834  30
   0   2 -19 18136.8 573.459  17
   0   2  19 17741.9 585.939  31
   0   2  19 16828.1 538.850  24
   0   2 -19 16299.2 495.936  32
   0   2 -20 28573.2 608.065  17
   0   2 -20 28733.6 621.330  30
   0   2  20 28589.9 640.557  31
   0   2  20 28975.4 609.223  24
   0   3   0 42.1276 49.3830   1
   0   3   1 3951.98 239.526   1
   0   3   1 4469.34 198.271   4
   0   3  -1 4102.63 219.678   1
   0   3  -1 3926.43 220.181  23
   0   3   2 93131.6 1283.58   4
   0   3  -2 94611.5 1406.06  23
   0   3  -2 96087.5 1351.42   1
   0   3   2 96701.9 1512.62   1
   0   3  -3 151202. 2019.81  23
   0   3   3 149909. 2158.82   1
   0   3   3 146910. 1890.10   4
   0   3  -3 149900. 1899.66   1
   0   3   4 223870. 2758.95   4
   0   3  -4 225898. 2852.64  23
   0   3   4 224365. 3049.86   1
   0   3  -4 229064. 2703.10  19
   0   3   5 111345. 1967.86   1
   0   3  -5 116108. 1812.05  23
   0   3   5 114191. 1773.96   4
   0   3  -5 114873. 1659.67  21
   0   3  -5 117983. 1670.73  19
   0   3   6 6133.81 425.565   1
   0   3  -6 6915.89 337.681  21
   0   3  -6 6565.16 327.760  19
   0   3   6 6761.16 398.007   4
   0   3  -6 6643.84 383.109  23
   0   3  -7 21004.1 742.304  23
   0   3  -7 19695.3 634.814  19
   0   3   7 19346.4 804.813   1
   0   3  -7 19256.2 619.564  21
   0   3  -8 32633.6 1021.89  23
   0   3  -8 32086.9 902.018  19
   0   3   8 29563.3 1076.88   4
   0   3   8 32633.0 1060.13   1
   0   3  -8 31053.6 865.713  21
   0   3  -9 141436. 2280.32  21
   0   3  -9 146005. 2589.17  23
   0   3   9 148661. 2547.02   1
   0   3  10 83125.2 1802.09   1
   0   3  10 81947.5 1857.07  31
   0   3 -10 85978.8 2015.20  30
   0   3 -10 84091.4 1629.35  21
   0   3  10 84996.3 1925.44  28
   0   3 -10 81794.2 1899.46  23
   0   3  11 72723.4 1658.72   1
   0   3  11 72039.4 1986.24   4
   0   3 -11 76028.0 1904.29  30
   0   3 -11 75291.5 1818.92  23
   0   3  11 76298.4 1799.48  28
   0   3  11 71498.2 1722.11  31
   0   3  12 35972.7 1093.49   1
   0   3 -12 36721.5 1284.12  30
   0   3  12 35214.6 1195.97  13
   0   3  12 35835.4 1181.13  28
   0   3  12 35164.6 1154.88  31
   0   3 -12 34219.3 1211.59   8
   0   3  12 36224.7 1275.23  24
   0   3  12 35337.0 1329.98   4
   0   3 -12 35072.3 1192.10  23
   0   3 -13 15716.7 789.421   8
   0   3  13 15192.5 752.186  13
   0   3 -13 15344.2 825.826  30
   0   3  13 15198.7 741.441  31
   0   3  13 14579.1 770.742  24
   0   3 -13 16203.8 789.671  23
   0   3  13 15799.7 747.972  28
   0   3  13 14890.9 834.237   4
   0   3  14 6760.23 506.908  24
   0   3  14 6353.22 477.857  31
   0   3 -14 6233.66 528.277  30
   0   3 -14 6785.62 496.573   8
   0   3 -14 6967.39 504.499  15
   0   3  14 6222.76 459.099  28
   0   3  15 16065.8 705.588  28
   0   3  15 15109.9 711.000  31
   0   3  15 16194.2 736.480  24
   0   3 -15 15157.8 698.682   8
   0   3 -15 15321.8 718.862  15
   0   3 -15 15380.6 778.747  30
   0   3  16 46478.8 1209.04  24
   0   3 -16 45900.7 1202.78  15
   0   3 -16 47149.1 1175.21   8
   0   3 -16 47796.3 1327.83  30
   0   3  16 46183.5 1222.39  31
   0   3  16 47809.1 1180.60  28
   0   3  17 29608.6 882.911  31
   0   3 -17 29025.6 930.697  30
   0   3  17 28019.0 842.281  24
   0   3  17 28873.4 814.995  28
   0   3 -17 28578.3 779.266   8
   0   3 -17 28568.0 832.966  15
   0   3 -18 27687.7 804.204  30
   0   3  18 26551.2 677.132  28
   0   3  18 26934.5 755.434  31
   0   3 -18 26384.5 689.084  15
   0   3  18 26970.3 733.967  24
   0   3  19 12323.8 420.775  31
   0   3  19 12338.1 413.144  24
   0   3 -19 12375.0 442.276  30
   0   3 -19 12144.7 425.942  17
   0   4   0 323120. 3905.50   1
   0   4  -1 231852. 2944.66   1
   0   4   1 226283. 3037.90   1
   0   4   2 37486.0 759.877   4
   0   4  -2 35569.1 855.469  23
   0   4  -2 34976.6 805.074   1
   0   4   2 34641.3 928.242   1
   0   4  -3 9568.81 431.768  23
   0   4   3 9404.74 492.792   1
   0   4   3 9164.66 365.221   4
   0   4  -3 9032.20 381.440   1
   0   4  -4 14184.5 552.810  23
   0   4  -4 13714.9 478.201  19
   0   4   4 14660.4 659.261   1
   0   4   4 14614.8 494.123   4
   0   4   5 49470.2 1070.93   4
   0   4   5 53129.8 1390.53   1
   0   4  -5 51512.9 1051.11  19
   0   4  -5 47880.9 1143.47  23
   0   4  -6 145490. 2175.22  21
   0   4   6 143303. 2314.14   4
   0   4   6 144723. 2696.49   1
   0   4  -6 140951. 2363.72  23
   0   4   7 150396. 2585.39   4
   0   4   7 155359. 2940.57   1
   0   4  -7 155452. 2339.67  21
   0   4  -7 157161. 2610.94  23
   0   4  -8 90923.3 2241.95   8
   0   4   8 91975.4 2135.70   1
   0   4   8 88327.6 1915.04  28
   0   4  -8 85941.9 1880.55  23
   0   4  -8 86518.3 1643.65  21
   0   4   9 35766.0 1214.02  28
   0   4  -9 36746.7 1230.40  23
   0   4   9 37818.9 1302.70  10
   0   4  -9 36185.8 1346.17  30
   0   4   9 37282.0 1293.61   1
   0   4  -9 39602.6 1417.11   8
   0   4  10 15933.6 882.219  10
   0   4 -10 15461.8 864.671   8
   0   4 -10 15598.5 871.442  30
   0   4 -10 14885.2 812.170  23
   0   4  10 15078.8 788.035   1
   0   4  10 15192.4 812.010  28
   0   4  11 30689.8 1119.65   1
   0   4  11 31749.0 1111.24  31
   0   4  11 32201.9 1184.00  28
   0   4 -11 30456.8 1169.15  23
   0   4 -11 32586.2 1254.75   8
   0   4 -11 31342.1 1236.97  30
   0   4  12 56214.0 1492.28  31
   0   4  12 55475.3 1550.73  28
   0   4 -12 55562.6 1661.51  30
   0   4 -12 55683.4 1638.17   8
   0   4 -13 51525.3 1558.63  30
   0   4  13 52082.6 1440.46  28
   0   4  13 53322.6 1546.98  24
   0   4 -13 53379.9 1539.82   8
   0   4  13 51095.4 1381.09  31
   0   4 -14 41809.9 1270.78   8
   0   4  14 41438.3 1184.39  31
   0   4  14 40903.2 1203.17  28
   0   4 -14 41789.1 1331.05  30
   0   4  14 43017.0 1290.98  24
   0   4  15 31433.0 1009.99  24
   0   4 -15 31375.5 1076.93  30
   0   4 -15 32173.4 1019.99   8
   0   4  15 30768.0 961.000  31
   0   4  15 31761.7 973.011  28
   0   4 -16 6679.87 406.152   8
   0   4  16 7247.68 415.271  31
   0   4  16 7282.33 430.118  24
   0   4 -16 7384.58 467.826  30
   0   4  16 6965.94 400.490  28
   0   4  17 1840.19 190.211  28
   0   4  17 1523.02 190.419  24
   0   4 -17 1153.28 148.103   8
   0   4 -17 1550.19 199.775  30
   0   4  17 1480.09 180.135  31
   0   4 -18 7446.62 337.240  17
   0   4  18 7351.42 287.274  28
   0   4  18 7964.29 338.622  24
   0   4 -18 7860.44 360.633  30
   0   4  18 7414.34 310.527  31
   0   5   0 19.3666 100.532   1
   0   5   0 4.46732 85.0607  23
   0   5  -1 9187.10 475.075  23
   0   5  -1 9084.26 464.815   1
   0   5   1 9836.49 497.599  23
   0   5   1 9768.49 522.732   1
   0   5   2 73452.0 1620.53   1
   0   5  -2 71858.2 1473.47  23
   0   5  -2 71661.5 1411.37   1
   0   5  -3 131180. 2047.04  19
   0   5  -3 132453. 2232.54  23
   0   5   3 135933. 2468.61   1
   0   5  -3 139354. 2141.01   1
   0   5   4 94088.0 2047.62   1
   0   5  -4 87636.8 1763.56  23
   0   5  -4 91318.0 1615.83  19
   0   5   5 62176.5 1711.79   1
   0   5  -5 59758.2 1439.58  23
   0   5  -5 59535.8 1257.71  21
   0   5  -5 60149.7 1842.09   8
   0   5  -5 59030.0 1266.13  19
   0   5   5 61615.0 1497.97  10
   0   5   6 16664.1 898.948   1
   0   5   6 17881.2 791.014  10
   0   5  -6 16163.8 742.470  23
   0   5  -6 15803.5 962.300   8
   0   5   6 15300.7 719.265  28
   0   5   7 14636.5 753.988  10
   0   5  -7 13456.8 706.542  23
   0   5   7 14466.4 887.992   1
   0   5  -7 13734.3 920.127   8
   0   5   7 14059.2 725.256  28
   0   5  -8 24182.8 1209.24   8
   0   5   8 24688.8 1013.51  28
   0   5   8 25418.2 1195.86   1
   0   5   8 26409.9 1072.78  10
   0   5  -8 25981.0 1030.97  23
   0   5   9 102801. 2321.76  28
   0   5   9 111579. 2449.48  10
   0   5   9 112973. 2591.48   1
   0   5  -9 109323. 2386.43  23
   0   5  -9 105042. 2616.67   8
   0   5  10 36817.8 1328.30  28
   0   5 -10 34403.1 1375.54  30
   0   5  10 37021.2 1214.29  31
   0   5  10 38360.6 1399.45  10
   0   5 -10 38590.6 1460.37   8
   0   5  11 69870.7 1843.49  28
   0   5 -11 67688.4 1918.05  30
   0   5 -11 74991.8 2000.08   8
   0   5  11 69603.1 1669.45  31
   0   5 -12 23786.0 1047.42  30
   0   5 -12 25238.9 1073.53   8
   0   5  12 23661.7 881.500  31
   0   5  12 23675.8 978.026  28
   0   5 -13 5060.83 458.214  30
   0   5  13 6394.18 472.784  28
   0   5  13 6234.48 509.742  24
   0   5 -13 5843.24 490.548   8
   0   5  13 5309.96 393.212  31
   0   5 -14 2709.64 309.891   8
   0   5  14 2514.11 257.138  31
   0   5  14 2876.90 303.047  28
   0   5 -14 2835.92 317.265  30
   0   5  14 2986.78 325.437  24
   0   5 -15 13792.2 617.787  30
   0   5 -15 13222.1 594.020   8
   0   5  15 12987.1 576.967  24
   0   5  15 12964.9 513.321  31
   0   5  15 13202.2 561.994  28
   0   5 -16 29825.4 815.817  30
   0   5 -16 28855.2 776.088   8
   0   5  16 30011.4 785.208  24
   0   5  16 28978.8 745.243  28
   0   5  16 27886.6 683.794  31
   0   5 -17 38701.7 765.566  17
   0   5 -17 38698.1 801.768  30
   0   5  17 38359.8 740.168  28
   0   5 -17 37927.4 752.119   8
   0   6   0 123117. 2287.76  23
   0   6   0 124117. 2299.50   1
   0   6   0 119638. 2387.25  10
   0   6   1 95102.1 2032.46  10
   0   6   1 94134.5 1967.19  23
   0   6  -1 93437.7 2078.08  10
   0   6  -1 96283.2 1910.73   1
   0   6  -1 90187.4 1911.10  23
   0   6   1 92715.3 2001.45   1
   0   6   2 37409.4 1248.49   1
   0   6   2 36755.2 1170.15  23
   0   6  -2 35873.5 1068.86   1
   0   6   2 36982.1 1187.46  10
   0   6  -2 33576.8 1213.19  10
   0   6  -2 34373.4 985.746  19
   0   6  -2 36182.6 1120.64  23
   0   6  -3 1856.39 215.862  19
   0   6   3 1965.16 321.357   1
   0   6   3 2466.18 316.291  10
   0   6  -3 2046.12 273.965  23
   0   6   3 1942.55 286.182  23
   0   6  -3 2389.14 348.202   8
   0   6  -4 6225.54 567.455   8
   0   6   4 6416.01 559.089   1
   0   6  -4 6872.70 489.703  23
   0   6   4 7007.79 515.566  10
   0   6  -5 33515.7 1407.12   8
   0   6   5 36016.9 1198.92  10
   0   6   5 36132.2 1415.13   1
   0   6  -5 32757.9 1141.29  23
   0   6   6 59841.2 1920.56   1
   0   6   6 53481.2 1522.83  28
   0   6  -6 55333.2 1551.30  23
   0   6  -6 56162.5 1928.59   8
   0   6   6 56443.0 1571.95  10
   0   6  -7 85834.5 2493.54   8
   0   6   7 87578.3 2076.45  28
   0   6   8 36341.1 1283.69  28
   0   6  -8 36279.7 1550.79   8
   0   6  -9 23820.4 1195.33   8
   0   6   9 25196.2 1087.36  10
   0   6   9 25054.6 1064.10  28
   0   6  10 7443.20 591.758  28
   0   6 -10 6402.34 605.290   8
   0   6 -11 15717.7 864.672   8
   0   6  11 13629.2 606.184  31
   0   6  11 15238.7 777.230  28
   0   6 -12 33232.9 1168.44   8
   0   6  12 33333.1 1161.50  24
   0   6  12 32440.4 1062.21  28
   0   6  13 35944.4 1072.38  24
   0   6 -13 34444.9 1085.98   8
   0   6  13 35541.4 1018.36  28
   0   6  14 27521.4 817.660  24
   0   6  14 26596.6 776.883  28
   0   6 -14 27805.9 856.643   8
   0   6 -15 18889.8 592.066   8
   0   6  15 19017.4 574.948  24
   0   6  15 18960.9 553.801  28
   0   6  16 2469.85 160.456  24
   0   6 -16 2293.89 157.617   8
   0   7   0 36.0100 186.829  10
   0   7  -1 14404.8 811.700  10
   0   7   1 13670.1 766.579  10
   0   7   2 60283.1 1633.73  10
   0   7  -2 59636.1 1752.55  10
   0   7   3 77559.5 1879.01  10
   0   7  -3 74895.6 2050.28  10
   0   7   4 43512.8 1351.58  10
   0   7  -4 40789.2 1526.37  10
   0   7   4 39678.2 1286.82  28
   0   7   5 50642.2 1477.66  10
   0   7  -5 46876.0 1691.95  10
   0   7   5 46543.2 1422.14  28
   0   7  -5 47243.0 1618.37   8
   0   7  -6 15378.8 975.785  10
   0   7   6 15933.5 815.935  28
   0   7  -6 15734.5 959.948   8
   0   7   6 17911.5 861.105  10
   0   7   7 8276.42 597.585  28
   0   7  -7 7945.53 688.568   8
   0   7   7 9151.80 623.267  10
   0   7   8 44905.6 1362.71  10
   0   7   8 42087.3 1341.83  28
   0   7  -9 32667.8 1286.35   8
   0   7   9 34742.1 1179.13  28
   0   7  10 53581.3 1390.21  28
   0   7 -10 49403.1 1476.98   8
   0   7  11 43376.5 1131.29  28
   0   7 -11 42690.9 1241.31   8
   0   7 -11 40838.4 1194.98  10
   0   7 -12 15770.1 624.714  10
   0   7  12 16954.7 638.167  24
   0   7  12 16491.9 601.184  28
   0   7 -12 16982.8 676.026   8
   0   7 -13 142.236 100.243   8
   0   7  13 144.274 79.2138  24
   0   7  13 51.4302 69.5458  28
   0   7 -13 145.765 61.9859  10
   0   7 -14 1379.63 142.480   8
   0   7  14 1253.86 122.842  24
   0   8   0 55296.9 1565.18  10
   0   8   1 34717.0 1192.91  10
   0   8  -1 35262.7 1253.25  10
   0   8   2 19923.1 876.093  10
   0   8  -2 20232.6 966.743  10
   0   8   2 20326.9 873.940  28
   0   8   3 900.368 213.061  28
   0   8  -3 965.718 262.380  10
   0   8   3 1177.42 234.253  10
   0   8  -4 2085.94 359.780  10
   0   8   4 2235.36 301.812  28
   0   8   4 2256.24 300.613  10
   0   8   5 15717.8 742.896  28
   0   8  -5 14866.4 879.130  10
   0   8   5 15066.7 722.061  10
   0   8   6 37675.6 1126.86  10
   0   8  -6 36233.8 1371.07  10
   0   8   6 37799.4 1158.16  28
   0   8   7 41317.7 1127.61  10
   0   8   7 41966.7 1188.79  28
   0   8  -7 38409.9 1374.22  10
   0   8  -8 11356.0 672.585  10
   0   8   8 12619.9 595.475  28
   0   8   9 8362.76 440.719  28
   0   8  -9 7767.12 479.347  10
   0   8  10 3764.49 269.332  24
   0   8 -10 3130.36 269.271  10
   0   8  10 3644.05 255.958  28
   0   8  11 4095.58 229.360  28
   0   8 -11 3785.16 235.191  10
   0   8  11 4029.74 228.672  24
   0   9   0 147.879 133.272  10
   0   9   0-188.243 92.5586  28
   0   9  -1 18348.1 753.484  10
   0   9   1 16802.5 688.398  10
   0   9   1 19281.2 723.699  28
   0   9  -1 18198.4 688.826  28
   0   9  -2 23645.7 874.029  10
   0   9   2 24830.3 817.130  28
   0   9  -2 22810.7 743.541  28
   0   9   2 22204.7 765.872  10
   0   9   3 23791.0 779.614  28
   0   9   3 21182.0 716.431  10
   0   9  -3 21929.3 843.094  10
   0   9  -4 33218.8 1045.24  10
   0   9   4 35008.2 931.270  28
   0   9   5 27496.0 777.497  28
   0   9  -5 26968.3 904.858  10
   0   9  -6 1594.90 213.818  10
   0   9   6 1479.80 160.870  28
  -1  -9   6 6213.99 422.805   7
  -1  -9   5 155.269 72.9404  29
  -1  -9   5 217.988 150.886   7
   1  -9  -5 151.897 90.8134  29
  -1  -9   4 9417.96 581.872   7
   1  -9  -4 9500.66 521.188  29
  -1  -9   4 9473.25 473.366  29
  -1  -9   3 28132.9 1037.57   7
  -1  -9   3 25488.2 893.145  29
   1  -9  -3 25981.8 909.998  29
  -1  -9   2 38134.4 1228.13   7
  -1  -9   2 37091.8 1127.12  29
   1  -9  -2 34813.6 1084.76  29
   1  -9  -1 30498.3 1029.39   7
  -1  -9   1 30948.6 1028.72  29
  -1  -9   1 30404.7 1092.87   7
   1  -9  -1 29637.0 996.528  29
  -1  -9   0 19233.5 860.848   7
  -1  -9   0 19173.6 792.946  29
   1  -9   0 17077.3 752.167  29
   1  -9   0 19041.5 807.045   7
  -1  -9  -1 3470.09 337.246  29
   1  -9   1 3129.16 269.179  16
   1  -9   1 3431.76 341.970  29
   1  -9   1 3645.70 358.351   7
  -1  -9  -2 2978.44 315.737  29
   1  -9   2 2830.95 262.458  16
   1  -9   2 2982.49 261.497  29
   1  -9   2 2864.34 320.350   7
  -1  -9  -3 14139.7 630.456  29
   1  -9   3 13595.0 567.833  16
   1  -9   3 14732.6 690.958   7
  -1  -9  -4 18669.6 694.023  29
   1  -9   4 17958.7 655.441  16
   1  -9   5 41033.0 995.696  16
   1  -9   5 43122.0 1129.59   7
  -1  -9  -5 39695.4 985.647  29
   1  -9   6 39395.3 883.758  16
   1  -9   6 40492.5 999.674   7
  -1  -8  11 26816.1 652.334  16
  -1  -8  11 24446.9 680.213   7
  -1  -8  10 6269.79 409.297   7
  -1  -8  10 6683.03 370.467  16
  -1  -8   9 518.903 183.992   7
  -1  -8   9 524.099 138.514  16
  -1  -8   8 4267.22 279.913  29
  -1  -8   8 4120.27 367.026  16
  -1  -8   8 4064.81 447.643   7
   1  -8  -7 16877.5 800.870  29
  -1  -8   7 17034.5 944.526   7
  -1  -8   7 17599.7 665.933  29
  -1  -8   7 16215.9 801.006  16
  -1  -8   6 41343.8 1346.12  16
   1  -8  -6 46104.5 1393.90  29
  -1  -8   6 44599.3 1558.03   7
  -1  -8   6 44950.3 1244.15  29
  -1  -8   5 41766.3 1317.82  29
  -1  -8   5 44216.3 1545.90   7
  -1  -8   5 40430.3 1321.78  16
   1  -8  -5 44111.1 1379.99  29
   1  -8  -4 47095.1 1452.17  29
  -1  -8   4 44698.8 1445.61  29
  -1  -8   4 42255.5 1321.42  16
   1  -8  -4 46138.8 1466.93   7
  -1  -8   4 46398.2 1567.87   7
  -1  -8   3 15356.6 835.044  29
  -1  -8   3 16511.0 909.069   7
   1  -8  -3 15165.8 816.391   7
  -1  -8   3 13894.0 711.118  16
   1  -8  -3 15247.4 820.951  29
  -1  -8   2 1190.49 300.177   7
   1  -8  -2 1122.93 263.068   7
  -1  -8   2 1054.88 260.045  29
  -1  -8   2 1120.95 214.868  16
   1  -8  -2 1512.74 289.481  29
   1  -8  -2 1384.78 213.236  16
   1  -8  -1 5581.16 501.516   7
   1  -8  -1 4989.11 483.303  29
  -1  -8   1 5170.48 402.029  16
  -1  -8   1 5013.00 476.354  29
   1  -8  -1 4238.87 368.347  16
  -1  -8   1 4428.48 476.022   7
  -1  -8   0 18747.0 940.246   7
  -1  -8   0 18499.6 891.148  29
   1  -8   0 18508.0 901.981   7
   1  -8   0 17275.0 759.639  16
   1  -8   0 19078.9 923.765  29
  -1  -8  -1 41975.2 1348.06  29
   1  -8   1 41653.0 1382.89   7
  -1  -8  -1 41541.0 1410.21   7
   1  -8   1 40216.0 1364.20  29
   1  -8   1 40907.2 1235.58  16
  -1  -8  -2 68073.2 1857.06   7
   1  -8   2 69397.7 1834.01   7
   1  -8   2 67234.0 1792.35  29
   1  -8   2 66195.1 1660.34  16
  -1  -8  -2 68078.6 1735.05  29
  -1  -8  -3 26358.8 1118.35   7
  -1  -8  -3 24856.6 986.713  29
   1  -8   3 25839.1 1095.27   7
   1  -8   3 25742.2 1010.63  29
  -1  -8  -3 24634.4 946.124  26
   1  -8   3 25033.5 996.157  16
   1  -8   4 4142.01 449.947   7
   1  -8   4 3749.60 396.310  16
  -1  -8  -4 3985.06 393.156  29
  -1  -8  -4 3479.98 359.170  26
   1  -8   4 3329.76 337.405  29
   1  -8   5 1121.92 241.971  27
  -1  -8  -5 1397.16 222.267  26
   1  -8   5 1050.89 293.606  12
   1  -8   5 1169.28 256.086  16
  -1  -8  -5 1055.83 215.606  29
   1  -8   5 1429.19 290.497   7
   1  -8   6 3061.34 452.029  12
  -1  -8  -6 2878.05 321.840  29
   1  -8   6 3215.49 393.375   7
   1  -8   6 2753.44 345.692  16
  -1  -8  -6 2824.83 294.572  26
   1  -8   6 2486.78 338.540  27
   1  -8   7 26982.9 1216.67  12
  -1  -8  -7 23749.7 792.230  26
   1  -8   7 25180.9 1061.04   7
  -1  -8  -7 24045.6 862.865  29
   1  -8   7 24544.6 895.524  16
   1  -8   8 19889.0 898.628   7
   1  -8   8 20287.1 1008.68  12
  -1  -8  -8 19470.2 716.505  29
   1  -8   8 21242.6 752.219  16
  -1  -8  -8 20126.6 662.914  26
   1  -8   9 24037.6 961.239  12
   1  -8   9 24244.0 869.506   7
  -1  -8  -9 23876.0 653.939  26
   1  -8   9 25853.8 749.904  16
   1  -8  10 17578.5 695.427  12
   1  -8  10 17646.2 631.265   7
   1  -8  10 16863.3 595.547  27
   1  -8  10 18139.1 539.807  16
  -1  -7  13 6401.87 353.150  24
   1  -7 -13 4552.26 228.185  26
  -1  -7  13 5966.25 370.522   7
   1  -7 -13 4763.43 253.344   9
  -1  -7  13 5794.61 346.174  27
  -1  -7  13 5920.87 383.410  12
   1  -7 -12 1775.72 174.806   9
   1  -7 -12 1797.81 169.667  26
  -1  -7  12 2094.17 266.673   7
  -1  -7  12 2412.32 268.000  24
   1  -7 -12 1810.93 164.972  25
  -1  -7  12 2267.32 303.842  12
  -1  -7  12 2248.29 255.754  27
  -1  -7  11 704.531 192.490  24
  -1  -7  11 1067.99 258.329  12
   1  -7 -11 711.596 116.318  25
  -1  -7  11 629.167 230.191   7
   1  -7 -11 672.523 127.381   9
  -1  -7  11 659.006 173.913  27
   1  -7 -11 812.141 142.560  26
  -1  -7  10 30519.4 1341.19   7
  -1  -7  10 29660.7 1348.23  12
  -1  -7  10 32717.1 1284.80  24
  -1  -7   9 39151.7 1041.53  29
  -1  -7   9 30512.8 1317.09  27
  -1  -7   9 38520.9 1502.41  24
   1  -7  -9 39144.2 1053.02  26
   1  -7  -9 40339.4 1349.76  29
  -1  -7   9 32895.4 1551.06  12
  -1  -7   9 34724.0 1511.00   7
  -1  -7   8 34725.5 1448.08  24
   1  -7  -8 34549.5 1043.05  26
  -1  -7   8 31530.9 1536.54  12
   1  -7  -8 34468.4 1283.06  29
  -1  -7   8 31405.2 1451.13   7
  -1  -7   8 33708.4 1065.65  29
  -1  -7   7 51068.6 1681.32  27
  -1  -7   7 51738.7 2006.17  12
  -1  -7   7 50092.9 1467.97  29
  -1  -7   7 52654.2 1881.98   7
   1  -7  -7 54738.3 1662.35  29
  -1  -7   7 55022.7 1829.23  24
  -1  -7   6 14325.7 821.501  29
  -1  -7   6 13715.0 921.323   7
  -1  -7   6 14935.1 922.995  24
   1  -7  -6 15357.0 858.025  29
  -1  -7   6 14200.8 1024.57  12
  -1  -7   6 14321.2 830.449  27
  -1  -7   5 5284.96 628.599  12
   1  -7  -5 5710.33 542.120   7
   1  -7  -5 6033.38 547.764  29
  -1  -7   5 5333.45 576.976   7
  -1  -7   5 6107.94 582.571  24
  -1  -7   5 6019.07 561.519  29
  -1  -7   4 13754.4 873.307   7
  -1  -7   4 13415.7 822.984  29
  -1  -7   4 14434.5 856.089  24
   1  -7  -4 13418.6 804.606   7
  -1  -7   4 13608.3 954.137  12
   1  -7  -4 14369.0 820.317  29
   1  -7  -3 22578.1 1028.24   7
  -1  -7   3 21001.5 1167.16  12
  -1  -7   3 21500.1 1055.77   7
  -1  -7   3 21102.0 1017.30  29
   1  -7  -3 22809.5 1038.94  29
   1  -7  -3 24235.4 881.630  16
   1  -7  -2 95124.5 2244.64   7
  -1  -7   2 100382. 2374.06   7
  -1  -7   2 98689.2 2308.11  29
  -1  -7   2 99907.0 2591.01  12
   1  -7  -2 100085. 2314.22  29
   1  -7  -2 101370. 2030.40  16
   1  -7  -1 84327.9 1889.18  16
  -1  -7   1 89475.9 2177.93   7
   1  -7  -1 87152.4 2102.09   7
  -1  -7   1 87341.9 1922.27  26
  -1  -7   1 87858.4 2107.44  29
   1  -7  -1 88305.1 2138.38  29
  -1  -7   0 13939.6 725.630  26
   1  -7   0 14495.0 820.605  29
  -1  -7   0 13004.2 646.762  16
   1  -7   0 14179.2 805.169   7
   1  -7   0 14011.1 729.284  16
  -1  -7   0 13919.6 811.506   7
  -1  -7   0 14139.5 802.906  29
   1  -7   1 5335.04 468.210  16
   1  -7   1 5774.77 491.521  27
  -1  -7  -1 4944.95 465.702  29
  -1  -7  -1 5326.29 440.034  26
   1  -7   1 5782.20 562.154  12
   1  -7   1 5160.48 494.274   7
   1  -7   1 5162.29 508.816  29
  -1  -7  -1 5197.81 502.147   7
   1  -7   2 27.2413 175.295  29
   1  -7   2 246.058 191.101   7
   1  -7   2 557.140 195.738  27
   1  -7   2 251.314 177.660  16
  -1  -7  -2 189.465 206.339   7
   1  -7   2 395.785 239.989  12
  -1  -7  -2 418.711 217.693  29
  -1  -7  -2 481.289 198.282  26
  -1  -7  -3 23976.1 993.700  29
  -1  -7  -3 23971.8 977.893  26
   1  -7   3 22806.5 1011.46  16
   1  -7   3 23353.0 1041.23  29
   1  -7   3 23945.2 1085.82   7
  -1  -7  -3 24707.6 1101.59   7
   1  -7   3 22531.5 1008.01  18
   1  -7   3 24162.5 1190.16  12
   1  -7   3 22352.9 1005.39  27
   1  -7   4 81132.6 2312.56  12
   1  -7   4 75419.4 1967.35  16
   1  -7   4 81240.0 2122.62   7
   1  -7   4 79745.6 2020.02  18
   1  -7   4 77523.7 1946.48  29
  -1  -7  -4 80786.8 2123.50   7
  -1  -7  -4 78794.4 1895.87  26
  -1  -7  -4 78152.4 1888.47  29
   1  -7   4 78885.8 2024.84  27
   1  -7   5 77833.1 2329.48  12
   1  -7   5 79080.9 2148.95   7
  -1  -7  -5 78170.6 1878.34  29
   1  -7   5 73168.0 1954.32  16
  -1  -7  -5 76726.9 2105.48   7
   1  -7   5 73874.2 2002.08  27
  -1  -7  -5 74938.5 1872.89  26
   1  -7   5 75176.6 2021.24  18
   1  -7   5 80333.2 1828.04  29
  -1  -7  -6 42474.1 1384.92  26
   1  -7   6 49780.4 1875.10  12
  -1  -7  -6 48215.9 1414.33  29
   1  -7   6 49582.3 1702.15   7
   1  -7   6 44528.0 1539.11  18
   1  -7   6 45152.1 1562.36  27
  -1  -7  -7 35639.4 1263.00  26
  -1  -7  -7 38494.4 1243.54  29
  -1  -7  -7 36613.5 1136.03  25
   1  -7   7 40217.3 1720.96  12
   1  -7   7 32811.2 1332.88  18
   1  -7   7 36578.0 1267.01  24
   1  -7   7 36340.9 1408.73  27
   1  -7   7 37655.6 1501.19   7
   1  -7   8 5225.37 550.545   7
   1  -7   8 4213.32 491.579  27
   1  -7   8 4285.93 469.013  18
   1  -7   8 5352.68 635.256  12
   1  -7   8 5153.10 454.399  16
  -1  -7  -8 5065.11 433.856  29
  -1  -7  -8 5219.38 461.967  26
  -1  -7  -8 4898.02 396.229  25
   1  -7   8 5424.09 475.995  24
   1  -7   9 12193.8 768.107  27
  -1  -7  -9 13210.9 676.215  29
   1  -7   9 13061.6 673.499  24
  -1  -7  -9 12870.7 593.854  25
   1  -7   9 10229.2 704.250  18
   1  -7   9 12629.0 838.786   7
   1  -7   9 12335.3 923.380  12
   1  -7   9 13068.1 655.396  16
  -1  -7  -9 13028.7 670.646  26
   1  -7  10 11896.1 824.702  12
  -1  -7 -10 14130.8 585.030  25
   1  -7  10 14248.5 627.642  16
   1  -7  10 15093.3 638.605  24
   1  -7  10 13907.2 814.250   7
   1  -7  10 11733.0 668.031  18
   1  -7  10 13261.0 744.637  27
  -1  -7 -10 14703.3 655.334  26
  -1  -7 -11 23064.4 703.643  25
   1  -7  11 23419.6 725.624  16
  -1  -7 -11 22618.0 744.723  26
   1  -7  11 22708.7 878.256  27
   1  -7  11 21870.9 905.645   7
   1  -7  11 22371.6 991.033  12
   1  -7  11 21310.2 768.189  18
   1  -7  12 31777.0 752.389  16
  -1  -7 -12 29755.6 742.077  25
   1  -7  12 31123.7 945.806   7
   1  -7  12 32385.3 1047.59  12
  -1  -7 -12 30597.1 784.608  26
   1  -7  12 31782.0 933.337  27
  -1  -7 -13 36677.1 765.478  26
   1  -7  13 38457.4 905.609   7
   1  -7  13 39747.7 997.608  12
  -1  -7 -13 35827.2 736.590  25
   1  -7  13 40928.1 921.462  27
  -1  -6  16 605.290 103.324   7
   1  -6 -16 691.777 94.1390   9
  -1  -6  16 749.141 99.6740  27
   1  -6 -16 514.409 76.8184  25
   1  -6 -15 1386.98 160.146   9
  -1  -6  15 1611.37 196.139  27
   1  -6 -15 1621.75 164.041  25
   1  -6 -15 1339.56 145.465  26
  -1  -6  15 1586.99 184.660  24
  -1  -6  15 1617.49 201.473  12
  -1  -6  15 1729.73 207.802   7
  -1  -6  14 8114.88 503.997   7
   1  -6 -14 7607.74 387.527  25
   1  -6 -14 7371.55 375.487  26
  -1  -6  14 7647.44 477.814  27
  -1  -6  14 7392.24 487.523  12
  -1  -6  14 8390.22 487.024  24
  -1  -6  13 42412.6 1388.10  12
   1  -6 -13 45331.9 1086.51  26
   1  -6 -13 44743.5 1091.05  25
  -1  -6  13 43279.9 1374.38   7
  -1  -6  13 44890.4 1343.48  27
  -1  -6  13 44813.6 1336.17  24
  -1  -6  12 54096.3 1747.59   7
   1  -6 -12 59147.8 1359.50  26
  -1  -6  12 55939.1 1668.07  27
   1  -6 -12 61266.1 1329.04  18
  -1  -6  12 55535.3 1798.87  12
   1  -6 -12 59814.3 1368.92  25
  -1  -6  12 57034.4 1711.35  24
   1  -6 -11 53586.9 1318.56  18
  -1  -6  11 41698.5 1716.88  12
  -1  -6  11 43197.4 1584.17  27
   1  -6 -11 49772.4 1304.80  26
  -1  -6  11 40216.2 1675.80   7
  -1  -6  11 40950.2 1607.90  24
   1  -6 -11 47299.5 1261.28  25
   1  -6 -10 3292.08 350.828  26
  -1  -6  10 2089.46 393.739  27
   1  -6 -10 2888.62 416.227  29
  -1  -6  10 2573.89 508.568  12
  -1  -6  10 2242.73 463.580   7
  -1  -6  10 2739.47 475.383  24
   1  -6 -10 3258.30 346.638  18
   1  -6 -10 3549.27 356.328  25
   1  -6  -9 7469.73 546.264  26
   1  -6  -9 7541.57 512.424  25
  -1  -6   9 6341.17 750.732  12
  -1  -6   9 5935.07 629.490  27
  -1  -6   9 6998.38 710.512  24
  -1  -6   9 6315.83 729.285   7
  -1  -6   9 7101.95 499.122  29
   1  -6  -9 7693.28 563.298  18
   1  -6  -9 6896.87 608.868  29
  -1  -6   8 1113.13 328.453  24
  -1  -6   8 1032.64 346.778  12
   1  -6  -8 1430.20 249.702  25
  -1  -6   8 1138.57 260.935  29
   1  -6  -8 1226.39 247.622  18
  -1  -6   8 1530.00 329.041  27
  -1  -6   8 898.083 353.120   7
   1  -6  -8 939.201 240.533  26
   1  -6  -8 1404.06 275.701  29
  -1  -6   7 67181.2 2275.27  12
   1  -6  -7 71591.0 1924.67  29
   1  -6  -7 73267.3 1822.22  18
  -1  -6   7 71758.5 2115.83  24
  -1  -6   7 69478.0 1869.59  29
  -1  -6   7 70887.7 2208.19   7
   1  -6  -7 71345.9 1848.05  26
  -1  -6   7 66553.7 2009.35  27
   1  -6  -6 102165. 2323.31  29
  -1  -6   6 96047.9 2410.95  24
   1  -6  -6 101798. 2284.12  26
   1  -6  -6 105579. 2449.32   7
  -1  -6   6 96102.7 2547.49   3
  -1  -6   6 100684. 2568.99   7
   1  -6  -6 104543. 2221.75  18
   1  -6  -6 106814. 2558.80  22
  -1  -6   6 94945.5 2657.06  12
  -1  -6   6 97854.0 2366.56  27
  -1  -6   6 98362.6 2359.68  29
  -1  -6   5 59037.6 1945.17  12
  -1  -6   5 56162.8 1702.81  29
  -1  -6   5 61076.7 1779.54  24
   1  -6  -5 61421.3 1617.22  18
   1  -6  -5 62365.7 1759.11   7
   1  -6  -5 61454.2 1801.83  22
  -1  -6   5 60793.1 1844.18   7
   1  -6  -5 62311.8 1718.33  29
  -1  -6   5 62491.7 1993.38   3
  -1  -6   5 59981.8 1691.87  27
   1  -6  -4 58536.4 1552.99  18
  -1  -6   4 57740.2 1852.40  12
  -1  -6   4 56373.1 1634.29  24
  -1  -6   4 58492.4 1575.53  27
  -1  -6   4 57204.2 1806.05   3
  -1  -6   4 57017.3 1712.64   7
   1  -6  -4 59553.4 1652.18   7
  -1  -6   4 54385.7 1634.10  29
   1  -6  -4 58029.0 1664.65  22
   1  -6  -4 57657.2 1632.78  29
  -1  -6   3 81584.8 2038.81   7
  -1  -6   3 84020.7 2032.99  29
  -1  -6   3 86655.8 2011.90  24
   1  -6  -3 85764.0 2010.24  22
  -1  -6   3 84503.9 2225.50  12
   1  -6  -3 84861.0 1896.67  18
   1  -6  -3 88359.7 2022.76   7
   1  -6  -3 85436.2 2000.95  29
  -1  -6   3 83421.2 2092.33   3
   1  -6  -3 85668.6 1777.21  16
   1  -6  -2 8165.32 542.395  18
  -1  -6   2 8078.48 646.312  12
   1  -6  -2 8228.27 578.503  29
  -1  -6   2 7736.56 486.502  26
  -1  -6   2 8519.72 605.217   7
  -1  -6   2 8449.35 650.026  20
   1  -6  -2 8449.32 585.064   7
   1  -6  -2 8365.58 517.876  16
  -1  -6   2 8670.70 591.363  24
  -1  -6   2 9002.02 608.209  29
  -1  -6   1 48134.3 1552.30  20
   1  -6  -1 50380.6 1558.16  12
   1  -6  -1 49151.6 1377.62  18
   1  -6  -1 48556.1 1440.19  29
  -1  -6   1 48865.3 1444.49   7
   1  -6  -1 50683.1 1340.78  16
   1  -6  -1 48815.8 1421.35   7
  -1  -6   1 50948.5 1623.89  12
  -1  -6   1 46390.9 1264.47  26
   1  -6  -1 52731.3 1415.58  27
  -1  -6   1 48354.3 1420.11  29
  -1  -6   0 46593.3 1371.90  29
   1  -6   0 49132.9 1532.51  12
  -1  -6   0 49372.9 1596.76  12
   1  -6   0 47354.4 1350.10  18
   1  -6   0 45373.4 1307.10  16
   1  -6   0 50499.6 1384.62  27
  -1  -6   0 49025.8 1555.47  20
  -1  -6   0 45408.9 1397.60   7
   1  -6   0 47595.1 1413.35  29
  -1  -6   0 46965.7 1263.48  26
   1  -6   0 48787.4 1421.09   7
   1  -6   1 44544.5 1364.49  29
   1  -6   1 42560.0 1443.74  12
   1  -6   1 41691.1 1329.21   7
   1  -6   1 43279.0 1302.77  18
  -1  -6  -1 41921.4 1208.33  26
  -1  -6  -1 42810.9 1439.94  20
  -1  -6  -1 43565.1 1354.82   7
   1  -6   1 45152.8 1323.85  27
  -1  -6  -1 42852.1 1291.47  29
  -1  -6  -2 114434. 2510.27  20
   1  -6   2 116049. 2331.04  18
   1  -6   2 119445. 2326.26   3
   1  -6   2 118702. 2364.37  27
   1  -6   2 119276. 2589.10  12
  -1  -6  -2 114205. 2213.41  26
  -1  -6  -2 118957. 2425.74   7
   1  -6   2 109404. 2327.21  29
  -1  -6  -2 114029. 2274.08  29
   1  -6   2 113940. 2384.16   7
   1  -6   3 132234. 2475.12  24
  -1  -6  -3 128917. 2418.38  26
   1  -6   3 131155. 2609.72   3
  -1  -6  -3 131064. 2626.70   7
   1  -6   3 132404. 2595.23  18
   1  -6   3 130825. 2833.46  12
   1  -6   3 125786. 2552.47  27
  -1  -6  -3 126527. 2441.71  29
   1  -6   3 129720. 2645.44   7
   1  -6   3 129656. 2569.12  29
   1  -6   4 2709.25 370.885   7
  -1  -6  -4 3062.91 346.498  26
  -1  -6  -4 2895.06 348.546  22
   1  -6   4 2212.09 304.407  24
  -1  -6  -4 2579.26 367.385   7
   1  -6   4 2792.69 360.439   3
   1  -6   4 2362.13 345.107  27
  -1  -6  -4 2844.53 329.530  29
   1  -6   4 2631.87 364.975  18
   1  -6   4 2687.04 406.959  12
   1  -6   4 2661.33 329.229  29
   1  -6   5 26078.2 1025.06  29
  -1  -6  -5 24894.1 1055.85  25
   1  -6   5 23851.5 1117.00   7
   1  -6   5 25989.2 1126.39  18
   1  -6   5 27687.3 1308.30  12
  -1  -6  -5 25589.9 1013.95  26
   1  -6   5 24770.2 1090.07  27
  -1  -6  -5 26379.7 1152.70   7
   1  -6   5 25687.6 1150.64   3
  -1  -6  -5 25964.5 1106.08  22
  -1  -6  -5 26638.4 1003.22  29
   1  -6   5 26047.6 1026.31  24
  -1  -6  -6 1869.23 316.250  25
   1  -6   6 1672.23 344.969   7
  -1  -6  -6 1711.11 277.683  29
  -1  -6  -6 1947.57 363.366  22
   1  -6   6 1887.22 411.942  12
  -1  -6  -6 1507.98 288.348  26
   1  -6   6 1384.53 289.439   3
   1  -6   6 1632.08 312.893  27
   1  -6   6 1797.31 305.112  24
  -1  -6  -6 1784.57 341.610   7
   1  -6   6 2004.10 362.538  18
   1  -6   7 38280.2 1705.04  12
  -1  -6  -7 38765.5 1262.70  29
   1  -6   7 38166.0 1527.72   7
   1  -6   7 36960.6 1534.69  31
  -1  -6  -7 37307.4 1311.40  26
   1  -6   7 38753.6 1338.67  24
   1  -6   7 37001.1 1443.72  27
   1  -6   7 34943.4 1434.42  18
  -1  -6  -7 38262.4 1294.21  25
   1  -6   8 59157.5 2016.06   7
   1  -6   8 57483.3 1930.31  18
  -1  -6  -8 60441.8 1634.34  25
   1  -6   8 58154.8 1888.24  27
   1  -6   8 62628.3 1767.19  24
   1  -6   8 60554.8 2258.73  12
   1  -6   8 56507.9 1983.78  31
  -1  -6  -8 64029.6 1667.18  29
  -1  -6  -8 60975.1 1741.43  26
   1  -6   9 72735.6 2245.88  18
  -1  -6  -9 86287.2 1972.95  29
   1  -6   9 84836.3 2104.02  24
   1  -6   9 82007.8 2720.71  12
   1  -6   9 71050.0 2289.48  31
  -1  -6  -9 84121.9 2081.65  26
   1  -6   9 84216.8 2458.82   7
   1  -6   9 79515.0 2269.75  27
  -1  -6  -9 84817.4 1913.91  25
   1  -6  10 11419.7 863.029  31
   1  -6  10 13452.7 873.417  27
   1  -6  10 11648.9 866.479  18
   1  -6  10 12820.7 1053.74  12
   1  -6  10 15159.1 823.309  24
   1  -6  10 13005.5 941.608   7
  -1  -6 -10 14643.6 722.678  25
  -1  -6 -10 15728.8 816.921  26
   1  -6  11 2398.61 363.288  27
  -1  -6 -11 2929.70 316.998  25
   1  -6  11 2936.21 397.670  18
   1  -6  11 1971.02 393.709  12
   1  -6  11 2451.00 379.332  31
   1  -6  11 2488.50 392.827   7
   1  -6  11 3466.67 358.712  24
  -1  -6 -11 2721.73 339.573  26
   1  -6  12 330.797 152.733  24
   1  -6  12 266.391 153.951  18
   1  -6  12 17.5997 92.2618  31
   1  -6  12 347.512 174.602   7
  -1  -6 -12 665.954 183.467  26
  -1  -6 -12 417.287 138.009  25
   1  -6  12 318.531 163.086  27
   1  -6  12 460.924 193.013  12
   1  -6  13 14434.9 519.120  16
   1  -6  13 15015.0 801.325  12
  -1  -6 -13 14721.8 612.355  26
   1  -6  13 14510.1 559.675  24
   1  -6  13 14253.1 681.473  18
  -1  -6 -13 15003.7 597.997  25
   1  -6  13 14051.3 707.713   7
   1  -6  13 15280.4 697.904  27
  -1  -6 -14 35491.5 863.774  25
   1  -6  14 34087.1 923.814  18
   1  -6  14 35869.4 979.254  27
   1  -6  14 33930.9 987.382   7
  -1  -6 -14 34670.7 865.664  26
   1  -6  14 35168.8 1079.98  12
   1  -6  15 28216.1 804.325  12
  -1  -6 -15 27447.4 655.324  25
   1  -6  15 27675.0 742.602   7
   1  -6  15 28053.0 731.452  27
  -1  -6 -15 27531.5 655.985  26
   1  -5 -17 13831.5 435.559  26
   1  -5 -17 14388.9 463.021  25
  -1  -5  17 14549.0 505.969   7
   1  -5 -17 14899.0 479.056   9
  -1  -5  17 13300.8 463.159  12
  -1  -5  17 14968.0 491.351  24
  -1  -5  17 15637.8 531.810  27
  -1  -5  16 40239.6 1052.61  12
   1  -5 -16 37821.4 888.906  26
   1  -5 -16 40165.9 935.263  25
  -1  -5  16 40775.6 1060.16  27
  -1  -5  16 41274.1 1036.82  24
  -1  -5  15 49952.1 1329.99  24
   1  -5 -15 47392.0 1113.30  26
  -1  -5  15 49890.2 1331.93  27
  -1  -5  15 47311.0 1345.17  12
   1  -5 -15 48679.9 1152.41  25
  -1  -5  14 20463.2 932.611  24
   1  -5 -14 19869.4 751.967  26
  -1  -5  14 19187.6 948.421  12
   1  -5 -14 19857.7 760.254  25
  -1  -5  14 19785.0 896.311  27
  -1  -5  13 15401.7 895.560  24
  -1  -5  13 14860.5 842.332  27
   1  -5 -13 14996.8 693.044  26
   1  -5 -13 15510.8 686.165  18
  -1  -5  13 13259.4 874.593  12
   1  -5 -13 15254.1 701.799  25
  -1  -5  12 1135.93 344.226  12
   1  -5 -12 1448.74 258.680  25
  -1  -5  12 1090.57 306.666  24
  -1  -5  12 1096.83 271.757  27
   1  -5 -12 1026.89 244.223  26
   1  -5 -12 1116.79 206.538  18
  -1  -5  11 2058.13 470.346  24
   1  -5 -11 3490.24 387.674  18
   1  -5 -11 3668.74 378.201  25
   1  -5 -11 3282.29 366.994  26
  -1  -5  11 3400.39 477.346  27
  -1  -5  11 2591.47 527.551  12
  -1  -5  10 28717.9 1577.78  12
   1  -5 -10 34210.1 1327.71  29
   1  -5 -10 35179.9 1214.98  26
   1  -5 -10 34351.5 1249.58  18
  -1  -5  10 27734.0 1394.33  27
   1  -5 -10 35167.3 1169.82  25
  -1  -5  10 30134.0 1523.59  24
  -1  -5   9 82245.8 1866.52  29
  -1  -5   9 76035.6 2321.90  27
  -1  -5   9 86404.3 2187.65   3
   1  -5  -9 82512.4 2444.28  22
  -1  -5   9 77345.8 2422.19  24
   1  -5  -9 86599.6 2146.78  29
   1  -5  -9 85767.9 2046.25  18
  -1  -5   9 83707.6 1988.39   5
   1  -5  -9 84917.7 1921.87  25
  -1  -5   9 75982.0 2539.58  12
   1  -5  -9 85806.5 2024.77  26
  -1  -5   8 79728.9 2106.00   3
   1  -5  -8 83792.2 2035.18  29
   1  -5  -8 78659.4 1849.20  25
   1  -5  -8 79744.6 1939.73  18
  -1  -5   8 82533.0 2340.58  24
   1  -5  -8 78871.4 1957.60  26
  -1  -5   8 80872.2 1932.45   5
   1  -5  -8 81387.1 2295.65  22
  -1  -5   8 74109.5 2189.47  27
  -1  -5   8 77830.8 1887.80  29
  -1  -5   8 75569.7 2405.02  12
  -1  -5   7 64663.7 1874.55   3
  -1  -5   7 67761.2 1727.20   5
  -1  -5   7 66593.8 2101.13  12
   1  -5  -7 65456.0 1654.61  25
   1  -5  -7 70680.0 1791.27  29
  -1  -5   7 63904.0 1755.62  29
   1  -5  -7 65876.2 1930.77  22
  -1  -5   7 64298.6 1933.70  24
   1  -5  -7 63921.9 1746.83  26
  -1  -5   7 64239.8 1886.01  27
   1  -5  -7 66306.8 1693.72  18
   1  -5  -6 17691.0 806.119  25
  -1  -5   6 16449.7 835.405  29
  -1  -5   6 18823.6 913.427  27
   1  -5  -6 19102.9 838.598  18
   1  -5  -6 18664.5 927.798  22
   1  -5  -6 17872.9 859.417  26
  -1  -5   6 19453.5 950.462  24
   1  -5  -6 18174.8 875.064   7
  -1  -5   6 16444.6 795.292   5
   1  -5  -6 18370.4 843.401  29
  -1  -5   6 16941.1 929.650   3
  -1  -5   6 17910.7 1000.49  12
  -1  -5   5 7039.02 523.168  27
   1  -5  -5 7831.41 547.886   7
  -1  -5   5 7609.88 620.741   3
   1  -5  -5 7944.37 512.572  18
  -1  -5   5 7879.07 549.709  29
   1  -5  -5 7336.31 545.437  22
  -1  -5   5 7869.57 570.268  24
  -1  -5   5 6483.53 487.335   5
   1  -5  -5 8350.62 543.704  29
  -1  -5   5 8562.75 656.347  12
  -1  -5   4 21989.6 891.746  24
  -1  -5   4 20809.3 1014.06   3
   1  -5  -4 21918.7 868.603  29
   1  -5  -4 22233.3 879.261   7
  -1  -5   4 20692.8 896.973   7
   1  -5  -4 23642.3 930.148  22
  -1  -5   4 21747.9 986.776  12
  -1  -5   4 21252.8 930.439  20
  -1  -5   4 20337.2 876.552  29
   1  -5  -3 120041. 2221.41   7
   1  -5  -3 116045. 2189.22  22
  -1  -5   3 114648. 2382.44  12
  -1  -5   3 112047. 2175.60  24
  -1  -5   3 111572. 2391.03   3
  -1  -5   3 115247. 2321.79  20
   1  -5  -3 120822. 2228.33  29
   1  -5  -2 98551.4 1898.72  22
  -1  -5   2 95752.2 2040.66   3
  -1  -5   2 96634.1 2048.35  20
   1  -5  -1 79927.9 1641.94  22
  -1  -5   1 84031.2 1731.19   3
  -1  -5   1 78246.6 1786.95  20
   1  -5   0 51656.6 1179.75   3
  -1  -5   0 48466.6 1346.07  20
  -1  -5  -1 22276.8 883.202  20
   1  -5   1 21411.7 781.368   3
  -1  -5  -2 7182.88 453.338  22
   1  -5   2 8476.66 517.344   3
  -1  -5  -2 8025.22 527.663  20
  -1  -5  -3 67639.6 1606.67   7
   1  -5   3 68785.9 1757.43  12
   1  -5   3 66972.0 1659.70   3
  -1  -5  -3 66777.8 1502.11  29
   1  -5   3 69666.2 1627.24  27
  -1  -5  -3 66298.0 1539.79  22
   1  -5   3 67795.6 1628.93   7
  -1  -5  -3 64002.3 1598.99  20
  -1  -5  -4 65196.3 1501.53  26
   1  -5   4 66338.0 1646.47  27
   1  -5   4 64322.7 1643.74   7
   1  -5   4 67496.2 1821.99  12
   1  -5   4 64251.8 1514.12  24
  -1  -5  -4 65202.0 1490.16  29
   1  -5   4 65530.8 1683.75  31
  -1  -5  -4 63236.7 1575.81  22
  -1  -5  -4 64250.5 1603.99  20
  -1  -5  -4 67393.8 1653.31   7
   1  -5   4 66118.4 1631.87  18
   1  -5   4 62958.5 1708.16   3
   1  -5   5 140948. 2547.72  24
   1  -5   5 149859. 3049.20  12
  -1  -5  -5 143464. 2708.49  25
  -1  -5  -5 142877. 2466.26  29
  -1  -5  -5 147271. 2764.78   7
  -1  -5  -5 144677. 2697.15  22
   1  -5   5 142200. 2726.14  27
   1  -5   5 150437. 2841.96  31
  -1  -5  -5 143652. 2522.10  26
   1  -5   5 140884. 2709.71  18
   1  -5   5 144914. 2908.09   3
  -1  -5  -6 115866. 2170.51  29
   1  -5   6 113936. 2453.15  27
  -1  -5  -6 110413. 2420.14  22
  -1  -5  -6 112847. 2470.94   7
   1  -5   6 112696. 2283.86  24
   1  -5   6 115937. 2797.00  12
   1  -5   6 109464. 2528.16   3
   1  -5   6 114364. 2540.76  31
  -1  -5  -6 109846. 2352.42  25
  -1  -5  -6 116302. 2279.73  26
   1  -5   6 110961. 2441.29  18
  -1  -5  -7 51474.4 1671.52  22
   1  -5   7 53884.9 1760.04  31
  -1  -5  -7 53506.2 1562.38  25
   1  -5   7 54108.4 1978.60  12
   1  -5   7 52148.2 1658.20  27
  -1  -5  -7 56212.0 1446.13  29
  -1  -5  -7 55050.3 1526.18  26
   1  -5   7 54097.6 1681.69   3
   1  -5   7 54581.3 1568.46  24
   1  -5   8 931.736 324.840  12
   1  -5   8 956.755 251.940   3
  -1  -5  -8 1030.68 235.741  25
   1  -5   8 1367.15 323.429  31
  -1  -5  -8 594.058 197.156  26
   1  -5   8 178.198 139.696  24
  -1  -5  -8 540.681 176.429  22
  -1  -5  -8 539.465 178.807  29
   1  -5   8 582.509 215.672  27
   1  -5   9 8569.36 891.546  12
   1  -5   9 8588.32 720.440  27
   1  -5   9 9127.06 672.411   3
  -1  -5  -9 8782.56 755.426  22
   1  -5   9 8308.42 659.653  24
  -1  -5  -9 9464.25 599.796  29
  -1  -5  -9 9141.64 626.328  25
  -1  -5  -9 8720.22 647.635  26
   1  -5   9 8678.38 761.930  31
  -1  -5 -10 17846.7 859.031  25
   1  -5  10 17072.8 1001.60  27
   1  -5  10 15035.7 1034.63  31
  -1  -5 -10 17982.9 924.413  26
   1  -5  10 18434.7 976.291  24
   1  -5  10 15927.3 1229.60  12
  -1  -5 -11 54513.2 1491.72  25
   1  -5  11 48827.6 2024.68  12
   1  -5  11 51248.4 1606.77  24
   1  -5  11 53174.5 1718.45  27
  -1  -5 -11 53726.8 1590.56  26
  -1  -5 -12 63538.7 1663.88  26
   1  -5  12 61720.9 1774.79  27
   1  -5  12 55344.5 1816.94  31
   1  -5  12 55275.8 1995.91  12
   1  -5  12 61175.7 1658.41  24
  -1  -5 -12 63721.8 1581.97  25
  -1  -5 -13 39345.4 1157.11  25
   1  -5  13 37870.6 1276.94  27
   1  -5  13 39643.9 1521.83  12
   1  -5  13 39541.7 1195.50  24
   1  -5  13 38331.7 1356.53  31
  -1  -5 -13 40508.2 1215.39  26
   1  -5  14 16287.8 748.091  27
  -1  -5 -14 16137.8 670.379  25
  -1  -5 -14 16889.5 689.222  26
   1  -5  14 15633.6 653.980  24
   1  -5  14 15448.3 854.014  12
   1  -5  14 15695.8 759.282  31
   1  -5  15 1971.70 252.620  18
   1  -5  15 1515.71 172.198  24
   1  -5  15 1828.80 237.856  27
  -1  -5 -15 1608.64 206.604  25
  -1  -5 -15 1935.85 220.987  26
   1  -5  15 1384.16 210.913  31
   1  -5  15 1477.84 253.897  12
   1  -5  16 2835.21 236.385  31
  -1  -5 -16 3068.46 230.466  26
   1  -5  16 3406.18 299.466  12
  -1  -5 -16 3052.79 232.628  25
   1  -5  16 2891.11 244.677  27
   1  -5  16 2665.07 242.274  18
   1  -5  17 14425.0 460.316   7
   1  -5  17 14452.5 493.265  12
  -1  -5 -17 14330.6 418.081  25
  -1  -5 -17 13512.9 398.075  26
   1  -5  17 14590.2 439.145  27
  -1  -4  18 18071.4 562.113  24
  -1  -4  18 18009.3 581.535  27
   1  -4 -18 17072.0 518.035   9
   1  -4 -18 17844.4 532.705  25
   1  -4 -17 13813.2 522.407  26
  -1  -4  17 13993.6 594.257  24
  -1  -4  17 13731.9 592.705  12
  -1  -4  17 14440.8 610.617  27
   1  -4 -17 13386.2 529.350  25
   1  -4 -16 6909.29 416.667  26
  -1  -4  16 6971.15 428.127  31
   1  -4 -16 7313.27 433.566  25
  -1  -4  16 8077.51 513.030  27
  -1  -4  16 7893.17 511.303  24
  -1  -4  16 7137.42 506.436  12
   1  -4 -15 375.202 145.756  25
  -1  -4  15 263.144 194.649  12
  -1  -4  15 712.030 156.840  31
  -1  -4  15 302.209 169.750  24
  -1  -4  15 501.877 182.337  27
   1  -4 -15 417.519 166.848  26
  -1  -4  14 29681.6 1127.76  31
  -1  -4  14 28197.2 1193.85  24
  -1  -4  14 28762.0 1145.47  27
   1  -4 -14 28013.0 971.446  26
  -1  -4  14 28457.1 1240.62  12
   1  -4 -14 28187.8 985.352  25
   1  -4 -13 47126.3 1338.51  26
   1  -4 -13 47330.3 1339.30  25
  -1  -4  13 46981.7 1660.99  24
  -1  -4  13 44860.6 1693.66  12
  -1  -4  13 46259.1 1541.98  31
   1  -4 -13 46896.7 1343.82  18
  -1  -4  13 47476.7 1556.16  27
  -1  -4  12 72779.1 2235.97  24
   1  -4 -12 80341.6 1872.95  18
   1  -4 -12 78977.8 1840.95  26
  -1  -4  12 72515.3 2321.00  12
   1  -4 -12 80891.6 1841.69  25
  -1  -4  12 78557.7 2126.15  27
  -1  -4  12 70383.4 2075.08  31
   1  -4 -11 87301.9 2584.80  22
  -1  -4  11 70998.6 2443.74  12
   1  -4 -11 90224.0 2080.49  18
  -1  -4  11 71953.9 2395.21  24
   1  -4 -11 87742.1 1949.04  25
   1  -4 -11 90825.8 2017.34  26
  -1  -4  11 93348.0 2100.73   5
  -1  -4  11 92272.0 2146.93   3
  -1  -4  11 83713.5 2269.66  27
  -1  -4  10 31020.9 1182.52   3
   1  -4 -10 32151.8 1142.63  26
   1  -4 -10 27934.2 1389.26  22
   1  -4 -10 30108.3 1068.15  25
   1  -4 -10 30263.0 1218.94  29
  -1  -4  10 25937.1 1381.91  24
  -1  -4  10 25179.9 1407.30  12
  -1  -4  10 30159.5 1133.79   5
  -1  -4  10 26963.4 1255.17  27
   1  -4 -10 30737.4 1171.98  18
   1  -4  -9 5114.95 464.175  18
   1  -4  -9 4854.88 429.697  25
   1  -4  -9 5501.37 574.012  22
  -1  -4   9 4946.17 569.695  24
  -1  -4   9 4595.94 465.279   3
   1  -4  -9 4962.58 482.745  29
  -1  -4   9 4720.96 530.169  27
  -1  -4   9 4408.53 558.285  12
   1  -4  -9 4802.38 441.030  26
  -1  -4   9 5176.18 457.047   5
   1  -4  -8 21039.4 860.706  25
   1  -4  -8 22428.4 934.410  29
  -1  -4   8 19233.5 1008.86  27
   1  -4  -8 21914.4 903.696  18
  -1  -4   8 19864.6 1098.91  12
   1  -4  -8 21607.5 1048.14  22
  -1  -4   8 21044.6 900.200   5
  -1  -4   8 19176.3 904.196   3
   1  -4  -8 20839.0 911.483  26
  -1  -4   8 21109.8 1087.16  24
   1  -4  -7 47966.1 1482.88  22
  -1  -4   7 45291.1 1334.80   5
   1  -4  -6 113615. 2264.14  22
  -1  -4   6 109562. 2188.70   5
   1  -4  -5 166231. 2702.39  22
  -1  -4   5 164798. 2721.34  20
  -1  -4   4 177093. 2757.44  20
   1  -4  -4 172687. 2668.79  22
  -1  -4   3 59498.1 1352.88  20
   1  -4  -3 59107.7 1287.81  22
  -1  -4   3 55337.7 1340.73   5
   1  -4  -2 9772.84 367.240   3
  -1  -4   2 9880.45 504.223  20
   1  -4  -2 10089.6 469.908  22
   1  -4  -2 10897.7 473.268  20
  -1  -4   2 9959.41 503.702   5
   1  -4  -1 9274.63 388.999   3
   1  -4  -1 9295.64 461.005  20
   1  -4  -1 9371.12 438.388  22
  -1  -4   1 9206.68 482.501  20
  -1  -4   1 9048.84 448.731   5
  -1  -4   0 131105. 2154.15  20
   1  -4   0 131528. 2003.92  22
  -1  -4   0 133540. 2026.35   5
   1  -4   0 135925. 2026.01   3
  -1  -4   0 133024. 1982.82  22
  -1  -4  -1 152947. 2111.74   3
  -1  -4  -1 150013. 2345.43  20
   1  -4   1 154461. 2323.24   3
  -1  -4  -2 169588. 2557.89  20
   1  -4   2 165040. 2595.31   3
  -1  -4  -2 168697. 2418.99  22
  -1  -4  -3 96182.8 1712.55  22
   1  -4   3 96694.7 1902.68   3
  -1  -4  -3 96617.0 1794.67  20
  -1  -4  -4 35092.8 979.097  22
   1  -4   4 32358.7 1081.99   3
  -1  -4  -4 32625.2 979.669  20
   1  -4   5 18141.0 845.674   3
  -1  -4  -5 16542.3 700.624  20
  -1  -4  -5 17286.1 726.517  22
   1  -4   5 16152.8 694.470   5
   1  -4   6 24062.0 991.831   3
  -1  -4  -6 21942.3 920.821  21
  -1  -4  -6 23037.9 863.043  20
  -1  -4  -6 23776.7 926.790  22
  -1  -4  -7 106121. 2072.33  26
  -1  -4  -7 98837.8 2273.51  21
  -1  -4  -7 106691. 2180.02  25
  -1  -4  -7 99339.3 2235.93  22
   1  -4   7 99228.6 2208.06   3
   1  -4   7 107989. 2693.79  12
   1  -4   7 100169. 2232.60  27
   1  -4   8 100388. 2447.71  31
  -1  -4  -8 108452. 2234.06  25
   1  -4   8 101134. 2357.49  27
  -1  -4  -8 98009.9 2390.98  22
   1  -4   8 104800. 2276.49   3
   1  -4   8 104683. 2880.37  12
  -1  -4  -8 102131. 2450.94  21
  -1  -4  -8 109561. 2208.58  26
   1  -4   8 106830. 2334.40  24
  -1  -4  -9 110070. 2259.07  25
   1  -4   9 99715.4 2579.30  31
  -1  -4  -9 105685. 2280.78  26
   1  -4   9 107663. 2322.55   3
  -1  -4  -9 107641. 2631.61  21
   1  -4   9 101965. 2412.65  24
   1  -4   9 101309. 2454.00  27
   1  -4   9 91640.2 2877.53  12
  -1  -4  -9 91995.7 2479.39  22
   1  -4  10 30591.9 1657.27  12
   1  -4  10 37658.9 1298.71   3
   1  -4  10 35903.8 1396.01  24
  -1  -4 -10 35694.8 1285.87  26
  -1  -4 -10 36656.1 1234.51  25
   1  -4  10 34574.1 1370.21  27
  -1  -4 -10 29940.8 1427.61  22
  -1  -4 -10 39326.2 1488.97  21
   1  -4  10 30674.8 1420.86  31
  -1  -4 -11 8208.67 601.557  26
   1  -4  11 5776.44 709.404  12
   1  -4  11 6762.40 645.411  31
  -1  -4 -11 8186.01 657.027  21
   1  -4  11 7993.88 646.780  24
   1  -4  11 7070.49 561.115   3
  -1  -4 -11 7779.16 716.980  22
   1  -4  11 7739.70 634.181  27
  -1  -4 -11 7994.38 569.880  25
  -1  -4 -12 761.752 217.858  25
  -1  -4 -12 245.295 169.387  26
   1  -4  12 139.679 145.630  24
   1  -4  12 583.143 269.389  12
  -1  -4 -12-51.1953 121.015  32
   1  -4  12-114.079 156.518  31
   1  -4  12 248.893 171.431  27
   1  -4  13 21935.8 993.896  27
   1  -4  13 20979.8 1145.76  12
   1  -4  13 23029.8 981.615  24
   1  -4  13 20667.0 1044.56  31
  -1  -4 -13 21633.9 907.734  26
  -1  -4 -13 21953.5 838.958  32
  -1  -4 -13 21906.5 894.961  25
   1  -4  14 66202.9 1963.74  12
  -1  -4 -14 63755.6 1453.32  32
  -1  -4 -14 65734.8 1551.15  25
   1  -4  14 64975.1 1605.18  24
   1  -4  14 64835.0 1773.66  31
   1  -4  14 64094.6 1670.77  27
  -1  -4 -14 64799.0 1548.06  26
   1  -4  15 36362.9 1197.18  31
  -1  -4 -15 36510.1 1044.89  25
   1  -4  15 37846.1 1319.76  12
  -1  -4 -15 35255.1 969.277  32
  -1  -4 -15 35567.0 1026.78  26
   1  -4  15 34746.0 1035.44  24
   1  -4  15 36023.2 1125.63  27
   1  -4  16 25551.8 963.544  12
  -1  -4 -16 24993.0 770.710  25
   1  -4  16 25255.1 882.314  31
   1  -4  16 24121.6 817.036  27
   1  -4  16 24401.9 748.495  24
  -1  -4 -16 25182.2 766.873  26
  -1  -4 -16 22604.6 690.395  32
  -1  -4 -17 19880.4 593.636  26
   1  -4  17 21735.3 702.886  31
  -1  -4 -17 21112.9 619.906  25
   1  -4  17 21040.2 651.883  27
   1  -4  17 21060.7 752.765  12
   1  -4  18 3389.35 214.150  31
   1  -4  18 3422.01 200.931  27
  -1  -4 -18 3748.87 202.496  25
   1  -4  18 3336.74 225.922  18
   1  -4  18 3718.11 254.465  12
  -1  -4 -18 3111.88 185.342  26
   1  -3 -19 1388.28 136.918  25
  -1  -3  19 1556.78 162.696  24
  -1  -3  19 1473.38 158.972  27
   1  -3 -19 1389.84 132.471  32
  -1  -3  19 1055.62 128.653  12
   1  -3 -19 1311.82 128.906   9
   1  -3 -18 2482.39 195.536  15
  -1  -3  18 2938.52 267.073  24
  -1  -3  18 2649.10 259.122  12
  -1  -3  18 3030.07 272.246  27
  -1  -3  18 2920.28 244.349  31
   1  -3 -18 2413.83 216.783  32
   1  -3 -18 2849.59 231.832   9
   1  -3 -18 2488.27 217.946  25
   1  -3 -17 38969.2 1003.13  26
  -1  -3  17 40816.6 1174.06  12
  -1  -3  17 42574.6 1171.25  24
  -1  -3  17 41800.4 1148.02  27
   1  -3 -17 38433.2 982.357  15
  -1  -3  17 40337.8 1096.81  31
   1  -3 -17 37918.2 1016.15  32
   1  -3 -17 38376.1 1011.58  25
   1  -3 -16 46498.6 1190.21  15
  -1  -3  16 48551.1 1437.76  12
   1  -3 -16 45391.0 1188.83  26
  -1  -3  16 50346.2 1413.23  24
   1  -3 -16 47023.2 1218.35  25
   1  -3 -16 47233.0 1238.43  32
  -1  -3  16 47489.9 1351.86  27
  -1  -3  16 46252.0 1311.90  31
  -1  -3  15 45468.1 1394.74  27
  -1  -3  15 46376.2 1510.87  12
   1  -3 -15 43318.1 1248.96  32
   1  -3 -15 44105.4 1234.75  15
   1  -3 -15 43935.2 1223.51  26
  -1  -3  15 46003.6 1402.73  31
  -1  -3  15 46912.9 1463.17  24
   1  -3 -15 42298.2 1211.49  25
  -1  -3  14 49688.4 1677.16  12
   1  -3 -14 48389.6 1334.60  26
  -1  -3  14 50696.5 1539.88  31
  -1  -3  14 49630.7 1517.04  27
   1  -3 -14 45919.7 1310.21  25
   1  -3 -14 47374.2 1347.74  32
  -1  -3  14 47502.3 1569.04  24
   1  -3 -14 47803.9 1336.15  15
   1  -3 -13 28404.2 1017.74  15
  -1  -3  13 27299.8 1126.01  27
  -1  -3  13 27396.0 1268.78  12
  -1  -3  13 26018.4 1024.00   3
  -1  -3  13 28307.5 1170.57  31
   1  -3 -13 26699.6 985.650  26
  -1  -3  13 29072.6 1110.30   5
   1  -3 -13 26427.3 984.616  25
   1  -3 -13 27983.7 1192.04  22
   1  -3 -13 28108.1 1026.88  18
  -1  -3  13 26980.3 1205.44  24
   1  -3 -13 27528.2 1012.52  32
   1  -3 -13 28113.2 1069.70  21
  -1  -3  12 1194.91 261.975  27
   1  -3 -12 806.050 204.363  21
   1  -3 -12 757.446 183.239  32
  -1  -3  12 911.290 215.352  31
   1  -3 -12 1125.32 231.348  15
   1  -3 -12 1028.18 216.120  26
   1  -3 -12 2337.28 372.437  22
   1  -3 -12 799.558 211.902  18
   1  -3 -12 1156.97 213.477  25
  -1  -3  12 725.321 212.417   5
  -1  -3  12 2060.94 370.528  24
  -1  -3  12 909.539 220.934   3
   1  -3 -11 7371.38 509.479  25
   1  -3 -11 7691.09 552.724  18
  -1  -3  11 6511.79 615.493  24
  -1  -3  11 6520.36 573.452  31
   1  -3 -11 7932.78 539.649  26
   1  -3 -11 7043.93 490.499  32
  -1  -3  11 7809.73 558.067   5
   1  -3 -11 7378.67 659.258  22
  -1  -3  11 7403.64 587.992  27
   1  -3 -11 7854.32 566.866  21
  -1  -3  11 7619.36 547.518   3
  -1  -3  10 33559.0 1142.54   5
   1  -3 -10 30668.8 1353.50  22
   1  -3 -10 33611.1 1187.87  18
   1  -3 -10 35498.8 1149.99  26
   1  -3 -10 33143.0 1177.57  21
  -1  -3  10 29791.2 1184.58  27
  -1  -3  10 26563.2 1328.91  24
   1  -3 -10 34244.3 1095.43  25
   1  -3  -9 122715. 2415.63  21
  -1  -3   9 126227. 2390.47   5
   1  -3  -8 140090. 2751.11  22
   1  -3  -8 147931. 2576.84  21
  -1  -3   8 142950. 2556.32   5
   1  -3  -7 72955.0 1717.41  22
   1  -3  -7 75595.4 1618.54  21
  -1  -3   7 76142.6 1691.54   5
  -1  -3   6 13186.2 632.552   5
   1  -3  -6 13750.4 635.178  22
   1  -3  -6 13156.5 586.244  21
  -1  -3   5 13895.5 576.461  20
   1  -3  -5 14006.4 586.939  22
  -1  -3   5 13278.6 608.273   5
  -1  -3   4 83883.9 1594.15   5
   1  -3  -4 84553.7 1078.96   3
  -1  -3   4 83207.9 1522.40  20
   1  -3  -4 81664.6 1487.83  22
   1  -3  -4 83830.9 1188.07  20
  -1  -3   3 140038. 2080.86  20
   1  -3  -3 141976. 1814.09  20
  -1  -3   3 136835. 2120.08   5
   1  -3  -3 141616. 2036.70  22
   1  -3  -3 138227. 1696.55   3
   1  -3  -2 206244. 2485.71  20
  -1  -3   2 201427. 2665.64  20
   1  -3  -2 201080. 2564.62  22
  -1  -3   2 202200. 2673.88   5
   1  -3  -1 32331.3 678.248   3
  -1  -3   1 31857.2 748.905   5
   1  -3  -1 33339.2 747.993  20
   1  -3  -1 32530.7 728.101  22
  -1  -3   1 32263.6 783.502  20
  -1  -3   0 169894. 2149.05   5
   1  -3   0 164754. 2163.49  22
   1  -3   0 171260. 2315.14  20
   1  -3   0 169078. 2208.83   3
  -1  -3   0 162823. 2107.24  22
  -1  -3   0 164045. 2266.44  20
  -1  -3  -1 38110.5 738.742   5
  -1  -3  -1 38406.3 775.320  22
   1  -3   1 38992.3 792.100  22
  -1  -3  -1 37598.5 856.484  20
   1  -3   1 39564.8 885.912   3
  -1  -3  -2 24251.2 539.272   5
   1  -3   2 24286.3 722.212   3
  -1  -3  -2 23140.6 600.061  21
  -1  -3  -2 24948.3 683.937  20
  -1  -3  -2 23244.7 600.407  22
   1  -3   2 23912.3 595.104   5
  -1  -3  -3 163571. 2265.81  21
  -1  -3  -3 165515. 2236.54  22
   1  -3   3 160300. 2468.11   3
  -1  -3  -3 163357. 2010.28   5
  -1  -3  -3 161740. 2317.09  20
   1  -3   3 163976. 2278.71   5
  -1  -3  -4 94161.2 1337.01   5
   1  -3   4 95139.7 1688.83   5
  -1  -3  -4 96540.9 1607.72  22
  -1  -3  -4 95578.9 1655.37  21
  -1  -3  -4 91403.0 1624.93  20
   1  -3   4 98809.2 1851.72   3
  -1  -3  -5 237823. 3190.36  22
  -1  -3  -5 227789. 3240.85  21
  -1  -3  -5 233863. 3179.66  20
   1  -3   5 231201. 3222.18   5
  -1  -3  -6 145088. 2393.93  20
  -1  -3  -6 151344. 2487.87  22
   1  -3   6 151362. 2574.50   3
  -1  -3  -6 146541. 2527.46  21
   1  -3   6 147439. 2418.60   5
  -1  -3  -7 58747.5 1560.32  21
   1  -3   7 61450.8 1509.72   3
  -1  -3  -7 59399.8 1531.27  22
  -1  -3  -7 61247.5 1455.73  20
   1  -3   7 63366.4 1456.88   5
  -1  -3  -8 3729.12 368.157  20
   1  -3   8 3844.50 369.523   3
   1  -3   8 3505.45 342.936   5
  -1  -3  -8 2869.30 372.469  22
  -1  -3  -8 3321.13 394.334  21
   1  -3   9 12904.6 960.312  13
   1  -3   9 14602.3 723.925   3
  -1  -3  -9 12436.5 812.492  22
   1  -3   9 15349.1 822.843  27
  -1  -3  -9 14862.8 804.874  21
   1  -3   9 13697.2 828.892  31
  -1  -3  -9 14910.3 741.690  26
  -1  -3  -9 15353.7 734.865  25
  -1  -3 -10 20368.3 1099.78  22
   1  -3  10 26935.0 1001.59   3
   1  -3  10 24048.8 1092.34  24
   1  -3  10 25397.3 1060.86  27
   1  -3  10 23807.2 1266.33  13
   1  -3  10 22676.7 1111.68  31
  -1  -3 -10 26444.6 982.713  25
   1  -3  10 18301.3 1053.06  28
  -1  -3 -10 25151.0 949.860  32
  -1  -3 -10 25180.1 1009.81  26
  -1  -3 -10 25553.0 1056.57  21
  -1  -3 -11 72288.6 2131.83  22
   1  -3  11 77783.5 2326.50  13
   1  -3  11 78242.2 1978.00  27
  -1  -3 -11 81894.8 1923.02  26
   1  -3  11 73655.8 2070.57  31
  -1  -3 -11 83743.8 1997.12  21
  -1  -3 -11 84305.8 1882.24  25
  -1  -3 -11 81789.1 1847.73  32
   1  -3  11 78866.4 2031.45  24
   1  -3  11 86283.4 1907.73   3
  -1  -3 -12 116210. 2724.99  22
  -1  -3 -12 122963. 2362.97  25
  -1  -3 -12 122433. 2364.83  32
  -1  -3 -12 121821. 2407.98  26
   1  -3  12 114526. 2859.71  13
  -1  -3 -12 119398. 2475.29  21
   1  -3  12 123687. 2572.89  24
   1  -3  12 116299. 2652.55  31
   1  -3  12 118887. 2344.63   3
   1  -3  12 121480. 2532.10  27
  -1  -3 -13 44479.3 1304.61  25
   1  -3  13 42906.3 1499.24  31
   1  -3  13 43348.0 1398.66  27
   1  -3  13 41821.3 1608.62  13
  -1  -3 -13 44187.6 1315.28  26
   1  -3  13 44426.2 1406.11  24
  -1  -3 -13 45293.1 1326.40  32
  -1  -3 -14 10341.1 610.166  32
  -1  -3 -14 10022.3 585.800  25
  -1  -3 -14 10448.3 597.500  26
   1  -3  14 10175.5 682.883  31
   1  -3  14 10744.3 653.628  27
   1  -3  14 10191.7 635.108  24
   1  -3  14 9487.55 747.642  13
   1  -3  15 6987.75 543.719  31
   1  -3  15 6353.64 470.827  24
   1  -3  15 6392.22 589.334  13
  -1  -3 -15 7183.16 488.324  32
   1  -3  15 6708.17 492.168  27
  -1  -3 -15 6909.57 455.038  25
  -1  -3 -15 7031.06 461.533  26
   1  -3  15 7181.64 603.647  12
  -1  -3 -16 4455.61 338.913  25
  -1  -3 -16 4520.16 343.713  26
   1  -3  16 5106.47 433.261  31
   1  -3  16 4523.29 441.223  12
  -1  -3 -16 4215.27 350.327  32
   1  -3  16 4873.95 376.881  24
  -1  -3 -16 4098.15 327.330  15
   1  -3  16 4534.09 377.753  27
  -1  -3 -17 19791.5 645.351  26
  -1  -3 -17 21414.2 669.858  25
  -1  -3 -17 21469.1 717.498  32
   1  -3  17 21883.9 696.579  24
   1  -3  17 22703.5 865.466  12
  -1  -3 -17 21251.4 659.157  15
   1  -3  17 22442.8 811.282  31
   1  -3  17 21985.1 729.438  27
  -1  -3 -18 35588.4 834.418  32
   1  -3  18 34776.5 753.427  24
  -1  -3 -18 33740.0 753.910  26
   1  -3  18 37979.0 938.705  31
   1  -3  18 37596.8 983.950  12
   1  -3  18 35349.6 807.331  27
  -1  -3 -18 34338.4 758.458  25
   1  -3  19 14751.0 458.082  31
   1  -3  19 14383.1 479.810  12
  -1  -2  20 6128.14 278.151  24
  -1  -2  20 6005.00 260.634  27
   1  -2 -20 6182.77 277.438  32
  -1  -2  19 35309.2 872.038  24
   1  -2 -19 33951.9 820.330  15
  -1  -2  19 34625.2 847.893  27
  -1  -2  19 35650.9 851.688  31
   1  -2 -19 31864.5 733.802  25
   1  -2 -19 34031.5 850.113  32
  -1  -2  19 32326.8 818.049  12
  -1  -2  18 33149.9 960.485  24
  -1  -2  18 33366.3 951.020  27
   1  -2 -18 31182.6 832.503  25
  -1  -2  18 31925.1 926.041  31
   1  -2 -18 29929.9 784.300   9
  -1  -2  18 32508.8 957.674  12
   1  -2 -18 31768.6 904.923  15
   1  -2 -18 31907.9 925.985  32
   1  -2 -17 18211.5 748.738  32
   1  -2 -17 16330.9 647.014  25
  -1  -2  17 17056.5 771.231  12
   1  -2 -17 17117.2 717.855  15
  -1  -2  17 18179.0 773.389  24
   1  -2 -17 16199.9 651.245  26
  -1  -2  17 19233.3 779.046  31
  -1  -2  17 18369.8 767.245  27
   1  -2 -16 12099.4 600.039  26
  -1  -2  16 12727.3 701.649  24
   1  -2 -16 12753.8 664.198  32
   1  -2 -16 12157.4 640.556  15
  -1  -2  16 12737.7 677.880  31
  -1  -2  16 12459.3 679.026  27
   1  -2 -16 12240.8 599.524  25
   1  -2 -15 271.253 156.907  25
  -1  -2  15 550.302 163.027  31
  -1  -2  15 97.6064 157.763  24
   1  -2 -15 363.782 140.095  26
  -1  -2  15 318.796 201.239  13
   1  -2 -15 391.048 179.622  15
  -1  -2  15 245.386 152.680  27
   1  -2 -15 365.226 171.167  32
   1  -2 -14 14201.3 757.655  22
   1  -2 -14 14833.9 709.691  25
   1  -2 -14 14258.5 742.766  15
  -1  -2  14 13848.1 832.566  13
  -1  -2  14 16079.3 808.845  27
  -1  -2  14 15525.5 785.883   5
  -1  -2  14 15717.3 812.188  31
   1  -2 -14 14598.2 705.672  26
   1  -2 -14 14735.5 752.305  32
  -1  -2  14 16305.4 848.890  24
   1  -2 -14 15416.3 745.796  21
   1  -2 -13 92641.9 2020.74  15
   1  -2 -13 90542.0 2083.07  22
   1  -2 -13 90708.6 1936.01  21
  -1  -2  13 94036.2 2055.62   5
  -1  -2  13 88857.6 1892.14   3
  -1  -2  13 89846.2 2080.59  31
  -1  -2  13 94106.9 2201.80  24
   1  -2 -13 91146.7 2000.73  32
  -1  -2  13 92284.7 2079.48  27
   1  -2 -13 90466.9 1913.61  26
   1  -2 -13 87279.2 1878.16  25
   1  -2 -12 109674. 2177.02  18
  -1  -2  12 110457. 2422.41  24
  -1  -2  12 102247. 2207.83  27
   1  -2 -12 105377. 2089.21  21
  -1  -2  12 99099.4 2039.89   3
   1  -2 -12 105001. 2155.48  32
  -1  -2  12 103134. 2248.03  31
  -1  -2  12 110667. 2220.57   5
   1  -2 -12 109424. 2106.76  26
   1  -2 -12 104286. 2294.51  22
  -1  -2  12 94790.5 2383.59  13
   1  -2 -12 106666. 2091.06  25
   1  -2 -11 133875. 2643.94  22
  -1  -2  11 127149. 2417.01   5
  -1  -2  11 126946. 2676.05  24
  -1  -2  11 118066. 2449.99  31
   1  -2 -11 133207. 2379.09  26
   1  -2 -11 127898. 2315.59  25
  -1  -2  11 126794. 2465.46  27
   1  -2 -11 126952. 2388.62  18
  -1  -2  11 118525. 2684.71  13
   1  -2 -11 127747. 2336.84  21
   1  -2 -11 129738. 2397.57  32
   1  -2 -10 31275.1 1184.85  22
   1  -2 -10 30331.6 997.264  21
  -1  -2  10 30658.0 1037.04   5
   1  -2  -9 25857.9 900.218  21
  -1  -2   9 25409.5 908.663   5
   1  -2  -9 26426.3 1094.56  22
   1  -2  -8 20756.4 757.786  21
   1  -2  -8 19429.1 868.985  22
  -1  -2   8 19893.3 780.607   5
   1  -2  -7 87333.6 1622.82  21
   1  -2  -7 86923.2 1810.19  22
  -1  -2   7 90485.2 1765.16   5
   1  -2  -6 164513. 2515.51  22
   1  -2  -6 160652. 2338.96  21
  -1  -2   6 166024. 2526.28   5
   1  -2  -5 173195. 1886.67  20
   1  -2  -5 175201. 2372.66  21
  -1  -2   5 181053. 2409.70  20
  -1  -2   5 184473. 2559.06   5
   1  -2  -5 173869. 2448.12  22
   1  -2  -4 274348. 2859.23   3
   1  -2  -4 266743. 2811.55  20
   1  -2  -4 275011. 3243.94  21
  -1  -2   4 272538. 3265.53  20
  -1  -2   4 277201. 3406.61   5
   1  -2  -4 271295. 3274.41  22
  -1  -2   3 148040. 2010.74  20
  -1  -2   3 158247. 2097.66   5
   1  -2  -3 157919. 1714.16  20
   1  -2  -3 147902. 1727.06   3
   1  -2  -3 150071. 1974.08  22
   1  -2  -2 92208.9 1198.33   3
  -1  -2   2 94430.6 1380.36  20
   1  -2  -2 95512.2 1202.03  20
  -1  -2   2 96720.3 1398.89   5
   1  -2  -1 54577.4 856.571  22
  -1  -2   1 54938.4 922.110  20
  -1  -2   1 53168.5 882.836   5
   1  -2  -1 55890.7 858.098  20
  -1  -2   0 269773. 3054.74   5
  -1  -2   0 271217. 3003.05  22
   1  -2   0 281802. 3062.37  22
  -1  -2   0 280276. 3157.13  20
   1  -2   0 278172. 3113.48   3
  -1  -2  -1 174250. 2044.96  22
   1  -2   1 178197. 2077.68  22
  -1  -2  -1 172658. 2037.69  21
   1  -2   1 181810. 2190.96   2
  -1  -2  -1 173321. 2044.97   5
   1  -2   1 176878. 2221.19   3
  -1  -2  -1 178728. 2183.77  20
  -1  -2  -2 154496. 1986.16  20
  -1  -2  -2 151686. 1910.07  21
  -1  -2  -2 153361. 1864.51  22
   1  -2   2 155781. 1929.32   2
   1  -2   2 153837. 2079.51   3
   1  -2   3 241017. 3079.62   3
   1  -2   3 240986. 2977.05   5
  -1  -2  -3 238254. 2930.86  20
  -1  -2  -3 233322. 2804.74  22
  -1  -2  -3 236899. 2925.41  21
   1  -2   4 91574.0 1602.22   3
  -1  -2  -4 85177.4 1491.61  21
   1  -2   4 91825.6 1327.18   2
  -1  -2  -4 85743.1 1451.86  20
  -1  -2  -4 87000.0 1382.04  22
   1  -2   4 89090.6 1547.21   5
   1  -2   5 12314.3 524.132   5
   1  -2   5 13607.5 574.185   3
   1  -2   5 13231.2 436.432   2
  -1  -2  -5 11847.2 482.018  22
  -1  -2  -5 12253.7 510.479  20
  -1  -2  -5 12746.9 549.921  21
   1  -2   6 12757.5 572.700   3
  -1  -2  -6 12150.4 555.536  20
  -1  -2  -6 12592.5 604.056  21
   1  -2   6 12711.8 555.955   5
  -1  -2  -6 12658.5 572.887  22
   1  -2   6 14701.4 486.158   2
  -1  -2  -7 97539.8 1926.60  20
  -1  -2  -7 106873. 2025.96  21
   1  -2   7 93180.0 1789.13   3
  -1  -2  -7 91203.6 1935.07  22
   1  -2   7 104071. 1856.72   5
   1  -2   8 127625. 2194.55   5
  -1  -2  -8 129890. 2303.46  21
   1  -2   8 121821. 2121.11   3
  -1  -2  -8 121990. 2358.87  20
   1  -2   9 227428. 3348.32   3
  -1  -2  -9 238314. 3527.04  21
  -1  -2 -10 36899.0 1150.88  21
  -1  -2 -10 34163.5 1281.96  22
   1  -2  10 36041.6 1070.41   3
   1  -2  11 4531.96 450.755  31
  -1  -2 -11 4789.27 391.874  25
   1  -2  11 3752.10 408.861  28
   1  -2  11 4609.67 498.627  13
  -1  -2 -11 4098.97 398.555  26
   1  -2  11 4497.14 430.902  24
   1  -2  11 4537.27 381.739   3
  -1  -2 -11 4471.41 452.379  22
   1  -2  11 4387.25 422.004  27
  -1  -2 -11 5178.18 437.237  32
  -1  -2 -11 4718.53 411.167  21
   1  -2  12 593.621 172.951  27
  -1  -2 -12 573.400 175.842  21
  -1  -2 -12 466.916 166.005  25
  -1  -2 -12 106.763 122.260  26
  -1  -2 -12 226.616 159.075  32
  -1  -2 -12 401.109 183.564  22
   1  -2  12 497.508 143.140   3
   1  -2  12 607.152 187.888  24
   1  -2  12 843.300 215.340  28
   1  -2  12 772.234 191.470  31
   1  -2  12 721.314 239.056  13
  -1  -2 -13 19604.6 808.598  25
   1  -2  13 18906.2 864.411  27
   1  -2  13 19451.5 876.202  24
  -1  -2 -13 19603.4 853.617  21
  -1  -2 -13 18784.9 893.977  22
  -1  -2 -13 19069.0 807.755  26
   1  -2  13 18566.1 997.866  13
  -1  -2 -13 20329.9 884.739  32
   1  -2  13 18170.6 882.800  28
   1  -2  13 19943.1 943.677  31
   1  -2  13 20399.7 874.056   4
  -1  -2 -14 85939.5 1806.17  25
   1  -2  14 86157.0 2213.18  13
   1  -2  14 88105.1 1957.72  24
  -1  -2 -14 90870.1 2005.62  32
   1  -2  14 85272.0 2065.60  31
   1  -2  14 89133.4 1976.21  27
   1  -2  14 89871.3 2050.26  28
  -1  -2 -14 85675.0 1815.08  26
  -1  -2 -15 72606.4 1573.71  25
   1  -2  15 71725.2 1688.13  24
   1  -2  15 69751.8 1916.82  13
  -1  -2 -15 70700.6 1568.95  26
   1  -2  15 72120.3 1695.28  27
  -1  -2 -15 75230.2 1754.60  32
   1  -2  15 72677.4 1741.79  28
   1  -2  15 74541.9 1845.33  31
   1  -2  16 33352.0 1040.80  24
   1  -2  16 33493.9 1214.88  13
   1  -2  16 35665.9 1179.79  31
  -1  -2 -16 31776.3 935.507  26
  -1  -2 -16 33971.8 960.574  25
  -1  -2 -16 35096.5 1105.16  32
   1  -2  16 35126.0 1063.13  27
  -1  -2 -17 26248.8 859.391  15
   1  -2  17 23783.7 933.990  13
   1  -2  17 23906.8 793.321  24
   1  -2  17 25942.8 821.685  27
  -1  -2 -17 25088.0 858.703  32
   1  -2  17 26025.1 924.140  31
  -1  -2 -17 24126.5 734.103  26
  -1  -2 -17 25401.1 740.373  25
  -1  -2 -18 794.666 155.428  32
   1  -2  18 924.627 136.903  27
  -1  -2 -18 749.835 109.484  25
   1  -2  18 695.912 124.382  24
  -1  -2 -18 840.303 154.661  15
   1  -2  18 847.501 180.549  12
   1  -2  18 675.589 159.204  31
  -1  -2 -19 17.0661 56.3788  15
   1  -2  19 106.823 42.5005  24
   1  -2  19 210.881 94.8217  12
  -1  -2 -19 222.331 85.6150  32
   1  -2  19 140.311 85.4905  31
   1  -1 -20 27835.0 703.612  32
  -1  -1  20 28449.8 684.269  31
   1  -1 -20 29065.6 703.017  15
  -1  -1  20 28844.7 692.563  24
  -1  -1  20 26938.7 616.260  27
  -1  -1  19 1040.16 157.362  12
  -1  -1  19 1103.34 159.918  27
   1  -1 -19 825.563 160.669  15
  -1  -1  19 861.866 147.425  31
   1  -1 -19 1249.41 183.820  32
  -1  -1  19 894.874 161.135  24
  -1  -1  18 7638.69 458.527  24
  -1  -1  18 7993.95 467.745  31
  -1  -1  18 8061.80 457.528  27
   1  -1 -18 8285.29 483.289  32
   1  -1 -18 8029.65 476.612  15
   1  -1 -18 7669.30 389.210  25
   1  -1 -17 43764.1 1253.57  15
  -1  -1  17 44400.6 1245.17  31
   1  -1 -17 43444.9 1245.00  32
  -1  -1  17 45494.0 1239.47  27
   1  -1 -17 42578.0 1072.02  17
  -1  -1  17 45178.8 1243.92  24
   1  -1 -17 44354.0 1103.87  25
   1  -1 -16 35515.6 1059.80  26
   1  -1 -16 39870.8 1230.31  32
  -1  -1  16 37803.3 1174.83  27
  -1  -1  16 36138.0 1204.24  13
  -1  -1  16 38982.5 1208.63  24
   1  -1 -16 37726.4 1072.45  17
   1  -1 -16 36643.2 1055.99  25
  -1  -1  16 38252.2 1203.40  31
   1  -1 -16 39482.2 1236.81  15
   1  -1 -15 66767.5 1558.45  26
  -1  -1  15 68327.9 1680.10  27
   1  -1 -15 72416.8 1776.22  15
   1  -1 -15 69450.5 1726.06  32
   1  -1 -15 68666.9 1567.24  17
  -1  -1  15 69040.2 1706.54  31
   1  -1 -15 67857.6 1556.66  25
  -1  -1  15 70571.7 1732.03  24
  -1  -1  15 65623.7 1740.37  13
   1  -1 -14 91724.9 1989.76  22
  -1  -1  14 94543.6 2049.88  31
  -1  -1  14 88709.5 2104.52  13
   1  -1 -14 92369.9 1876.06  21
  -1  -1  14 92133.2 2017.75  27
   1  -1 -14 93612.2 1900.20  25
   1  -1 -14 94602.5 2057.61  32
   1  -1 -14 92496.6 1907.65  26
  -1  -1  14 93199.9 2072.05  24
  -1  -1  13 23135.2 1002.10  13
   1  -1 -13 24600.4 901.468  26
   1  -1 -13 23785.8 954.409  32
   1  -1 -13 23860.1 932.802  22
  -1  -1  13 24167.2 941.168  27
   1  -1 -13 23748.5 859.321  21
  -1  -1  13 24238.3 953.588  31
  -1  -1  13 25251.5 1000.62  24
  -1  -1  13 23924.5 924.384   5
   1  -1 -13 24267.5 889.934  25
   1  -1 -12 14188.2 663.682  25
  -1  -1  12 13370.6 756.555  13
   1  -1 -12 14777.6 715.293  22
   1  -1 -12 15086.3 729.686  32
   1  -1 -12 14627.6 681.772  26
  -1  -1  12 15552.3 739.805  27
  -1  -1  12 13166.3 685.510  31
   1  -1 -12 14135.2 641.526  21
  -1  -1  12 14990.2 709.141   5
  -1  -1  12 14763.5 755.926  24
   1  -1 -11 3888.27 366.486  22
  -1  -1  11 3761.77 345.844   5
   1  -1 -11 3821.54 328.266  21
   1  -1 -10 39252.0 1046.23  21
  -1  -1  10 39389.1 1114.89   5
   1  -1 -10 39630.9 1167.48  22
   1  -1  -9 234612. 3221.33  21
  -1  -1   9 224866. 3300.73   5
   1  -1  -8 191265. 2729.84  21
  -1  -1   8 192272. 2835.08   5
  -1  -1   7 12378.0 538.544   5
   1  -1  -7 10133.3 453.693  21
   1  -1  -6 70809.9 1245.21  21
  -1  -1   6 71120.2 1350.30   5
   1  -1  -5 32938.8 841.453  22
   1  -1  -5 33490.6 721.248  21
  -1  -1   5 35100.7 817.422   5
  -1  -1   4 346772. 3885.77   5
   1  -1  -4 341064. 3714.36  21
   1  -1  -4 325780. 3363.48  20
  -1  -1   4 351993. 3737.49  20
   1  -1  -4 370077. 3913.25  22
   1  -1  -3 353165. 3770.24  22
   1  -1  -3 347018. 3695.10  21
  -1  -1   3 341587. 3709.38  20
   1  -1  -3 348886. 3565.45   3
  -1  -1   2 103946. 1332.82   5
   1  -1  -2 103634. 1201.13   3
   1  -1  -2 101107. 1253.55  22
   1  -1  -1 1971.67 100.931  22
  -1  -1   1 1994.89 119.647   5
   1  -1  -1 1796.02 101.093   3
  -1  -1   1 1760.31 112.477  20
  -1  -1   0 406919. 4171.79   5
  -1  -1   0 403745. 4072.50  22
   1  -1   0 409097. 4118.72  22
  -1  -1   0 404132. 4208.89  20
   1  -1   0 407838. 4205.09   3
   1  -1   0 415587. 4232.92   2
  -1  -1   0 398384. 4051.97  21
   1  -1   1 63947.6 885.849   2
  -1  -1  -1 64122.1 916.428  20
  -1  -1  -1 63788.5 882.814  21
  -1  -1  -1 64838.7 793.252  22
   1  -1   2 145800. 1709.31   2
  -1  -1  -2 146803. 1657.01  22
   1  -1   2 143503. 1825.98   3
  -1  -1  -2 145360. 1789.94  20
  -1  -1  -2 143018. 1836.45  21
   1  -1   3 155713. 2009.55   5
   1  -1   3 155379. 1841.04   2
   1  -1   3 146518. 1990.74   3
  -1  -1  -3 151268. 2085.10  21
  -1  -1  -3 160501. 1910.03  22
   1  -1   4 206293. 2404.43   2
   1  -1   4 212558. 2663.60   5
  -1  -1  -4 195427. 2580.14  23
  -1  -1  -4 207115. 2756.90  21
  -1  -1  -4 211902. 2620.69  22
   1  -1   4 193288. 2585.09   3
   1  -1   5 309855. 3473.85   3
  -1  -1  -5 319491. 3575.68  21
  -1  -1  -5 297348. 3572.31  22
  -1  -1  -5 283401. 3551.30  23
   1  -1   5 291162. 3177.35   2
   1  -1   5 298746. 3490.06   5
   1  -1   6 182278. 2545.26   5
   1  -1   6 177595. 2456.11   3
  -1  -1  -6 184698. 2561.90  21
  -1  -1  -6 181622. 2731.24  23
   1  -1   6 183893. 2318.00   2
  -1  -1  -7 13232.4 610.946  23
   1  -1   7 11518.7 487.413   3
   1  -1   7 11331.6 523.256   5
   1  -1   7 11648.1 455.902   2
  -1  -1  -7 11742.2 521.056  21
  -1  -1  -8 866.630 186.558  23
  -1  -1  -8 574.596 152.789  21
   1  -1   8 611.450 104.624   2
   1  -1   8 829.054 150.548   3
   1  -1   9 21150.4 646.052   2
  -1  -1  -9 22722.0 878.347  22
  -1  -1  -9 21398.4 770.199  21
   1  -1   9 20810.9 699.003   3
  -1  -1 -10 51000.0 1372.67  22
  -1  -1 -10 49094.5 1248.91  21
   1  -1  10 49844.0 1156.71   3
   1  -1  11 111769. 2248.04  31
  -1  -1 -11 114468. 2239.54  22
  -1  -1 -11 114662. 2128.03  21
   1  -1  11 110341. 2249.53  28
  -1  -1 -11 114444. 2232.69  32
   1  -1  11 118037. 2439.56  13
  -1  -1 -12 122372. 2176.34  25
   1  -1  12 127477. 2602.83  13
  -1  -1 -12 123802. 2278.53  21
  -1  -1 -12 120871. 2211.01  26
   1  -1  12 123041. 2311.81  24
   1  -1  12 118823. 2394.06  31
  -1  -1 -12 121646. 2328.71  22
  -1  -1 -12 122210. 2378.37  32
   1  -1  12 122944. 2359.03   4
   1  -1  12 121921. 2403.92  28
   1  -1  12 119466. 2278.45  27
  -1  -1 -13 42731.0 1159.02  25
   1  -1  13 44226.8 1318.47   4
   1  -1  13 40932.1 1308.00  31
   1  -1  13 42067.1 1246.35  24
  -1  -1 -13 40878.3 1249.35  22
  -1  -1 -13 41926.7 1230.43  21
   1  -1  13 39904.7 1217.88  27
   1  -1  13 41381.7 1295.01  28
  -1  -1 -13 44080.2 1331.99  32
  -1  -1 -13 43916.2 1189.37  26
  -1  -1 -13 43617.7 1263.53  30
   1  -1  13 42102.1 1411.97  13
  -1  -1 -14 7130.70 503.359  21
   1  -1  14 7841.44 522.128  24
  -1  -1 -14 7998.82 476.488  25
   1  -1  14 7251.76 545.416  31
  -1  -1 -14 7866.34 560.560  32
  -1  -1 -14 8561.87 510.942  26
   1  -1  14 8612.80 580.019   4
   1  -1  14 8018.70 551.983  28
   1  -1  14 7555.34 599.933  13
  -1  -1 -14 8021.70 537.721  22
   1  -1  14 8511.92 542.283  27
  -1  -1 -14 7654.26 512.649  30
   1  -1  15 8750.38 545.712  24
  -1  -1 -15 9284.46 509.218  26
  -1  -1 -15 9579.17 606.899  32
   1  -1  15 8900.32 560.705  28
  -1  -1 -15 9910.02 512.866  25
   1  -1  15 9280.30 553.561  27
   1  -1  15 8908.68 633.151  13
  -1  -1 -15 10158.3 570.518  30
   1  -1  15 10145.3 631.668  31
   1  -1  16 13117.1 649.431  28
   1  -1  16 13047.1 617.092  27
  -1  -1 -16 11894.6 547.393  26
   1  -1  16 11574.3 691.536  13
   1  -1  16 13002.1 692.981  31
  -1  -1 -16 12381.2 601.395  30
  -1  -1 -16 12397.7 667.820  32
   1  -1  16 13112.7 631.766  24
  -1  -1 -17 18948.3 680.806  30
  -1  -1 -17 20345.5 803.318  32
   1  -1  17 20137.5 736.511  24
   1  -1  17 19499.0 839.759  13
   1  -1  17 21741.4 853.630  31
   1  -1  17 20483.3 747.518  28
  -1  -1 -18 48363.1 1170.13  15
   1  -1  18 43490.8 1172.17  13
  -1  -1 -18 46840.8 1149.91  32
   1  -1  18 49078.9 1210.17  31
   1  -1  18 44914.5 1046.11  24
  -1  -1 -19 17389.8 586.892  15
   1  -1  19 16252.9 501.943  24
   1  -1  19 18611.2 629.664  31
  -1  -1 -19 17611.6 595.168  32
   1  -1  20 15972.7 487.072  12
  -1  -1 -20 16233.5 460.236  15
   1  -1  20 16732.4 493.528  31
  -1  -1 -20 16593.0 476.288  32
  -1   0  20 8660.15 370.380  24
  -1   0  20 8819.79 381.317  31
   1   0 -20 9076.18 394.624  15
   1   0 -20 8785.16 384.125  32
   1   0 -19 22820.4 631.510  30
   1   0 -19 22550.5 649.261  17
   1   0 -19 22607.7 746.356  15
  -1   0  19 24499.1 736.343  24
  -1   0  19 23287.3 740.223  31
  -1   0  19 23691.4 677.992  27
   1   0 -19 23414.4 750.133  32
   1   0 -18 62231.9 1436.28  32
  -1   0  18 63559.8 1394.49  24
   1   0 -18 62163.8 1318.13  30
  -1   0  18 65030.7 1372.60  27
   1   0 -18 64793.8 1477.58  15
   1   0 -18 60481.4 1307.18  17
  -1   0  18 65325.8 1442.57  31
  -1   0  17 17032.0 728.909  24
  -1   0  17 15158.6 686.154  13
   1   0 -17 16835.3 762.970  32
   1   0 -17 17266.7 778.054  15
  -1   0  17 16954.6 745.534  31
   1   0 -17 17587.0 715.764  30
  -1   0  17 16536.3 708.260  27
   1   0 -17 16868.0 698.527  17
  -1   0  16 5373.28 434.804  24
   1   0 -16 4842.36 447.744  15
  -1   0  16 4878.00 414.848  13
  -1   0  16 5205.60 419.713  27
   1   0 -16 5534.50 384.055  25
  -1   0  16 5709.13 456.396  31
   1   0 -16 4972.37 439.625  32
   1   0 -16 5415.50 427.058  30
   1   0 -15 4902.96 380.236  25
   1   0 -15 5260.57 432.192  30
  -1   0  15 5010.72 434.999  13
  -1   0  15 5398.17 447.260  24
   1   0 -15 4633.44 434.825  32
  -1   0  15 4900.47 415.681  27
   1   0 -15 5785.38 488.467  15
  -1   0  15 5191.92 440.918  31
  -1   0  14 16816.6 783.097  31
  -1   0  14 15565.3 765.816  13
   1   0 -14 16166.1 765.154  30
  -1   0  14 17298.7 790.315  24
   1   0 -14 15579.9 738.921  22
   1   0 -14 16176.3 727.573  26
   1   0 -14 16053.3 791.861  32
  -1   0  14 16067.3 751.604  27
   1   0 -14 16761.3 716.090  25
   1   0 -13 101813. 2148.26  32
  -1   0  13 108283. 2144.17  24
   1   0 -13 102057. 2092.63  30
   1   0 -13 102129. 1897.71  21
   1   0 -13 101823. 1986.78  25
  -1   0  13 103457. 2096.45  31
  -1   0  13 101661. 2066.11  27
   1   0 -13 102733. 2036.44  26
  -1   0  13 100396. 2118.33  13
  -1   0  12 184902. 2973.15  31
   1   0 -12 177802. 2968.65  30
  -1   0  12 184238. 2862.78   5
   1   0 -12 178302. 2718.70  21
   1   0 -12 185471. 2946.02  26
   1   0 -12 183713. 2875.35  25
   1   0 -12 182329. 3049.75  32
  -1   0  12 193518. 3063.05  24
  -1   0  12 176706. 2922.68  27
   1   0 -11 28838.1 846.937  21
   1   0 -11 26705.1 886.422  23
  -1   0  11 28471.3 790.205   1
  -1   0  11 28190.4 899.423   5
  -1   0  10 102940. 1707.00   1
   1   0 -10 102540. 1874.65  23
   1   0 -10 104191. 1757.83  21
  -1   0  10 103179. 1860.05   5
   1   0  -9 98442.6 1763.20  23
  -1   0   9 96663.4 1741.28   5
  -1   0   9 99719.2 1636.88   1
   1   0  -9 98243.1 1640.85  21
   1   0  -8 46342.2 982.613  21
  -1   0   8 44794.1 1046.78   5
   1   0  -8 43772.0 1046.86  19
   1   0  -8 45773.9 1072.93  23
   1   0  -7 252102. 3232.35  23
  -1   0   7 240169. 3167.45   5
   1   0  -7 243007. 3249.59  19
   1   0  -7 247805. 3050.66  21
   1   0  -6 39714.7 822.333  21
   1   0  -6 40998.9 934.841  23
   1   0  -6 38535.6 956.647  19
  -1   0   6 39431.7 890.766   5
   1   0  -5 36907.7 854.956  23
   1   0  -5 34587.0 700.537  21
   1   0  -5 36885.4 909.235  19
  -1   0   5 36275.2 776.663   5
   1   0  -4 992901. 10101.1  23
   1   0  -4 999999. 10303.7  19
  -1   0   3 185451. 2166.84   5
   1   0  -3 187594. 2066.42  21
  -1   0   3 190200. 2045.93  20
   1   0  -3 191900. 2280.04  23
  -1   0   2 4605.89 121.499  20
   1   0  -2 4228.22 152.333   2
  -1   0   2 4823.02 167.006   5
   1   0  -2 5033.23 240.621  19
   1   0  -2 4434.99 121.553  21
   1   0  -2 4524.48 172.137  23
   1   0  -1 13267.9 279.268   3
   1   0  -1 12875.8 260.364   2
   1   0  -1 13830.1 313.208  19
  -1   0   1 13148.3 220.754  20
  -1   0   1 13071.2 258.849   5
   1   0   0 105638. 1135.38  19
   1   0   0 106764. 1226.66   3
   1   0   0 105131. 1134.89   4
   1   0   0 102775. 1194.00   2
  -1   0  -1 227742. 2514.85  21
  -1   0  -1 233345. 2397.57  23
   1   0   1 235505. 2506.00   2
   1   0   1 233184. 2500.02   3
   1   0   2 394873. 4041.91   2
  -1   0  -2 390142. 4107.92  21
  -1   0  -2 384017. 4041.22  23
   1   0   2 386737. 4026.75   4
   1   0   3 91551.2 1022.27   1
  -1   0  -3 97804.2 1366.77  21
   1   0   3 93662.6 1264.87   2
   1   0   3 90936.7 1208.04   3
  -1   0  -3 99268.4 1383.12  23
   1   0   4 29619.0 600.429   3
   1   0   4 30587.5 454.339   1
  -1   0  -4 30660.4 724.612  23
   1   0   4 30456.5 648.631   2
  -1   0  -5 45913.1 955.142  21
   1   0   5 43685.1 883.724   2
   1   0   5 44836.2 660.130   1
   1   0   5 45354.4 843.146   3
   1   0   6 13283.2 446.425   3
   1   0   6 14186.5 347.906   1
  -1   0  -6 14908.3 537.441  23
   1   0   6 13415.6 470.952   2
  -1   0  -6 14136.1 517.802  21
  -1   0  -7 110443. 1790.01  21
   1   0   7 109551. 1706.40   2
  -1   0  -7 114374. 1834.70  23
   1   0   7 108287. 1412.37   1
   1   0   7 107518. 1626.84   3
  -1   0  -8 227783. 3109.52  23
   1   0   8 226451. 2970.22   2
  -1   0  -8 224807. 3069.06  21
   1   0   8 230064. 2879.84   3
  -1   0  -9 143359. 2283.70  23
  -1   0  -9 143524. 2263.40  21
   1   0   9 146957. 2060.52   3
   1   0   9 142709. 2162.96   2
   1   0  10 64420.9 1527.72   4
  -1   0 -10 62629.4 1369.61  21
  -1   0 -10 61656.5 1377.47  23
   1   0  10 63368.4 1293.01   2
   1   0  11 4893.11 422.714   4
  -1   0 -11 4978.82 415.624  32
   1   0  11 4836.11 336.066   2
  -1   0 -11 4232.03 352.627  21
   1   0  11 4297.17 369.194  31
  -1   0 -11 4544.31 361.042  23
  -1   0 -12 539.504 160.235  23
  -1   0 -12 802.029 191.301  32
   1   0  12 739.176 194.407   4
   1   0  12 822.263 188.919  28
   1   0  12 719.525 198.440  24
   1   0  12 1293.20 256.873  13
  -1   0 -12 449.482 165.476  21
   1   0  12 566.850 174.035  31
  -1   0 -12 936.666 156.357  26
   1   0  13 13175.9 655.201  24
  -1   0 -13 13232.8 703.905  30
  -1   0 -13 13703.3 664.436  21
   1   0  13 12485.4 725.268  13
  -1   0 -13 13070.2 700.188  32
   1   0  13 12901.2 708.453   4
   1   0  13 13591.7 692.384  28
   1   0  13 13157.5 699.628  31
  -1   0 -13 12586.6 597.834  26
  -1   0 -14 153652. 2749.80  32
   1   0  14 152968. 2782.29   4
   1   0  14 141358. 2759.42  13
   1   0  14 149599. 2583.13  24
  -1   0 -14 149963. 2606.47  22
  -1   0 -14 151886. 2606.52  21
   1   0  14 147024. 2719.02  31
  -1   0 -14 150269. 2713.57  30
   1   0  14 148296. 2650.60  28
  -1   0 -14 141830. 2403.76  26
  -1   0 -15 55329.7 1293.38  26
  -1   0 -15 58790.8 1542.46  32
   1   0  15 58099.5 1430.67  24
   1   0  15 58186.6 1478.09  28
  -1   0 -15 57493.3 1507.08  30
   1   0  15 57052.8 1589.92  13
   1   0  15 58568.6 1554.31  31
   1   0  16 55379.0 1358.65  24
  -1   0 -16 58035.4 1485.61  32
   1   0  16 56720.2 1491.60  31
   1   0  16 56484.3 1527.65  13
  -1   0 -16 56372.7 1440.44  30
   1   0  16 58300.4 1429.68  28
   1   0  16 57955.7 1348.26  14
   1   0  17 14059.8 603.516  24
   1   0  17 14231.6 674.573  31
  -1   0 -17 14146.0 633.080  30
  -1   0 -17 13720.1 650.037  32
   1   0  17 13813.2 686.773  13
   1   0  17 13595.0 604.262  28
   1   0  18 8311.94 484.426  13
   1   0  18 9845.67 514.487  31
  -1   0 -18 9363.76 487.402  32
   1   0  18 8815.32 433.064  24
  -1   0 -18 9361.56 506.059  15
   1   0  18 9501.52 448.698  28
  -1   0 -18 9142.84 450.426  30
   1   0  19 1290.08 179.677  13
   1   0  19 939.585 129.060  24
   1   0  19 1193.07 177.997  31
  -1   0 -19 1013.15 155.607  32
  -1   0 -19 1267.20 175.506  15
  -1   0 -19 1124.04 128.113  30
  -1   0 -20 17277.2 488.363  32
   1   0  20 18289.5 526.274  31
  -1   0 -20 17506.0 506.777  15
  -1   1  20 24967.6 633.047  24
  -1   1  20 25655.2 664.360  31
   1   1 -20 24654.7 622.883  32
   1   1 -20 24536.1 592.605  17
   1   1 -20 23748.0 567.061  30
   1   1 -20 25746.6 659.849  15
   1   1 -19 2044.04 202.778  30
  -1   1  19 1860.20 204.905  24
  -1   1  19 1875.25 215.534  31
   1   1 -19 1817.68 197.010  17
   1   1 -19 1651.56 213.540  15
   1   1 -19 1968.93 212.846  32
  -1   1  18 8328.80 476.302  31
   1   1 -18 8276.79 475.652  32
   1   1 -18 8126.80 452.116  17
   1   1 -18 8491.59 470.492  30
  -1   1  18 8194.73 457.166  24
   1   1 -18 8388.16 491.801  15
  -1   1  18 8055.23 415.568  27
  -1   1  17 48316.7 1204.35  27
  -1   1  17 48989.1 1253.08  24
   1   1 -17 50340.3 1316.23  30
  -1   1  17 49875.0 1307.12  31
   1   1 -17 48792.7 1314.10  32
   1   1 -17 51639.5 1363.45  15
  -1   1  16 36307.5 1080.72  27
  -1   1  16 35549.1 1134.07  31
   1   1 -16 35845.4 1163.79  32
  -1   1  16 36857.7 1113.81  24
   1   1 -16 35202.4 1145.51  30
   1   1 -16 37059.6 1196.12  15
   1   1 -15 58470.4 1550.61  30
   1   1 -15 59709.2 1596.84  15
  -1   1  15 57455.5 1506.06  31
  -1   1  15 57524.9 1464.22  24
   1   1 -15 58541.3 1568.25  32
  -1   1  15 55391.0 1423.21  27
   1   1 -14 90695.9 2044.49  30
   1   1 -14 91608.1 1934.97  23
  -1   1  14 92539.0 1940.03  27
   1   1 -14 97342.5 2100.33  32
  -1   1  14 94296.8 2017.00  31
  -1   1  14 98966.4 2106.84   4
  -1   1  14 95621.6 1986.67  24
  -1   1  13 37772.5 1164.43  24
  -1   1  13 37474.0 1207.93   4
   1   1 -13 37199.4 1212.19  32
   1   1 -13 35422.0 1100.16  23
  -1   1  13 37128.1 1137.88  27
  -1   1  13 35291.3 1137.70  31
   1   1 -13 35968.2 1194.34  30
  -1   1  12 14438.1 693.554  31
   1   1 -12 14004.6 712.533  32
  -1   1  12 13676.6 680.090  24
   1   1 -12 13909.0 569.186  21
   1   1 -12 13938.1 649.575  23
   1   1 -12 15310.9 746.856  30
  -1   1  12 13268.3 573.822   1
   1   1 -11 12818.6 578.649  19
  -1   1  11 14053.5 583.983   1
   1   1 -11 13742.4 624.850  23
   1   1 -10 20845.2 751.564  23
   1   1 -10 20353.0 723.411  19
  -1   1  10 21480.8 714.203   1
   1   1 -10 22251.4 672.286  21
  -1   1  10 21961.1 709.438   5
   1   1  -9 199332. 2876.50  23
  -1   1   9 206908. 2839.27   1
  -1   1   9 207849. 2770.40   5
   1   1  -9 201594. 2643.19  21
  -1   1   8 217149. 2856.10   5
  -1   1   8 229734. 2999.71   1
   1   1  -8 217840. 3014.57  23
   1   1  -8 219228. 2745.83  21
   1   1  -8 206360. 3016.09  19
   1   1  -7 18500.2 513.869  21
  -1   1   7 18661.4 565.501   5
  -1   1   7 19674.5 650.694   1
   1   1  -7 17293.7 610.499  23
   1   1  -6 51335.6 1092.88  23
   1   1  -6 52677.9 1102.90  19
  -1   1   6 51688.3 974.915   5
   1   1  -6 54618.8 928.687  21
  -1   1   5 35503.4 725.375   5
   1   1  -5 36317.4 678.708  21
   1   1  -5 36910.8 812.960  19
   1   1  -5 36718.1 852.788  23
   1   1  -4 294281. 3325.39  19
   1   1  -4 282299. 3134.17  21
   1   1  -4 288376. 3405.92  23
  -1   1   4 286237. 3202.27   5
   1   1  -3 408722. 4220.60  21
   1   1  -3 412096. 4371.09  19
   1   1  -3 408045. 4429.39  23
  -1   1   3 420066. 4240.12   5
  -1   1   3 409257. 4782.84   1
  -1   1   2 81606.5 1277.14   1
  -1   1   2 84027.8 918.574   5
   1   1  -2 77215.6 1033.27  23
   1   1  -2 83454.0 893.819   2
   1   1  -2 77427.2 870.736  21
   1   1  -2 77752.7 1032.58  19
   1   1  -1 32903.4 527.224   4
   1   1  -1 32430.8 457.027  23
   1   1  -1 31810.5 446.744   2
   1   1  -1 32554.9 534.057   1
  -1   1   0 326447. 3425.77   1
   1   1   0 329655. 3430.92   4
   1   1   0 334025. 3430.47   2
   1   1   0 332779. 3445.47   1
   1   1   1 81309.5 1020.82   1
  -1   1  -1 80655.6 899.987   1
   1   1   1 81710.7 1019.75   4
   1   1   2 140767. 1651.92   1
  -1   1  -2 142350. 1662.54  23
  -1   1  -2 144730. 1485.20  19
  -1   1  -2 141753. 1443.11   1
   1   1   2 145100. 1704.12   4
   1   1   3 173217. 2021.97   1
  -1   1  -3 176835. 2076.56  23
  -1   1  -3 183628. 2116.59  21
  -1   1  -3 177192. 1968.69  19
   1   1   3 182805. 2149.14   4
   1   1   3 171460. 1914.10   3
   1   1   4 225387. 2680.16   4
   1   1   4 216227. 2465.45   1
   1   1   4 201896. 2304.73   3
  -1   1  -4 230714. 2610.41  21
  -1   1  -4 222553. 2587.64  23
  -1   1  -4 212051. 2428.14  19
  -1   1  -5 277386. 3120.22  19
  -1   1  -5 288853. 3354.70  23
  -1   1  -5 291873. 3339.14  21
   1   1   5 285044. 3171.27   1
   1   1   5 298007. 3514.57   4
   1   1   6 121487. 1691.80   1
  -1   1  -6 128079. 1647.48  19
  -1   1  -6 127562. 1926.32  23
  -1   1  -6 130061. 1876.39  21
   1   1   6 124371. 2042.44   4
  -1   1  -7 12535.5 544.849  23
  -1   1  -7 12374.6 515.349  21
   1   1   7 13649.3 447.579   1
   1   1   7 11442.7 582.739   4
  -1   1  -8 1477.74 207.699  23
  -1   1  -8 1108.30 171.468  21
   1   1   8 1244.85 229.746   4
   1   1   8 1298.05 143.592   1
   1   1   9 21696.2 607.678   1
  -1   1  -9 20911.6 724.290  21
  -1   1  -9 20763.5 755.799  23
   1   1   9 22536.3 890.147   4
  -1   1 -10 54482.3 1321.41  23
  -1   1 -10 55547.7 1290.26  21
   1   1  10 59002.4 1526.59   4
  -1   1 -11 110466. 2080.78  23
  -1   1 -11 115034. 2212.53  32
   1   1  11 119935. 2211.58  24
   1   1  11 118034. 2185.00  28
   1   1  11 111517. 2138.76  31
   1   1  11 115963. 2054.16   2
  -1   1 -11 111944. 2041.35  21
   1   1  11 121319. 2393.94  13
   1   1  11 118504. 2344.64   4
   1   1  12 107514. 2143.77  31
  -1   1 -12 109606. 2043.46  21
   1   1  12 105280. 2172.93  10
   1   1  12 116047. 2337.55   4
   1   1  12 113277. 2155.02  28
   1   1  12 109296. 2125.97  24
   1   1  12 114186. 2054.42   2
  -1   1 -12 104025. 2044.43  23
  -1   1 -12 114370. 2224.60  32
   1   1  12 114095. 2347.15  13
   1   1  13 41526.8 1143.63   2
   1   1  13 44699.7 1381.93   4
  -1   1 -13 37723.5 1142.34  23
   1   1  13 39754.5 1184.36  24
  -1   1 -13 39807.2 1157.80  21
   1   1  13 40231.8 1230.20  31
  -1   1 -13 39432.5 1280.94  30
   1   1  13 39818.7 1290.78  13
   1   1  13 40296.4 1209.51  28
  -1   1 -13 40285.2 1242.54  32
  -1   1 -14 11212.0 613.482  23
  -1   1 -14 11003.8 663.102  30
   1   1  14 12288.8 700.740   4
  -1   1 -14 11478.5 611.171  21
   1   1  14 11768.5 618.893  24
  -1   1 -14 12386.3 669.280  32
   1   1  14 11543.7 650.252  31
   1   1  14 11366.1 624.396  28
   1   1  14 10327.7 645.511  13
  -1   1 -15 8054.26 536.209  32
   1   1  15 8844.46 528.869  24
   1   1  15 8134.00 549.271  31
  -1   1 -15 8712.33 573.888  30
   1   1  15 7705.79 505.783  28
   1   1  15 8098.83 560.927  13
   1   1  16 12243.0 598.043  24
   1   1  16 13080.5 628.648  28
   1   1  16 13216.9 674.182  31
  -1   1 -16 12196.5 635.893  32
   1   1  16 12026.4 655.071  13
  -1   1 -16 14146.3 701.624  30
   1   1  17 20954.3 736.074  24
  -1   1 -17 20761.7 776.421  32
   1   1  17 22072.7 824.551  31
  -1   1 -17 21761.4 818.712  30
   1   1  17 20893.3 753.396  28
   1   1  17 20421.2 797.983  13
   1   1  18 36227.5 912.277  24
   1   1  18 35764.7 983.085  13
   1   1  18 38346.3 884.674  14
   1   1  18 37958.9 937.059  28
  -1   1 -18 39577.1 1040.49  15
  -1   1 -18 37764.2 976.374  32
   1   1  18 39775.9 1043.36  31
  -1   1 -18 35982.0 979.996  30
  -1   1 -19 26572.0 713.372  30
   1   1  19 27936.1 763.016  31
   1   1  19 26955.7 671.241  24
  -1   1 -19 27588.3 681.627  17
  -1   1 -19 27578.4 708.002  32
   1   1  19 25738.7 644.617  28
  -1   1 -19 27617.7 751.282  15
  -1   1 -20 12844.4 407.875  15
   1   1  20 13480.9 421.736  31
   1   2 -20 7574.27 301.270  30
  -1   2  20 7735.84 311.259  24
  -1   2  20 7711.32 324.365  31
   1   2 -20 7649.83 306.427  17
   1   2 -20 6771.63 278.640  15
   1   2 -19 33715.4 793.242  32
   1   2 -19 34441.5 850.680  17
  -1   2  19 36274.0 845.766  24
   1   2 -19 34883.0 844.495  15
   1   2 -19 35936.0 875.166  30
   1   2 -18 36960.2 987.479  17
   1   2 -18 35605.1 992.525  30
  -1   2  18 35008.4 926.758  24
  -1   2  18 36646.6 988.821  31
   1   2 -18 33951.8 922.294  32
   1   2 -18 34481.2 953.931  15
   1   2 -17 17400.1 726.987  15
  -1   2  17 18510.6 747.758  31
   1   2 -17 18331.8 767.648  30
   1   2 -17 17172.4 709.988  32
  -1   2  17 16410.6 672.981  24
   1   2 -16 16270.1 750.910  15
   1   2 -16 16288.8 744.097  32
   1   2 -16 16216.6 772.070  30
  -1   2  16 17528.2 768.733  31
  -1   2  16 16198.8 662.347  27
  -1   2  16 16732.9 725.947  24
  -1   2  15 319.478 179.646  31
  -1   2  15 141.589 129.069  24
   1   2 -15 415.099 181.212  30
   1   2 -15 384.071 171.556  15
  -1   2  15-168.023 125.336  27
   1   2 -15-9.02277 86.1897  32
  -1   2  15 101.270 91.2244  28
  -1   2  14 15746.4 718.405  27
  -1   2  14 18166.1 849.475   4
  -1   2  14 16063.1 759.515  24
   1   2 -14 15397.8 735.856  23
  -1   2  14 17329.9 718.681  28
  -1   2  14 15776.2 766.978  31
   1   2 -14 16960.1 840.424  30
   1   2 -14 17219.8 820.139  32
   1   2 -14 16911.0 817.625  15
   1   2 -13 91784.5 2052.24  32
  -1   2  13 95627.7 2032.90  31
  -1   2  13 90128.8 1801.67   1
   1   2 -13 88773.0 1904.93  23
  -1   2  13 95139.9 2075.98   4
   1   2 -13 90915.2 1916.59   8
  -1   2  13 93460.2 1983.01  24
   1   2 -13 88245.9 2069.71  30
   1   2 -13 90243.0 2042.09  15
  -1   2  13 92490.1 1845.09  28
  -1   2  12 94490.2 2057.17   4
   1   2 -12 87884.1 1857.62  23
  -1   2  12 92504.5 1982.07  24
  -1   2  12 91478.4 1961.18  31
   1   2 -12 82856.6 1700.83  19
   1   2 -12 89806.1 2004.95  32
  -1   2  12 85705.3 1743.20   1
   1   2 -12 90995.0 1922.77   8
   1   2 -12 91026.7 2059.96  30
  -1   2  12 85224.5 1786.90  28
  -1   2  11 138195. 2366.53   1
  -1   2  11 146242. 2676.37   4
  -1   2  11 145926. 2602.85  31
   1   2 -11 142790. 2679.55  30
   1   2 -11 139204. 2453.82  23
   1   2 -11 136445. 2354.74  19
  -1   2  11 148468. 2652.13  24
  -1   2  10 31791.2 976.392   1
  -1   2  10 33341.8 1123.43   4
   1   2 -10 31585.9 798.522  21
   1   2 -10 29458.2 944.755  19
   1   2 -10 30281.9 978.878  23
  -1   2   9 31097.6 1071.92   4
   1   2  -9 29224.7 735.947  21
   1   2  -9 28614.5 927.848  19
   1   2  -9 27981.9 916.303  23
  -1   2   9 30171.8 942.135   1
   1   2  -8 17040.1 527.667  21
  -1   2   8 16436.8 759.320   4
   1   2  -8 15045.2 625.125  19
   1   2  -8 15478.5 651.529  23
  -1   2   7 90359.3 1732.65   1
   1   2  -7 84956.6 1335.03  21
  -1   2   7 76374.6 1724.57   4
   1   2  -7 83527.9 1610.97  23
   1   2  -7 81671.7 1524.82  19
  -1   2   6 158134. 2499.54   1
   1   2  -6 156093. 2174.56  19
   1   2  -6 158534. 2274.77  23
   1   2  -6 150851. 1998.41  21
  -1   2   5 168686. 2590.64   1
   1   2  -5 170469. 2286.69  23
   1   2  -5 173644. 2221.51  19
  -1   2   5 162535. 2308.64   4
   1   2  -5 165984. 2036.09  21
  -1   2   4 247693. 2914.27   4
   1   2  -4 250045. 2742.00  21
  -1   2   4 243264. 3265.24   1
   1   2  -4 252319. 2982.65  23
   1   2  -4 254838. 2931.84  19
  -1   2   3 164735. 1915.97   4
  -1   2   3 173052. 2316.69   1
   1   2  -3 168596. 2053.64  23
   1   2  -3 169252. 2040.67  19
   1   2  -2 97558.6 1063.14   2
  -1   2   2 96171.2 1435.43   1
   1   2  -2 97265.1 1322.02   1
   1   2  -2 95681.5 1261.11  23
  -1   2   2 94969.6 1079.77   4
  -1   2   1 52504.3 886.035   1
   1   2  -1 54495.7 877.089   1
  -1   2   0 271052. 3001.92   1
   1   2   0 274571. 3073.40   1
   1   2   0 280276. 3031.71   4
   1   2   1 120594. 1523.10   4
   1   2   1 121685. 1585.67   1
  -1   2  -1 122272. 1447.83   1
  -1   2  -2 140409. 1604.23   1
  -1   2  -2 142458. 1793.73  23
   1   2   2 142744. 1827.14   1
   1   2   2 144938. 1776.76   4
  -1   2  -3 246400. 2572.10   1
  -1   2  -3 245389. 2851.73  23
   1   2   3 239775. 2853.59   4
  -1   2  -3 243245. 2600.72  19
   1   2   3 238752. 2883.44   1
   1   2   4 84174.1 1357.28   1
  -1   2  -4 87639.2 1152.02  19
   1   2   4 88690.3 1401.97   4
  -1   2  -4 88722.2 1356.12  23
  -1   2  -5 12808.2 447.419  21
   1   2   5 12548.4 496.803   4
  -1   2  -5 12564.3 375.702  19
  -1   2  -5 12732.7 460.999  23
   1   2   5 11754.1 445.021   1
   1   2   6 3143.72 244.310   1
   1   2   6 3275.38 286.776   4
  -1   2  -6 3459.67 213.977  19
  -1   2  -6 3228.42 241.549  21
  -1   2  -7 132306. 1807.79  19
   1   2   7 126651. 2289.54   4
  -1   2  -7 134212. 2050.72  21
   1   2   7 125682. 2034.37   1
  -1   2  -7 135171. 2142.24  23
   1   2   8 117802. 2339.82   4
  -1   2  -8 125371. 2169.49  23
  -1   2  -8 124546. 2055.78  21
   1   2   8 120751. 1969.38   1
   1   2   9 233736. 3141.18   1
  -1   2  -9 231492. 3456.09  23
  -1   2  -9 233587. 3308.16  21
  -1   2 -10 25746.3 877.545  21
   1   2  10 26786.9 803.508   1
  -1   2 -10 24596.7 925.232  23
   1   2  10 27008.1 1090.67   4
  -1   2 -11 5085.60 427.743  23
   1   2  11 6271.32 528.573  13
  -1   2 -11 5789.34 447.773  32
  -1   2 -11 6480.67 436.446  21
   1   2  11 6472.30 506.569  24
   1   2  11 6397.34 521.383  10
   1   2  11 6620.58 460.617  31
   1   2  11 6316.82 530.477   4
  -1   2 -11 6656.93 506.481  30
   1   2  11 6369.94 470.310  28
  -1   2 -12 398.305 159.671  23
   1   2  12 552.405 205.964  13
   1   2  12 1016.95 218.430  24
   1   2  12 597.698 167.179  28
   1   2  12 310.381 173.527   4
   1   2  12 344.370 152.330  31
  -1   2 -12 537.603 178.037  30
   1   2  12 458.845 186.699  10
  -1   2 -12 317.253 113.457  21
  -1   2 -12 615.936 148.180  32
   1   2  13 16183.4 755.643  31
  -1   2 -13 16517.9 718.629  21
   1   2  13 16518.2 822.936  13
  -1   2 -13 15624.7 753.270  23
   1   2  13 16459.6 762.522  28
   1   2  13 16586.2 743.748   2
   1   2  13 16047.7 779.951  10
   1   2  13 17124.5 874.441   4
  -1   2 -13 16575.1 830.547  30
   1   2  13 16281.6 762.645  24
  -1   2 -13 17582.0 792.415  32
   1   2  14 87302.0 1879.21  24
   1   2  14 85321.3 1968.59  13
   1   2  14 90403.5 1913.25  28
  -1   2 -14 90626.3 1939.03  32
   1   2  14 86396.2 1897.42  31
  -1   2 -14 90828.7 2052.25  30
  -1   2 -15 79623.3 1724.19   8
   1   2  15 78615.1 1753.32  31
   1   2  15 76697.9 1672.61  24
   1   2  15 78297.1 1796.81  13
   1   2  15 77614.6 1715.90  28
  -1   2 -15 77550.9 1730.69  32
  -1   2 -15 78358.3 1855.64  30
  -1   2 -16 37723.7 1040.83   8
   1   2  16 38602.5 1076.67  24
   1   2  16 37810.6 1133.07  13
   1   2  16 39754.0 1136.31  31
  -1   2 -16 37104.9 1077.21  32
  -1   2 -16 41025.1 1217.23  30
   1   2  16 39305.1 1107.34  28
  -1   2 -17 25012.3 841.555  15
   1   2  17 25553.6 844.768  31
  -1   2 -17 26594.4 894.004  30
  -1   2 -17 25992.4 808.854  32
   1   2  17 25534.9 813.624  28
   1   2  17 25389.3 791.480  24
   1   2  17 24045.8 814.580  13
   1   2  18 1301.28 166.337  24
  -1   2 -18 1462.74 198.199  30
   1   2  18 1171.39 174.399  31
   1   2  18 1093.62 166.108  13
  -1   2 -18 1753.64 179.224  32
   1   2  18 1202.13 163.782  28
  -1   2 -18 1598.21 195.111  15
  -1   2 -19 96.3960 77.9318  30
   1   2  19 265.757 75.3474  31
   1   2  19 146.031 56.5464  28
   1   2  19 256.420 70.1103  24
  -1   2 -19 63.9514 74.1476  15
  -1   3  19 1086.01 132.472  24
  -1   3  19 997.861 139.415  31
   1   3 -19 888.218 125.764  30
   1   3 -19 868.189 130.560  17
  -1   3  18 4935.67 312.050  24
   1   3 -18 4608.69 285.760  15
   1   3 -18 4381.87 312.774  17
  -1   3  18 4656.62 320.658  31
   1   3 -18 4775.60 336.272  30
   1   3 -17 34036.0 940.713  15
   1   3 -17 35818.6 1055.54  30
  -1   3  17 34709.1 991.255  31
  -1   3  17 34454.7 951.006  24
   1   3 -16 46677.6 1230.45  15
   1   3 -16 46522.0 1139.77   8
  -1   3  16 48597.4 1282.88  31
   1   3 -16 46853.4 1331.34  30
  -1   3  16 45613.9 1101.98  28
  -1   3  16 46540.0 1228.53  24
  -1   3  15 50467.3 1347.06  24
   1   3 -15 51248.2 1380.17  15
   1   3 -15 50745.2 1467.52  30
   1   3 -15 49346.3 1297.76   8
  -1   3  15 49630.4 1364.85  31
  -1   3  15 51442.0 1257.07  28
  -1   3  14 44063.5 1312.49  31
   1   3 -14 44616.2 1322.63  15
  -1   3  14 43119.8 1291.02  24
   1   3 -14 43221.8 1276.50   8
   1   3 -14 42887.7 1382.07  30
  -1   3  14 46459.4 1242.35  28
   1   3 -13 28665.2 1137.66  30
   1   3 -13 27776.2 1036.75   8
  -1   3  13 28155.8 1063.82  24
   1   3 -13 28512.6 1031.83  23
  -1   3  13 27696.4 1047.01  31
   1   3 -13 29253.0 1070.11  15
  -1   3  13 29251.0 1004.40   1
  -1   3  13 27959.6 975.724  28
  -1   3  12 833.241 233.598  24
   1   3 -12 1679.27 265.474  15
   1   3 -12 1467.06 268.967  30
  -1   3  12 1145.72 206.761  28
   1   3 -12 791.132 212.697  23
  -1   3  12 831.875 209.457  31
  -1   3  12 760.615 185.364   1
   1   3 -12 1211.53 255.938   8
   1   3 -11 5144.59 442.018  23
  -1   3  11 4763.18 482.736   4
   1   3 -11 4699.51 465.025  30
  -1   3  11 5051.07 436.898  28
  -1   3  11 4916.72 424.686   1
   1   3 -11 5099.04 446.125   8
   1   3 -11 5023.24 399.486  19
  -1   3  10 47289.7 1531.18   4
   1   3 -10 47156.7 1345.46  23
   1   3 -10 48622.0 1500.87  30
  -1   3  10 50997.6 1402.33   1
  -1   3  10 49315.5 1381.18  28
   1   3 -10 49793.1 1456.90   8
   1   3 -10 46382.2 1299.60  19
   1   3  -9 104542. 2006.78  19
  -1   3   9 109824. 2175.97   1
   1   3  -9 104992. 2100.58  23
   1   3  -8 127122. 2287.11  23
  -1   3   8 134013. 2477.26   1
   1   3  -8 128317. 2177.54  19
  -1   3   7 75910.8 1792.66   1
   1   3  -7 79915.2 1600.40  23
   1   3  -7 77102.6 1307.58  21
   1   3  -7 81607.7 1516.67  19
  -1   3   6 14551.4 535.558   4
   1   3  -6 14318.9 567.390  23
   1   3  -6 14027.7 441.814  21
  -1   3   6 13085.9 680.818   1
   1   3  -6 14088.9 528.667  19
  -1   3   5 15387.9 466.023   4
   1   3  -5 14367.5 531.557  23
   1   3  -5 15971.2 437.318  21
   1   3  -5 14527.2 495.639  19
  -1   3   5 15237.2 671.925   1
   1   3  -4 70551.0 1236.42  23
   1   3  -4 72439.6 1203.69  19
  -1   3   4 72275.5 1053.39   4
  -1   3   4 68527.3 1432.77   1
  -1   3   3 129703. 1521.64   4
  -1   3   3 128011. 2000.86   1
   1   3  -3 123913. 1731.82  19
   1   3  -3 128699. 1775.47  23
   1   3  -2 194749. 2442.65   1
  -1   3   2 192575. 2099.60   4
   1   3  -2 192202. 2366.33  23
   1   3  -2 197916. 2101.10   2
   1   3  -1 16646.3 444.554  23
   1   3  -1 17425.9 499.562   1
  -1   3   1 16085.0 494.660   1
   1   3   0 139996. 1804.65   4
  -1   3   0 135937. 1806.38   1
  -1   3  -1 46008.6 812.972   1
   1   3   1 48432.7 945.606   1
   1   3   1 47215.5 862.120   4
  -1   3  -2 24860.9 628.126  23
   1   3   2 23381.8 581.788   4
   1   3   2 24181.0 654.867   1
  -1   3  -2 25720.0 531.678   1
  -1   3  -3 185682. 2429.04  23
   1   3   3 182736. 2501.71   1
  -1   3  -3 181025. 2146.65  19
  -1   3  -3 187534. 2170.00   1
   1   3   3 188146. 2410.93   4
  -1   3  -4 104993. 1393.69  19
   1   3   4 100249. 1708.15   1
  -1   3  -4 102635. 1629.60  23
   1   3   4 102202. 1633.70   4
   1   3   5 174940. 2586.81   4
  -1   3  -5 181138. 2474.26  21
  -1   3  -5 183359. 2575.15  23
   1   3   5 178960. 2661.91   1
   1   3   6 128866. 2210.03   4
  -1   3  -6 133848. 2121.24  23
   1   3   6 132779. 2211.57   1
  -1   3  -6 132445. 2041.94  21
  -1   3  -7 60053.3 1360.00  23
  -1   3  -7 58154.7 1251.38  21
   1   3   7 57886.1 1453.66   4
   1   3   7 57558.5 1396.09   1
   1   3   8 1685.21 242.519   1
  -1   3  -8 1511.81 231.021  23
   1   3   8 1285.47 257.740   4
  -1   3  -8 1818.13 227.715  21
  -1   3  -9 17295.6 718.320  21
   1   3   9 17841.0 740.839   1
  -1   3  -9 17981.6 802.990  23
   1   3   9 15558.5 870.833   4
   1   3   9 18827.7 840.707  28
   1   3  10 17300.1 816.695  28
   1   3  10 16798.5 708.754   1
  -1   3 -10 15599.4 705.080  21
   1   3  10 14304.9 889.331   4
   1   3  10 18541.7 982.415  10
   1   3  10 17414.8 750.987  31
  -1   3 -10 16978.5 831.019  23
  -1   3 -10 17839.7 868.786  30
  -1   3 -11 85371.7 2051.08  30
   1   3  11 83724.3 2218.46   4
  -1   3 -11 84564.1 1990.15  23
  -1   3 -11 83106.9 1786.72  21
   1   3  11 83327.0 1808.79  31
   1   3  11 88903.1 1970.61  28
  -1   3 -12 132435. 2590.19  23
   1   3  12 132626. 2720.47  13
   1   3  12 137307. 2683.39  24
  -1   3 -12 126457. 2328.56  21
   1   3  12 137013. 2541.65   2
   1   3  12 136266. 2706.58  10
   1   3  12 132547. 2530.29  28
  -1   3 -12 134270. 2679.23  30
   1   3  12 130359. 2828.20   4
   1   3  12 128062. 2387.45  31
  -1   3 -13 37047.7 1279.94  30
   1   3  13 36310.8 1131.16  31
   1   3  13 37221.0 1271.75  13
   1   3  13 37058.5 1223.89  24
   1   3  13 38188.9 1244.19  10
   1   3  13 37258.2 1198.10  28
   1   3  14 4781.65 423.219  28
   1   3  14 4209.09 418.092  13
   1   3  14 4476.58 410.791  24
   1   3  14 4837.28 408.795  10
  -1   3 -14 4340.31 431.237  30
   1   3  14 4211.35 379.600  31
  -1   3 -14 4817.45 432.460   8
  -1   3 -15 6085.61 446.762   8
   1   3  15 5901.56 436.388  24
   1   3  15 5837.38 448.898  13
  -1   3 -15 5933.11 481.548  30
   1   3  15 5651.49 414.883  31
   1   3  15 6670.62 464.255  28
   1   3  16 3170.95 296.768  24
  -1   3 -16 3498.36 309.108   8
  -1   3 -16 3154.79 296.442  15
   1   3  16 3785.64 328.405  28
  -1   3 -16 3365.25 340.836  30
   1   3  16 3366.57 304.128  31
   1   3  16 3350.67 304.192  13
   1   3  17 22779.2 712.343  24
   1   3  17 23128.9 712.782  13
  -1   3 -17 22843.9 687.544   8
  -1   3 -17 23668.2 716.396  15
   1   3  17 24763.5 757.489  28
  -1   3 -17 24245.5 810.130  30
   1   3  17 22931.7 726.720  31
   1   3  18 33038.0 767.877  24
  -1   3 -18 34941.7 872.496  30
   1   3  18 33453.8 783.584  28
   1   3  18 34642.7 794.150  31
   1   3  19 15832.0 415.127  24
  -1   3 -19 16828.3 486.550  30
  -1   3 -19 17085.0 473.621  17
   1   4 -18 21887.3 600.627  17
  -1   4  18 21311.0 586.414  24
   1   4 -18 21771.2 634.842  30
  -1   4  18 21691.2 594.656  31
  -1   4  17 17917.8 611.497  24
  -1   4  17 18196.1 533.437  28
   1   4 -17 18431.8 673.594  30
   1   4 -17 16925.3 609.240  17
   1   4 -17 16393.6 530.636   8
  -1   4  17 18618.9 632.388  31
  -1   4  16 9100.78 485.331  24
   1   4 -16 8150.11 438.958   8
   1   4 -16 8944.52 525.521  30
  -1   4  16 9477.71 496.552  31
  -1   4  16 8964.66 432.274  28
   1   4 -15 0.74021 126.746  30
  -1   4  15-105.691 137.324  24
  -1   4  15 94.7980 116.061  31
  -1   4  15 53.5615 89.2779  28
   1   4 -15-0.60966 97.4320   8
  -1   4  14 27241.4 996.519  24
   1   4 -14 28037.6 1020.19   8
   1   4 -14 29014.7 1111.99  30
  -1   4  14 28694.4 1011.85  31
  -1   4  14 27709.0 951.501  28
  -1   4  13 47331.1 1383.91  31
  -1   4  13 48367.3 1445.02  24
   1   4 -13 46674.2 1418.57   8
  -1   4  13 48293.0 1357.44  28
   1   4 -13 47719.3 1513.46  30
  -1   4  12 74484.4 1841.62  31
  -1   4  12 75008.8 1943.84  24
   1   4 -12 73542.1 1974.03  30
  -1   4  12 73356.5 1793.21  28
   1   4 -12 74196.0 1891.52   8
   1   4 -11 99092.7 2175.80  23
  -1   4  11 101869. 2262.52   1
   1   4 -11 97571.2 2364.06  30
   1   4 -11 102196. 2318.84   8
  -1   4  11 99817.9 2216.28  28
   1   4 -10 27072.2 1068.92  23
  -1   4  10 31424.0 1199.96   1
  -1   4  10 30745.3 1116.69  28
   1   4 -10 30090.4 1196.98   8
   1   4 -10 29919.6 1238.93  30
   1   4  -9 8282.12 661.829  30
  -1   4   9 8710.87 649.090   1
   1   4  -9 8169.01 579.940  23
   1   4  -9 8966.84 543.813  19
  -1   4   9 8793.36 565.591  28
   1   4  -9 9294.00 660.658   8
   1   4  -8 17227.0 784.336  23
   1   4  -8 16417.7 883.216  30
   1   4  -8 18258.4 741.053  19
  -1   4   8 17576.8 756.617  28
  -1   4   8 19162.4 972.023   1
   1   4  -8 18985.3 963.916   8
   1   4  -7 47388.8 1176.45  19
   1   4  -7 46085.5 1248.15  23
  -1   4   7 46279.2 1548.84   1
   1   4  -6 98778.3 1854.35  23
  -1   4   6 100837. 2259.53   1
   1   4  -6 102163. 1778.30  19
   1   4  -5 152670. 2380.08  23
   1   4  -5 160064. 2314.55  19
  -1   4   5 155811. 2794.39   1
  -1   4   4 174350. 2833.16   1
   1   4  -4 172599. 2487.54  23
   1   4  -4 175496. 2425.66  19
   1   4  -3 72854.7 1292.99  19
   1   4  -3 72109.8 1328.82  23
  -1   4   2 8797.96 452.531   1
   1   4  -2 8527.46 381.910  23
   1   4  -2 8256.94 396.651   1
   1   4  -1 14780.5 535.631   1
  -1   4   1 14354.4 539.436   1
   1   4  -1 14223.9 486.067  23
   1   4   0 110615. 1789.19   1
  -1   4   0 110902. 1707.97   1
   1   4   0 106693. 1640.49  23
  -1   4  -1 144574. 2004.19   1
   1   4   1 145330. 2046.62   4
   1   4   1 141577. 2180.67   1
  -1   4  -1 140627. 2118.48  23
  -1   4  -2 187405. 2393.41   1
  -1   4  -2 182380. 2576.79  23
   1   4   2 187326. 2521.63   4
   1   4   2 187176. 2712.77   1
   1   4   3 90329.2 1561.28   4
  -1   4  -3 86622.2 1336.05  19
  -1   4  -3 91851.9 1382.91   1
   1   4   3 90557.2 1710.57   1
  -1   4  -3 92462.7 1609.94  23
   1   4   4 24759.3 753.727   4
  -1   4  -4 24035.7 758.765  23
  -1   4  -4 24608.4 607.393  19
   1   4   4 24383.6 840.956   1
   1   4   5 17042.3 733.270   1
   1   4   5 17068.3 667.681   4
  -1   4  -5 16571.8 653.790  23
  -1   4  -6 11196.3 564.675  23
   1   4   6 11911.5 644.277   1
  -1   4  -6 11451.1 528.410  21
   1   4   6 10974.0 591.201   4
   1   4   7 142175. 2699.48   1
  -1   4  -7 150247. 2570.10  23
   1   4   7 147281. 2697.98   4
  -1   4  -7 148439. 2388.30  21
   1   4   7 147143. 2631.15  28
  -1   4  -8 116320. 2098.22  21
   1   4   8 118356. 2384.12  28
   1   4   8 123634. 2504.92  10
   1   4   8 114184. 2357.68   1
  -1   4  -8 115442. 2279.65  23
  -1   4  -8 107061. 2465.37  30
   1   4   8 110925. 2442.37   4
   1   4   9 85259.7 1944.80   1
  -1   4  -9 82857.8 1773.26  21
  -1   4  -9 86443.4 1995.19  23
   1   4   9 86212.8 2175.98  10
  -1   4  -9 85669.9 2121.71  30
   1   4   9 86583.0 2069.06  28
   1   4  10 35615.0 1419.94  10
  -1   4 -10 33904.9 1250.75  23
   1   4  10 33885.7 1139.55   1
  -1   4 -10 34507.3 1103.64  21
   1   4  10 33280.8 1070.53  31
  -1   4 -10 34574.3 1294.13  30
   1   4  10 34407.0 1242.97  28
   1   4  11 13724.8 760.052  28
  -1   4 -11 14025.0 796.388  23
   1   4  11 12585.7 659.042   1
   1   4  11 15366.9 910.772  10
   1   4  11 12767.4 651.310  31
  -1   4 -11 13396.2 789.402  30
  -1   4 -12 475.962 203.441   8
   1   4  12 284.765 200.120  10
   1   4  12 174.450 150.353  28
   1   4  12 606.665 159.092  31
  -1   4 -12 22.8602 121.537  30
   1   4  13 27256.9 1053.39  13
  -1   4 -13 27779.7 1092.66   8
   1   4  13 27055.4 1058.10  24
   1   4  13 27763.9 1047.48  10
   1   4  13 27962.6 1032.55  28
   1   4  13 26747.2 916.622  31
  -1   4 -13 26936.4 1076.67  30
  -1   4 -14 57935.4 1524.44   8
   1   4  14 57039.0 1450.09  13
   1   4  14 57495.9 1448.29  28
   1   4  14 58522.9 1484.05  24
   1   4  14 57848.8 1353.39  31
  -1   4 -14 58193.2 1556.16  30
   1   4  14 55220.2 1389.48  10
   1   4  15 39208.0 1093.77  24
  -1   4 -15 39989.0 1144.61   8
   1   4  15 40116.2 1109.11  28
   1   4  15 38789.4 1012.56  31
   1   4  15 38976.4 1055.12  13
  -1   4 -15 38596.9 1162.37  30
  -1   4 -16 33074.1 977.753  30
   1   4  16 33721.1 853.151  31
   1   4  16 34659.8 931.393  28
   1   4  16 34078.8 908.823  24
  -1   4 -16 32294.0 911.495   8
  -1   4 -17 26192.5 755.043  30
  -1   4 -17 24281.2 662.292   8
   1   4  17 26041.8 687.946  24
   1   4  17 26863.0 712.862  28
   1   4  17 24559.8 619.585  31
  -1   4 -18 2019.82 169.083  30
   1   4  18 1900.53 152.004  28
   1   4  18 1781.00 145.468  24
   1   5 -17 13124.0 411.486  17
  -1   5  17 13998.5 449.912  24
   1   5 -17 12635.2 389.996   8
   1   5 -17 13780.4 462.255  30
  -1   5  17 13511.8 419.193  31
   1   5 -16 38223.1 960.972  30
   1   5 -16 36961.4 866.937  17
  -1   5  16 36879.0 888.400  24
   1   5 -16 35725.2 869.247   8
  -1   5  16 36623.5 866.736  31
  -1   5  16 35982.8 804.555  28
   1   5 -15 44953.8 1129.92   8
  -1   5  15 45112.6 1117.59  24
   1   5 -15 44466.7 1184.97  30
  -1   5  15 46193.6 1065.87  28
  -1   5  15 43155.5 1065.49  31
   1   5 -14 19718.0 840.230  30
   1   5 -14 20153.6 821.119   8
  -1   5  14 20499.7 756.588  28
  -1   5  14 20285.4 800.604  24
  -1   5  14 19834.8 753.094  31
  -1   5  13 14281.1 692.292  28
  -1   5  13 14272.1 744.247  24
  -1   5  13 14211.7 679.172  31
   1   5 -13 14047.6 741.542   8
   1   5 -13 13835.4 759.245  30
   1   5 -12 1536.16 277.254   8
  -1   5  12 1886.87 295.477  28
   1   5 -12 1164.33 251.526  30
  -1   5  12 1753.32 322.059  24
  -1   5  12 1676.66 278.056  31
  -1   5  11 7500.13 581.114  28
   1   5 -11 7723.95 623.692   8
   1   5 -11 6108.63 567.405  30
  -1   5  10 34054.5 1231.59  28
   1   5 -10 32645.6 1366.79  30
   1   5  -9 75860.4 2163.94  30
  -1   5   9 90170.4 2386.55   1
   1   5  -9 83040.0 2031.71  23
  -1   5   9 82689.7 1949.66  28
   1   5  -9 83454.1 2264.74   8
  -1   5   8 61418.1 1596.44  28
   1   5  -8 60130.4 1636.80  23
  -1   5   8 66359.3 2082.80   1
   1   5  -8 61513.1 1957.95   8
   1   5  -7 78529.8 2199.72   8
   1   5  -7 77469.7 1817.66  23
   1   5  -7 82963.8 1731.71  19
  -1   5   7 74956.0 1741.52  28
  -1   5   7 80039.5 2291.80   1
   1   5  -6 15125.0 711.274  23
   1   5  -6 15965.8 665.153  19
  -1   5   6 14763.9 900.063   1
   1   5  -6 15553.4 909.925   8
  -1   5   5 8831.46 646.344   1
   1   5  -5 8679.59 471.935  19
   1   5  -5 8600.00 513.419  23
  -1   5   4 21732.1 949.215   1
   1   5  -4 20005.9 710.991  19
   1   5  -4 21542.2 978.644   8
   1   5  -4 22964.7 798.139  23
  -1   5   3 99016.1 2032.96   1
   1   5  -3 95268.5 1763.80  23
   1   5  -2 90833.4 1725.99   1
   1   5  -2 87540.0 1648.60  23
   1   5  -1 78986.0 1497.66  23
  -1   5   1 75791.1 1573.16   1
   1   5  -1 76992.5 1571.88   1
  -1   5   0 37256.5 1042.84  23
   1   5   0 36961.4 964.953  23
  -1   5   0 39446.6 1016.84   1
   1   5   0 39841.0 1081.16   1
   1   5   1 19973.5 686.862  23
  -1   5  -1 18956.1 722.612  23
   1   5   1 19697.8 768.829   1
  -1   5  -1 19812.6 667.116   1
   1   5   2 7842.21 502.768   1
  -1   5  -2 7825.85 394.273   1
  -1   5  -2 7373.01 449.848  23
   1   5   3 70004.7 1673.01   1
   1   5   3 72795.9 1490.21   4
  -1   5  -3 69963.3 1531.44  23
   1   5   3 73828.0 1656.91  10
   1   5   4 65235.9 1667.64   1
   1   5   4 66863.6 1481.82   4
   1   5   4 67771.2 1614.75  10
  -1   5  -4 65953.1 1502.37  23
  -1   5  -4 61509.8 1890.36   8
  -1   5  -5 138629. 2451.42  23
  -1   5  -5 138023. 3135.20   8
  -1   5  -5 140085. 2305.87  21
   1   5   5 146555. 2624.48  10
   1   5   5 135337. 2493.53  28
   1   5   5 144472. 2759.59   1
  -1   5  -6 82758.8 1698.77  21
   1   5   6 85853.8 2094.97   1
  -1   5  -6 81795.7 1830.65  23
   1   5   6 89079.3 1997.42  10
   1   5   6 79278.8 1870.36  28
  -1   5  -7 42922.4 1693.90   8
  -1   5  -7 45305.0 1365.59  23
   1   5   7 48738.0 1589.31   1
   1   5   7 48178.0 1485.39  10
  -1   5  -7 43988.7 1209.61  21
   1   5   7 45509.6 1410.33  28
  -1   5  -8 1824.05 279.842  23
   1   5   8 2245.18 362.856  10
   1   5   8 2815.55 381.473   1
  -1   5  -8 2365.72 420.052   8
   1   5   8 1602.05 296.521  28
   1   5   9 7317.02 611.886  28
  -1   5  -9 7987.84 687.467   8
  -1   5  -9 7569.49 590.652  23
   1   5   9 8117.73 666.688  10
   1   5   9 7039.46 574.110   1
  -1   5 -10 20750.3 1013.24  30
  -1   5 -10 21892.2 1112.06   8
   1   5  10 22609.1 1141.65  10
   1   5  10 21322.6 992.991  28
  -1   5 -11 59622.9 1735.05  30
   1   5  11 65479.2 1923.08  10
   1   5  11 63415.1 1717.10  28
  -1   5 -11 63921.6 1858.76   8
  -1   5 -12 59228.2 1692.56   8
   1   5  12 58137.6 1614.78  13
   1   5  12 61006.4 1681.05  10
   1   5  12 60724.7 1606.48  28
  -1   5 -12 57956.7 1630.71  30
  -1   5 -13 36037.3 1215.33   8
   1   5  13 35333.0 1083.89  13
   1   5  13 36995.1 1201.46  24
   1   5  13 38028.9 1147.25  10
  -1   5 -13 36192.2 1181.33  30
   1   5  13 37064.1 1140.91  28
  -1   5 -14 13696.4 663.268   8
   1   5  14 12850.6 620.182  24
   1   5  14 12926.4 608.585  28
  -1   5 -14 13998.7 658.283  30
  -1   5 -15 1179.94 182.605  30
   1   5  15 1302.77 189.103  24
  -1   5 -15 1112.28 186.127   8
   1   5  15 1423.32 196.724  28
  -1   5 -16 4967.37 298.233   8
   1   5  16 4832.61 290.292  28
   1   5  16 4955.63 285.097  24
  -1   5 -16 4886.35 294.559  30
   1   5  17 12177.5 368.593  24
   1   5  17 12524.8 383.504  28
  -1   6  16 676.980 87.4050  24
   1   6 -16 635.670 86.4278   8
  -1   6  15 755.622 99.1765  31
   1   6 -15 571.015 121.447   8
  -1   6  15 909.793 133.947  24
  -1   6  15 1043.35 120.795  28
  -1   6  14 10072.0 471.575  24
   1   6 -14 9600.49 412.915  10
  -1   6  14 10159.5 446.935  28
   1   6 -14 10178.8 504.037   8
  -1   6  13 45532.7 1143.11  28
   1   6 -13 46881.9 1264.83   8
  -1   6  13 42232.6 1038.07  31
  -1   6  13 45536.4 1189.17  24
  -1   6  12 66193.4 1467.07  31
  -1   6  12 70357.9 1695.71  24
  -1   6  12 69375.6 1606.17  28
   1   6 -12 71412.7 1758.46   8
   1   6 -11 41039.2 1393.19   8
  -1   6  11 39961.2 1279.03  28
  -1   6  11 38090.2 1148.42  31
   1   6 -10 11268.5 774.121   8
  -1   6  10 11566.7 701.499  28
   1   6  -9 10139.9 772.467   8
  -1   6   9 9582.85 645.618  28
  -1   6   8 568.022 207.648  28
   1   6  -8 540.701 270.904   8
  -1   6   7 76162.1 1837.57  28
   1   6  -7 72993.4 2221.13   8
   1   6  -6 82457.7 2321.06   8
   1   6  -6 83744.0 1943.99  23
  -1   6   5 59573.7 1506.41  10
   1   6  -5 56802.5 1524.51  23
   1   6  -5 56027.4 1793.32   8
   1   6  -5 55929.0 1397.02  19
  -1   6   5 59062.8 1860.56   1
   1   6  -4 77374.2 1765.32  23
   1   6  -4 76172.5 2020.47   8
   1   6  -4 77636.0 1669.82  19
  -1   6   4 79811.8 1768.97  10
  -1   6   4 78589.2 2069.74   1
   1   6  -3 85518.2 2031.50   8
   1   6  -3 87801.0 1845.76  23
   1   6  -3 84114.9 1745.31  19
  -1   6   3 83397.4 1833.31  10
   1   6  -3 80311.0 2036.09  10
  -1   6   3 89635.1 2107.07   1
   1   6  -2 6035.90 419.091  19
   1   6  -2 6581.55 459.751  23
  -1   6   2 6302.95 473.094  10
   1   6  -2 6335.14 527.315  10
  -1   6   2 6326.83 498.601  23
  -1   6   2 6552.50 511.265   1
   1   6  -2 7270.67 523.803   8
  -1   6   1 45560.3 1343.76  23
   1   6  -1 49100.2 1278.74  23
   1   6  -1 46969.0 1426.90  10
  -1   6   1 46215.3 1324.85  10
   1   6  -1 48067.3 1340.90   1
  -1   6   1 47613.3 1339.73   1
   1   6   0 37386.1 1240.37  10
  -1   6   0 37063.2 1181.75  23
   1   6   0 38295.9 1120.88  23
  -1   6   0 37060.7 1200.14  10
  -1   6   0 36895.3 1111.80   1
   1   6   0 39467.9 1224.78   1
  -1   6  -1 51711.0 1281.00   1
   1   6   1 53685.7 1509.82  10
  -1   6  -1 53325.6 1433.66  23
   1   6   1 53888.8 1493.10   1
  -1   6  -2 119745. 2313.57  23
   1   6   2 115737. 2371.29  10
   1   6   2 124166. 2489.59   1
   1   6   3 120150. 2422.54  10
   1   6   3 124234. 2577.56   1
  -1   6  -4 1588.70 347.500   8
   1   6   4 2036.88 339.720   1
  -1   6  -4 1877.22 286.010  23
   1   6   4 1764.72 303.491  10
   1   6   4 1323.71 277.392  28
   1   6   5 26146.9 1045.27  28
  -1   6  -5 26856.5 1034.15  23
   1   6   5 27629.9 1205.42   1
  -1   6  -5 24250.6 1247.93   8
   1   6   5 26095.7 1071.13  10
   1   6   6 9001.43 718.363   1
  -1   6  -6 8917.05 608.226  23
   1   6   6 9364.99 654.157  10
  -1   6  -6 8008.86 762.775   8
   1   6   6 8466.69 614.004  28
   1   6   7 54207.6 1614.36  28
  -1   6  -7 51094.8 1942.44   8
   1   6   8 66369.3 1833.78  28
  -1   6  -8 62277.5 2069.60   8
  -1   6  -9 67621.9 2055.85   8
   1   6   9 66779.6 1850.69  28
   1   6   9 70898.1 1977.88  10
  -1   6 -10 28113.2 1223.57   8
   1   6  10 29742.2 1133.26  28
   1   6  10 31171.3 1274.99  10
  -1   6 -11 1922.35 333.680   8
   1   6  11 2284.04 342.567  10
   1   6  11 1593.54 267.389  28
  -1   6 -12 811.778 220.318   8
   1   6  12 919.312 194.868  10
   1   6  12 744.015 215.536  24
   1   6  12 1364.28 219.918  28
  -1   6 -13 13962.8 658.172   8
   1   6  13 13377.7 587.400  28
   1   6  13 13080.1 605.568  24
  -1   6 -14 28618.0 848.288   8
   1   6  14 29660.0 804.913  24
   1   6  14 29331.9 795.033  28
  -1   6 -15 34252.9 800.345   8
   1   6  15 34656.2 748.143  24
   1   6  15 34076.0 753.152  28
   1   7 -14 17186.2 490.181   8
  -1   7  13 5236.21 283.169  28
  -1   7  13 5307.04 289.247  24
   1   7 -13 5058.42 258.144  10
   1   7 -13 5697.45 334.745   8
  -1   7  12 1834.36 205.220  28
  -1   7  12 1999.14 217.937  24
   1   7 -12 1675.07 203.633  10
   1   7 -12 2064.05 246.053   8
  -1   7  11 641.525 170.950  24
  -1   7  11 632.016 165.994  28
   1   7 -11 503.138 148.803  10
   1   7 -11 868.042 212.959   8
  -1   7  10 36781.7 1135.17  28
   1   7 -10 33999.3 1146.78  10
  -1   7  10 33203.1 913.175  31
   1   7 -10 34344.1 1202.13   8
   1   7  -9 40335.5 1436.42   8
   1   7  -9 41981.8 1427.77  10
  -1   7   9 43977.6 1303.35  28
   1   7  -8 36131.3 1410.56  10
   1   7  -8 35318.0 1414.57   8
  -1   7   8 38190.3 1235.78  28
   1   7  -7 42769.1 1591.50   8
   1   7  -7 43681.2 1613.38  10
  -1   7   7 46110.9 1372.79  28
   1   7  -6 12011.6 835.551  10
  -1   7   6 10350.2 636.311  28
   1   7  -6 9974.85 757.002   8
   1   7  -5 5831.02 562.627   8
   1   7  -5 5717.16 583.256  10
  -1   7   5 5687.71 460.129  10
  -1   7   5 5585.21 473.501  28
   1   7  -4 8715.44 695.216  10
   1   7  -4 9448.02 660.784   8
  -1   7   4 9976.56 598.202  10
  -1   7   3 22481.4 909.208  10
   1   7  -3 23822.1 1112.68  10
   1   7  -2 102243. 2387.93  10
  -1   7   2 99330.7 2115.24  10
   1   7  -1 69277.6 1879.18  10
  -1   7   1 69816.9 1749.56  10
   1   7   0 15338.7 841.635  10
  -1   7   0 15193.0 791.349  10
   1   7   1 9183.96 658.189  10
  -1   7  -1 8951.34 627.117  10
   1   7   2 1542.92 300.627  10
  -1   7  -2 1676.15 321.637  10
   1   7   3 29534.4 1111.68  28
   1   7   3 31584.9 1188.41  10
  -1   7  -3 28156.8 1201.91  10
  -1   7  -4 79212.3 2182.99  10
   1   7   4 84285.7 2027.40  10
   1   7   4 79340.5 1942.24  28
   1   7   5 61031.1 1701.79  10
  -1   7  -5 56276.7 1776.10   8
   1   7   5 56549.1 1613.94  28
  -1   7  -6 38850.9 1531.30   8
   1   7   6 42583.4 1404.50  10
   1   7   6 38749.2 1314.95  28
   1   7   7 35344.0 1238.48  28
   1   7   7 36604.8 1291.39  10
  -1   7  -8 4939.89 521.727   8
   1   7   8 6203.34 500.488  28
   1   7   8 5572.31 498.586  10
   1   7   9 13150.7 740.855  10
  -1   7  -9 12054.7 754.286   8
   1   7   9 13029.0 684.674  28
  -1   7 -10 12522.8 700.064   8
   1   7  10 13814.0 644.235  28
   1   7  10 12964.4 670.543  10
  -1   7 -11 19830.6 797.373   8
   1   7  11 19403.2 675.150  10
   1   7  11 21551.1 736.883  28
   1   7  12 39917.8 978.435  24
  -1   7 -12 38155.0 1006.06   8
   1   7  12 38869.7 927.317  28
  -1   7 -13 35434.7 819.385  10
   1   7  13 37803.8 806.961  24
  -1   7 -13 36678.0 849.366   8
   1   7  13 37179.9 795.388  28
  -1   8  11 23099.5 565.248  28
   1   8 -10 11587.9 497.674   8
  -1   8  10 13166.9 467.963  24
  -1   8  10 12774.7 478.137  28
   1   8 -10 12322.7 486.220  10
  -1   8   9 1124.11 180.463  28
   1   8  -9 994.551 180.826  10
   1   8  -9 999.267 185.380   8
  -1   8   8 5347.93 392.187  28
   1   8  -8 4466.01 402.265   8
   1   8  -8 4549.80 402.493  10
   1   8  -7 14982.5 746.199   8
   1   8  -7 16683.1 843.830  10
  -1   8   7 15932.4 698.484  28
   1   8  -6 34466.0 1156.54   8
   1   8  -6 37657.3 1346.94  10
  -1   8   6 37418.9 1122.67  28
   1   8  -5 53545.7 1659.77  10
  -1   8   5 52980.2 1400.67  28
  -1   8   4 54456.7 1348.41  10
   1   8  -4 55717.2 1685.92  10
  -1   8   4 53518.7 1424.54  28
   1   8  -3 11357.5 739.092  10
  -1   8   3 12793.3 637.997  10
  -1   8   3 11404.2 637.839  28
  -1   8   2 194.904 148.069  10
   1   8  -2 552.879 216.550  10
  -1   8   1 4969.65 422.509  10
   1   8  -1 4396.84 458.220  10
   1   8  -1 4723.00 416.719  28
   1   8   0 18987.6 907.475  10
  -1   8   0 18709.2 834.549  10
   1   8   0 18256.5 831.520  28
   1   8   1 41530.2 1282.67  28
   1   8   1 41388.6 1343.62  10
  -1   8  -1 39331.2 1273.45  10
   1   8   2 66352.4 1728.89  10
  -1   8  -2 67509.6 1761.44  10
   1   8   2 65250.9 1659.47  28
  -1   8  -3 24788.7 1068.64  10
   1   8   3 26446.8 1004.18  28
   1   8   3 26652.2 1035.55  10
   1   8   4 4990.29 430.009  28
  -1   8  -4 5402.50 514.748  10
   1   8   4 4832.21 442.866  10
   1   8   5 1278.35 261.135  10
   1   8   5 1455.30 243.876  28
  -1   8  -5 1355.60 310.224  10
  -1   8  -6 3580.58 440.453  10
   1   8   6 3778.50 377.843  10
   1   8   6 4292.42 374.317  28
   1   8   7 34251.4 1021.33  28
   1   8   7 33126.1 1058.75  10
   1   8   8 28475.9 922.754  10
   1   8   8 30435.9 882.580  28
   1   8   9 24195.8 700.070  28
  -1   8  -9 21362.4 794.261  10
   1   8  10 18110.0 582.416  24
  -1   8 -10 17617.4 615.487  10
   1   8  10 17174.9 523.824  28
  -1   9   6 4633.28 285.273  28
   1   9  -6 4499.81 318.560  10
   1   9  -5 467.550 131.311  10
  -1   9   5 354.453 110.403  28
   1   9  -4 5000.59 404.756  10
  -1   9   4 5348.13 351.947  28
   1   9  -3 26530.6 944.934  10
  -1   9   3 26465.2 828.394  28
   1   9  -2 42563.8 1225.73  10
  -1   9   2 42336.8 1101.61  28
  -1   9   1 30483.6 934.032  28
  -1   9   1 28073.6 802.824  10
   1   9  -1 31001.1 1020.85  10
   1   9   0 19462.1 790.091  10
  -1   9   0 17295.5 641.713  10
  -1   9   0 19142.2 732.593  28
  -1   9  -1 4546.71 329.668  10
   1   9   1 5141.80 402.104  10
   1   9   1 4582.67 320.399  28
  -1   9  -1 4318.86 343.960  28
  -1   9  -2 2904.05 281.750  28
   1   9   2 3294.43 314.688  10
  -1   9  -2 3139.57 291.725  10
   1   9   2 2806.85 240.616  28
   1   9   3 13739.1 535.515  28
  -1   9  -3 12808.7 549.907  28
  -1   9  -3 13678.8 602.406  10
   1   9   3 13449.6 595.535  10
  -1   9  -4 22006.2 761.473  10
   1   9   4 21824.0 726.125  10
   1   9   4 22877.4 659.890  28
  -1   9  -5 37044.0 986.986  10
  -1   9  -6 31538.6 833.188  10
  -2  -9   5 7236.97 366.688  29
  -2  -9   4 3459.88 297.592  29
  -2  -9   3 1186.83 212.914   7
  -2  -9   3 1074.98 191.325  29
  -2  -9   2 23671.6 858.553  29
   2  -9  -2 21509.8 779.376  29
  -2  -9   1 42943.1 1182.07  29
   2  -9  -1 35840.5 1039.59  29
   2  -9   0 19886.2 718.195  29
   2  -9   0 22752.4 657.907  16
   2  -9   1 25334.2 832.826   7
   2  -9   1 23997.6 711.889  16
  -2  -9  -1 26238.6 866.720  29
  -2  -9  -2 16120.6 646.081  29
   2  -9   2 15115.9 568.529  16
  -2  -9  -3 1629.35 207.292  29
   2  -9   3 1412.03 187.869  16
   2  -9   3 1747.49 201.103   7
   2  -9   4 3120.74 261.153   7
   2  -9   4 3055.70 251.209  16
   2  -9   5 17372.2 542.685  16
  -2  -8  11 24055.9 601.456  16
  -2  -8  10 32106.5 812.044  16
  -2  -8  10 27446.8 745.413   7
  -2  -8   9 21539.7 772.254   7
  -2  -8   9 23406.7 610.343  29
  -2  -8   8 7627.97 406.018  29
  -2  -8   8 6200.50 483.599   7
  -2  -8   7 1061.01 234.957   7
  -2  -8   7 1213.15 193.856  29
  -2  -8   6 5398.85 501.372   7
   2  -8  -6 5301.07 478.092  29
  -2  -8   6 5329.51 442.332  29
  -2  -8   5 19062.1 932.719   7
  -2  -8   5 17983.7 883.639  29
   2  -8  -5 18818.0 902.967  29
  -2  -8   4 37560.0 1326.47   7
  -2  -8   4 36460.7 1175.12  16
  -2  -8   4 38554.3 1342.44  29
   2  -8  -4 36770.8 1299.25  29
   2  -8  -3 28509.2 889.581  16
  -2  -8   3 31121.0 1195.19  29
   2  -8  -3 28821.8 997.725  18
  -2  -8   3 30234.3 1179.85   7
   2  -8  -3 29180.3 1099.23   7
   2  -8  -3 30889.6 1183.32  29
  -2  -8   3 28142.2 973.823  16
   2  -8  -2 29135.3 1157.98  29
  -2  -8   2 29728.3 1157.92   7
   2  -8  -2 28620.6 934.900  16
  -2  -8   2 28251.3 1128.73  29
   2  -8  -2 26386.4 980.528  18
   2  -8  -2 28595.3 1077.56   7
  -2  -8   2 28154.9 993.196  26
   2  -8  -1 5191.23 462.673   7
  -2  -8   1 5369.45 500.939   7
  -2  -8   1 5308.26 433.706  26
   2  -8  -1 5301.01 497.056  29
   2  -8  -1 4815.15 430.403  18
   2  -8  -1 5436.29 417.771  16
  -2  -8   1 5207.20 481.555  29
   2  -8   0 260.132 177.685  18
  -2  -8   0 437.339 147.531  26
  -2  -8   0 134.936 201.679   7
   2  -8   0 437.818 175.334   7
  -2  -8   0 273.099 185.077  29
   2  -8   0 346.176 176.567  29
   2  -8   0 193.289 141.650  16
  -2  -8  -1 6454.60 502.365  29
  -2  -8  -1 6313.09 482.767  26
   2  -8   1 6138.07 489.436  18
   2  -8   1 6450.50 524.849  29
   2  -8   1 6743.01 491.120  16
   2  -8   1 6765.80 514.234   7
  -2  -8  -1 6126.07 544.163   7
  -2  -8  -2 34511.8 1263.76   7
  -2  -8  -2 35327.7 1141.29  26
   2  -8   2 33801.2 1144.17  29
   2  -8   2 32574.4 1149.13  18
   2  -8   2 36974.2 1183.33  16
   2  -8   2 36892.7 1219.77   7
  -2  -8  -2 35882.3 1165.52  29
  -2  -8  -3 46193.6 1302.47  29
   2  -8   3 44606.1 1356.77   7
   2  -8   3 42250.4 1324.94  18
  -2  -8  -3 46078.2 1312.92  26
   2  -8   3 46286.5 1347.00  16
  -2  -8  -4 17104.2 766.363  26
   2  -8   4 17139.2 815.667   7
   2  -8   4 14191.1 744.794  18
   2  -8   4 16774.2 792.984  16
  -2  -8  -4 16827.8 738.965  29
  -2  -8  -5 10392.9 589.359  26
  -2  -8  -5 10599.0 564.200  29
   2  -8   5 9256.82 577.615  18
   2  -8   5 10865.9 636.889   7
   2  -8   5 10688.2 623.899  16
   2  -8   6 3578.54 372.400   7
  -2  -8  -6 3003.49 306.678  26
  -2  -8  -6 3257.98 294.556  29
   2  -8   6 3963.20 365.399  16
   2  -8   7 2028.25 274.913   7
   2  -8   7 1900.91 297.439  12
  -2  -8  -7 1334.46 197.453  26
   2  -8   7 1889.55 236.025  16
  -2  -8  -7 1506.26 189.915  29
  -2  -8  -8 13881.2 539.663  26
   2  -8   8 13261.4 602.115   7
   2  -8   8 14466.2 702.103  12
   2  -8   8 14671.8 558.693  16
  -2  -8  -9 23737.0 643.828  26
   2  -8   9 23920.1 709.538   7
   2  -8   9 24890.0 653.462  16
  -2  -7  13 21254.2 620.912   7
  -2  -7  13 23294.3 708.989  24
  -2  -7  12 16386.2 651.721   7
  -2  -7  12 16059.0 652.255  12
  -2  -7  12 14929.0 583.210  27
   2  -7 -12 15431.8 511.927   9
  -2  -7  11 8763.36 589.339  24
  -2  -7  11 8900.22 556.138   7
  -2  -7  11 8994.82 573.604  12
  -2  -7  11 7838.08 479.686  27
   2  -7 -11 9438.17 425.739  18
  -2  -7  10 2659.03 369.292  12
  -2  -7  10 2091.59 342.464   7
   2  -7 -10 2938.90 272.106  18
  -2  -7  10 3272.85 272.585  29
  -2  -7  10 1919.32 344.763  24
  -2  -7   9 16443.6 936.111   7
  -2  -7   9 14362.7 928.067  12
   2  -7  -9 18693.7 766.761  18
  -2  -7   9 15628.6 957.171  24
  -2  -7   9 17268.0 729.667  29
   2  -7  -8 26999.8 1161.15  29
  -2  -7   8 24735.4 1228.41  24
  -2  -7   8 23313.0 1216.71  12
  -2  -7   8 25283.2 986.659  29
   2  -7  -8 26134.2 975.625  18
  -2  -7   8 23645.5 1153.56   7
  -2  -7   7 36913.7 1578.05  12
   2  -7  -7 39213.2 1252.56  18
  -2  -7   7 38968.4 1496.12   7
  -2  -7   7 38849.0 1364.84  29
   2  -7  -7 41012.6 1477.36  29
  -2  -7   7 41805.8 1592.44  24
  -2  -7   6 57778.8 1992.41  12
  -2  -7   6 58691.7 1840.47   7
   2  -7  -6 59405.1 1601.98  18
  -2  -7   6 56297.3 1791.11  29
   2  -7  -6 58509.7 1792.50  29
  -2  -7   6 61052.1 1910.00  24
  -2  -7   5 21063.1 932.227  26
   2  -7  -5 22679.5 1050.06   7
  -2  -7   5 22659.3 1094.82   7
  -2  -7   5 21628.4 1191.79  12
  -2  -7   5 21382.4 1078.04  29
  -2  -7   5 23310.4 1122.30  24
   2  -7  -5 24700.1 1135.47  29
   2  -7  -5 23916.0 989.387  18
  -2  -7   4 1009.56 312.522  12
   2  -7  -4 878.951 252.923   7
   2  -7  -4 1041.07 247.470  18
  -2  -7   4 873.328 213.096  26
  -2  -7   4 665.432 256.421  29
   2  -7  -4 854.205 276.739  29
   2  -7  -4 1120.68 233.828  16
  -2  -7   4 840.972 249.182   7
  -2  -7   3 6893.88 529.605  26
  -2  -7   3 6634.25 574.469   7
   2  -7  -3 7236.91 497.574  16
  -2  -7   3 7116.43 608.230  29
   2  -7  -3 6777.93 536.310  18
   2  -7  -3 7246.63 602.891  29
   2  -7  -3 5801.94 543.091   7
  -2  -7   2 24280.3 981.193  26
   2  -7  -2 23729.7 1021.80   7
  -2  -7   2 23073.3 1049.65   7
   2  -7  -2 23056.3 1084.58  29
   2  -7  -2 23058.9 986.138  18
  -2  -7   2 22632.7 1041.58  29
   2  -7  -2 23372.8 935.505  16
  -2  -7   1 73376.7 1793.76  26
  -2  -7   1 74486.4 1953.67   7
   2  -7  -1 76934.2 2033.08  29
   2  -7  -1 77446.4 1899.50  18
   2  -7  -1 76083.5 1899.44   7
   2  -7  -1 75999.7 1816.19  16
  -2  -7   1 75332.8 1936.41  29
   2  -7   0 75272.7 2007.92  29
   2  -7   0 77902.7 1921.72  18
  -2  -7   0 72895.8 1785.79  26
  -2  -7   0 75469.2 1905.16  29
   2  -7   0 74011.9 1892.42   7
  -2  -7   0 73880.5 1937.05   7
   2  -7   0 77606.1 1864.32  16
   2  -7   1 43143.0 1417.13  18
  -2  -7  -1 42607.8 1318.12  26
  -2  -7  -1 44160.0 1384.93  29
  -2  -7  -1 43387.8 1448.07   7
   2  -7   1 42889.6 1373.46  16
   2  -7   1 42547.6 1457.93  29
   2  -7   1 41967.8 1393.79   7
   2  -7   2 7146.21 614.583  12
   2  -7   2 6594.09 555.568  18
  -2  -7  -2 6993.17 528.640  26
  -2  -7  -2 6356.38 571.365   7
   2  -7   2 6902.57 571.722   7
   2  -7   2 7307.64 579.533  27
   2  -7   2 6610.97 544.788  16
  -2  -7  -2 6982.90 536.888  29
   2  -7   2 6660.80 558.599  29
   2  -7   3 11420.2 777.222  12
   2  -7   3 9711.33 667.487  18
  -2  -7  -3 10541.8 723.593   7
   2  -7   3 11169.7 713.435   7
   2  -7   3 10389.1 689.190  27
   2  -7   3 10441.7 662.468  29
   2  -7   3 10772.5 700.237  16
  -2  -7  -3 10441.0 633.580  29
  -2  -7  -3 10091.5 635.160  26
  -2  -7  -4 3715.03 408.876  26
  -2  -7  -4 3897.64 456.273   7
   2  -7   4 3399.78 421.960  18
   2  -7   4 3813.62 432.641   7
   2  -7   4 3678.66 430.044  16
  -2  -7  -4 2765.11 346.428  29
   2  -7   4 3647.76 426.501  27
   2  -7   4 4167.00 490.574  12
   2  -7   5 48299.6 1583.79  18
   2  -7   5 46760.3 1548.38  27
   2  -7   5 49413.0 1566.82   7
  -2  -7  -5 48006.1 1427.24  25
  -2  -7  -5 47934.4 1430.15  26
   2  -7   5 47182.1 1513.23  16
   2  -7   5 50077.0 1716.12  12
  -2  -7  -5 49421.4 1381.15  29
  -2  -7  -6 70596.1 1790.17  26
  -2  -7  -6 70125.9 1711.59  25
   2  -7   6 69155.1 1923.90   7
   2  -7   6 68917.2 1846.02  16
   2  -7   6 70058.6 1958.63  18
  -2  -7  -6 73552.6 1706.17  29
   2  -7   6 69603.1 1942.59  27
  -2  -7  -7 41791.7 1224.13  25
   2  -7   7 43024.1 1622.01  12
   2  -7   7 43996.4 1485.93   7
   2  -7   7 38837.8 1417.76  27
   2  -7   7 38215.7 1425.94  18
   2  -7   7 41647.5 1299.16  16
  -2  -7  -7 39814.5 1301.29  26
  -2  -7  -7 43324.4 1237.87  29
  -2  -7  -8 25043.7 998.298  26
  -2  -7  -8 24045.2 867.965  25
   2  -7   8 24659.8 1095.14   7
   2  -7   8 26442.1 1238.86  12
   2  -7   8 23921.8 899.882  16
  -2  -7  -8 25106.8 880.155  29
   2  -7   8 23170.1 1057.29  27
  -2  -7  -9 12616.2 650.296  26
  -2  -7  -9 12042.1 566.263  25
   2  -7   9 11398.2 701.891  27
   2  -7   9 12634.9 593.445  16
   2  -7   9 12431.1 830.608  12
   2  -7   9 9856.19 665.175  18
   2  -7   9 12304.9 735.593   7
   2  -7  10 253.599 100.965  16
  -2  -7 -10 652.400 158.503  26
  -2  -7 -10 573.985 132.808  25
   2  -7  10 718.963 179.677  27
   2  -7  10 469.857 156.563   7
   2  -7  10 382.680 190.836  12
   2  -7  10 529.961 164.180  18
  -2  -7 -11 9268.34 416.141  25
   2  -7  11 8600.06 477.610   7
   2  -7  11 9380.14 556.065  12
   2  -7  11 9592.50 514.488  27
   2  -7  11 9564.15 402.700  16
  -2  -7 -11 9829.32 466.775  26
   2  -7  11 9573.70 490.998  18
  -2  -7 -12 15691.0 490.665  25
   2  -7  12 16725.6 568.160   7
   2  -7  12 16865.8 595.453  27
  -2  -7 -12 17056.1 535.236  26
   2  -7  12 16770.1 637.975  12
   2  -7  12 16136.6 531.718  18
  -2  -7 -13 17391.5 457.500  26
   2  -7  13 20235.7 538.706  27
  -2  -6  16 31630.4 680.422  24
  -2  -6  15 21114.2 664.302  24
  -2  -6  15 18517.2 580.871   7
  -2  -6  15 20494.3 635.470  27
   2  -6 -15 19203.1 565.489   9
   2  -6 -15 19395.7 538.721  25
  -2  -6  14 2561.96 270.146  27
  -2  -6  14 2799.48 301.740  24
  -2  -6  14 2706.78 275.756   7
  -2  -6  14 2779.70 272.449  12
   2  -6 -14 2756.73 224.533  25
   2  -6 -14 2995.42 251.719   9
   2  -6 -14 2586.72 198.706  26
  -2  -6  13 3209.41 344.256  27
   2  -6 -13 3377.85 278.975  25
  -2  -6  13 3355.05 354.406   7
   2  -6 -13 3524.20 264.333  26
  -2  -6  13 3403.34 373.547  24
   2  -6 -13 3701.46 290.719  18
  -2  -6  13 3580.79 369.312  12
   2  -6 -13 3523.84 305.534   9
   2  -6 -12 5636.61 413.202   9
  -2  -6  12 5217.09 497.687   7
  -2  -6  12 5619.24 500.560  12
  -2  -6  12 5232.24 480.421  27
  -2  -6  12 5208.90 513.701  24
   2  -6 -12 6032.95 392.066  25
   2  -6 -12 5770.42 405.259  18
   2  -6 -12 5520.61 358.007  26
  -2  -6  11 53077.0 1779.01  27
   2  -6 -11 65218.8 1404.74  26
  -2  -6  11 56600.9 1865.22   7
  -2  -6  11 62355.6 1927.67  12
   2  -6 -11 67289.4 1477.06  25
   2  -6 -11 70487.2 1640.56  18
  -2  -6  11 68696.3 1479.77  29
  -2  -6  11 52710.2 1882.21  24
   2  -6 -10 79929.1 1694.87  25
   2  -6 -10 77990.5 1639.07  26
  -2  -6  10 72772.8 2235.59   7
  -2  -6  10 79708.2 1779.44  29
  -2  -6  10 67757.9 2260.45  24
   2  -6 -10 81529.3 1930.05  18
  -2  -6  10 70025.5 2223.77  12
  -2  -6  10 60562.8 2070.33  27
  -2  -6   9 29630.5 1449.06  12
   2  -6  -9 32865.5 1035.57  26
  -2  -6   9 27989.2 1347.31  27
  -2  -6   9 30839.5 1428.34   7
  -2  -6   9 29276.2 1450.92  24
   2  -6  -9 35157.6 1090.72  25
   2  -6  -9 33313.7 1363.96  29
   2  -6  -9 34406.9 1234.62  18
  -2  -6   9 33318.4 1187.28  29
  -2  -6   8 5832.07 649.380  12
  -2  -6   8 6136.51 591.648  27
  -2  -6   8 5515.44 524.545  29
  -2  -6   8 5529.61 611.927   7
   2  -6  -8 6367.84 605.302  29
   2  -6  -8 6031.74 516.628  18
  -2  -6   8 5557.89 626.480  24
   2  -6  -7 15159.8 907.587  29
  -2  -6   7 14149.8 928.389  24
  -2  -6   7 14450.2 928.690   7
  -2  -6   7 12847.3 934.643  12
  -2  -6   7 13563.7 870.850  29
   2  -6  -7 14647.5 798.451  18
  -2  -6   6 4487.87 523.550  29
   2  -6  -6 3834.88 443.469   7
  -2  -6   6 3955.43 485.354  24
   2  -6  -6 4070.79 464.142  29
   2  -6  -6 4244.93 443.038  18
  -2  -6   6 4486.65 507.592   7
  -2  -6   6 4152.98 547.647  12
  -2  -6   5 91528.9 2328.19  29
   2  -6  -5 95466.8 1948.11  16
  -2  -6   5 94746.1 2318.23  24
  -2  -6   5 90857.0 2263.20   7
  -2  -6   5 91564.7 2433.52  12
   2  -6  -5 99847.0 2304.04  22
  -2  -6   5 88543.8 2542.01   3
   2  -6  -5 98336.4 2172.24  18
   2  -6  -5 96208.9 2230.78   7
   2  -6  -5 99190.8 2355.90  29
  -2  -6   4 68764.7 2031.91  12
  -2  -6   4 71984.8 1907.07  24
  -2  -6   4 70107.0 1885.41   7
   2  -6  -4 75047.6 1898.82  22
  -2  -6   4 70030.1 2121.54   3
   2  -6  -4 73253.3 1957.46  29
  -2  -6   4 73158.8 2033.89  20
   2  -6  -4 77271.5 1851.25  18
   2  -6  -4 71644.4 1666.83  16
  -2  -6   4 69214.2 1931.62  29
   2  -6  -4 72153.3 1837.10   7
  -2  -6   3 30746.4 1162.80  24
   2  -6  -3 30853.0 1136.02   7
  -2  -6   3 29420.9 1142.58   7
  -2  -6   3 30460.4 1201.42  29
  -2  -6   3 29894.7 1267.33  12
  -2  -6   3 30675.0 1259.69  20
   2  -6  -3 32057.2 1140.49  18
   2  -6  -3 32099.7 1067.09  16
   2  -6  -3 30756.3 1204.13  29
   2  -6  -2 58666.3 1518.58  16
   2  -6  -2 61029.1 1610.65   7
  -2  -6   2 57904.5 1614.51   7
  -2  -6   2 58819.6 1773.36  20
  -2  -6   2 56266.4 1767.39  12
  -2  -6   2 60604.1 1645.24  24
   2  -6  -2 62888.8 1623.16  18
   2  -6  -2 58058.5 1684.99  29
  -2  -6   2 57546.8 1640.94  29
   2  -6  -1 47101.1 1394.03   7
   2  -6  -1 51122.8 1523.33  12
   2  -6  -1 46671.0 1352.27  16
  -2  -6   1 46681.8 1563.86  20
   2  -6  -1 49169.3 1418.99  18
  -2  -6   1 45256.4 1296.07  26
   2  -6  -1 48176.0 1484.06  29
  -2  -6   1 47062.3 1430.79  29
  -2  -6   1 45988.3 1413.08   7
  -2  -6   0 2904.66 316.440  26
   2  -6   0 3516.29 471.103  14
   2  -6   0 3041.88 364.520   7
   2  -6   0 3341.18 390.005  12
  -2  -6   0 3356.97 364.000  29
  -2  -6   0 3144.35 393.800  20
   2  -6   0 4045.89 416.610  27
   2  -6   0 2625.29 350.425  18
   2  -6   0 2812.81 350.199  16
   2  -6   0 2793.47 373.383  29
  -2  -6   0 3166.59 377.588   7
   2  -6   1 50505.7 1534.56  12
   2  -6   1 49659.2 1446.16  18
   2  -6   1 45029.0 1378.67  16
  -2  -6  -1 48814.7 1625.47  20
   2  -6   1 46338.1 1399.96   7
   2  -6   1 50565.6 1498.69  29
  -2  -6  -1 48241.7 1337.25  26
  -2  -6  -1 47932.5 1376.00  29
  -2  -6  -1 48396.8 1455.75   7
   2  -6   1 52705.2 1500.41  27
   2  -6   1 49657.9 1756.27  14
   2  -6   2 38249.8 1244.02   3
   2  -6   2 36549.1 1262.56  27
   2  -6   2 36522.0 1527.90  14
  -2  -6  -2 38014.7 1293.65   7
   2  -6   2 37761.0 1263.48   7
  -2  -6  -2 38458.3 1457.48  20
  -2  -6  -2 36714.9 1177.99  29
   2  -6   2 37009.3 1269.67  18
   2  -6   2 38941.1 1356.45  12
  -2  -6  -2 38004.7 1190.57  26
   2  -6   2 37322.8 1257.88  16
   2  -6   2 40202.3 1316.13  29
  -2  -6  -3 77760.5 1966.06   7
  -2  -6  -3 77134.6 1806.96  26
   2  -6   3 79977.0 1976.72  27
   2  -6   3 81590.5 2080.61  12
   2  -6   3 80054.5 1973.50  18
   2  -6   3 78031.3 1920.37   7
  -2  -6  -3 77703.1 2149.93  20
   2  -6   3 75111.7 2312.03  14
   2  -6   3 77370.6 1924.81   3
  -2  -6  -3 77347.9 1943.93  25
   2  -6   3 81048.3 1946.21  29
  -2  -6  -3 78765.4 1799.67  29
   2  -6   3 74903.3 1899.12  16
  -2  -6  -4 47181.3 1533.01   7
   2  -6   4 44358.3 1439.70   7
   2  -6   4 45920.9 1487.67  18
  -2  -6  -4 45134.8 1300.81  29
   2  -6   4 45012.5 1471.32   3
   2  -6   4 46559.0 1585.66  12
  -2  -6  -4 45566.7 1354.80  26
   2  -6   4 45096.9 1480.68  27
   2  -6   4 43868.6 1421.26  16
  -2  -6  -4 42695.2 1424.39  25
   2  -6   5 47368.1 1564.55  27
  -2  -6  -5 48661.5 1541.73  25
  -2  -6  -5 47431.3 1604.69   7
   2  -6   5 48421.8 1694.19  12
   2  -6   5 47049.2 1565.57  18
  -2  -6  -5 50118.4 1450.11  26
   2  -6   5 49190.1 1603.29   3
  -2  -6  -5 48420.5 1354.77  29
   2  -6   5 47422.7 1543.10   7
   2  -6   5 47300.5 1504.58  16
   2  -6   6 1654.74 329.122   7
  -2  -6  -6 2003.85 320.588  26
  -2  -6  -6 1601.20 294.332  25
   2  -6   6 1879.97 338.371  27
   2  -6   6 2084.94 377.718  18
   2  -6   6 1757.20 379.758  12
  -2  -6  -6 1390.66 239.991  29
  -2  -6  -7 9424.67 638.777  25
  -2  -6  -7 9402.74 645.306  26
   2  -6   7 8770.23 683.793   7
   2  -6   7 8464.42 758.365  12
  -2  -6  -7 9251.78 578.586  29
   2  -6   7 8868.17 722.895  18
   2  -6   7 8978.09 623.610  16
   2  -6   7 8706.67 689.864  27
   2  -6   8 11984.5 832.132   7
   2  -6   8 11950.1 687.776  16
   2  -6   8 12346.8 930.062  12
  -2  -6  -8 12549.1 719.205  25
  -2  -6  -8 13638.6 784.931  26
   2  -6   8 11745.3 839.978  18
   2  -6   8 10690.8 837.079  31
   2  -6   8 12605.8 837.355  27
   2  -6   9 44509.0 1616.89   7
   2  -6   9 39364.3 1567.08  18
   2  -6   9 42778.2 1552.26  27
   2  -6   9 37169.5 1576.23  31
  -2  -6  -9 44485.9 1448.54  26
   2  -6   9 45599.6 1815.67  12
   2  -6   9 43888.3 1273.41  16
  -2  -6  -9 44297.0 1336.82  25
   2  -6  10 57174.0 1378.51  16
  -2  -6 -10 57835.8 1474.34  25
   2  -6  10 52741.0 1721.57   7
   2  -6  10 53521.9 1925.48  12
   2  -6  10 56874.2 1701.45  27
  -2  -6 -10 59439.9 1619.21  26
   2  -6  10 48136.3 1704.03  18
   2  -6  10 45071.0 1696.86  31
  -2  -6 -11 53996.1 1439.68  26
  -2  -6 -11 52094.7 1319.22  25
   2  -6  11 49445.2 1518.65   7
   2  -6  11 51568.9 1200.86  16
   2  -6  11 44837.3 1516.10  31
   2  -6  11 47307.6 1531.77  18
   2  -6  11 51666.3 1498.08  27
   2  -6  11 51875.4 1714.69  12
  -2  -6 -12 9142.12 487.323  25
   2  -6  12 8353.80 541.164   7
   2  -6  12 8537.36 602.955  12
   2  -6  12 8199.76 557.802  18
   2  -6  12 8220.47 527.354  27
   2  -6  12 7373.86 532.220  31
  -2  -6 -12 8797.52 512.748  26
   2  -6  12 8893.48 407.501  16
   2  -6  13 462.025 151.444  27
  -2  -6 -13 616.260 145.498  26
   2  -6  13 435.883 129.462   7
   2  -6  13 361.120 140.155  12
  -2  -6 -13 468.067 118.412  25
   2  -6  13 596.757 166.185  18
   2  -6  14 3007.26 275.682  12
  -2  -6 -14 2685.15 216.646  26
  -2  -6 -14 2798.61 219.122  25
   2  -6  14 2586.58 230.724   7
   2  -6  14 2848.82 247.072  18
   2  -6  14 2691.11 237.524  27
  -2  -6 -15 11569.4 358.624  26
   2  -6  15 11705.3 427.204  12
  -2  -6 -15 11571.9 366.417  25
   2  -5 -17 218.937 79.2100   9
  -2  -5  17 102.263 76.3364   7
  -2  -5  17 176.732 71.4196  24
  -2  -5  17 167.333 77.7189  27
   2  -5 -17 365.301 81.4961  25
   2  -5 -16 6064.17 313.440  26
   2  -5 -16 6814.35 366.685   9
  -2  -5  16 6371.93 371.645   7
  -2  -5  16 5769.53 326.264  12
  -2  -5  16 7134.58 418.006  24
  -2  -5  16 6947.95 411.415  27
   2  -5 -16 6023.68 335.854  25
  -2  -5  15 36067.0 1112.24  24
  -2  -5  15 33464.2 1060.92  27
   2  -5 -15 30728.7 838.830  26
   2  -5 -15 33055.3 905.442  25
  -2  -5  15 31567.6 970.149  12
   2  -5 -15 33604.2 941.990   9
   2  -5 -14 29279.7 914.756  25
   2  -5 -14 28940.4 872.653  26
  -2  -5  14 29926.4 1077.99  12
  -2  -5  14 30579.3 1160.17  24
   2  -5 -14 30799.9 942.707  18
  -2  -5  14 29249.9 1097.28  27
   2  -5 -13 49342.0 1250.21  26
  -2  -5  13 49151.9 1652.62  24
  -2  -5  13 47415.4 1543.30  12
   2  -5 -13 50016.2 1299.68  25
   2  -5 -13 52900.7 1382.08  18
  -2  -5  13 50791.8 1602.40  27
  -2  -5  12 19380.1 1059.23  12
   2  -5 -12 21406.7 851.019  25
  -2  -5  12 19119.6 1040.76  27
   2  -5 -12 21068.9 818.236  26
   2  -5 -12 20946.9 908.812  18
  -2  -5  12 20779.5 780.937  29
  -2  -5  12 18705.9 1100.70  24
  -2  -5  11 18527.9 1087.30  27
   2  -5 -11 19720.7 813.094  26
   2  -5 -11 19860.5 843.434  25
  -2  -5  11 14592.7 1073.78  24
   2  -5 -11 21616.0 979.427  18
  -2  -5  11 16596.3 1058.22  12
  -2  -5  11 20546.2 842.922  29
   2  -5 -10 13502.1 694.796  26
  -2  -5  10 12233.7 941.335  12
   2  -5 -10 14245.7 720.258  25
  -2  -5  10 12298.6 976.549  24
   2  -5 -10 13046.8 782.327  18
  -2  -5  10 14090.5 753.260  29
  -2  -5  10 11705.5 929.461  27
  -2  -5   9 23184.7 1092.70   3
   2  -5  -9 22134.6 917.163  25
  -2  -5   9 19582.8 1162.84  12
  -2  -5   9 21646.8 988.592  29
  -2  -5   9 19167.2 1154.58  27
  -2  -5   9 20183.5 1211.21  24
   2  -5  -9 23333.3 1026.55  18
  -2  -5   9 22845.7 1018.96   5
   2  -5  -9 22087.1 908.343  26
   2  -5  -9 22535.4 1180.06  22
   2  -5  -9 20930.4 1082.70  29
   2  -5  -8 48261.9 1383.22  26
  -2  -5   8 43201.6 1673.67  12
  -2  -5   8 43267.1 1690.73  24
  -2  -5   8 45251.3 1572.89   3
   2  -5  -8 48109.7 1657.06  22
  -2  -5   8 44791.0 1461.87   5
  -2  -5   8 43261.9 1504.59  29
   2  -5  -8 46913.4 1350.49  25
   2  -5  -8 47093.4 1460.93  18
  -2  -5   8 44097.7 1674.77  27
   2  -5  -8 47128.2 1587.83  29
  -2  -5   7 105481. 2547.47  27
  -2  -5   7 110154. 2637.01  24
   2  -5  -7 112586. 2509.96  29
   2  -5  -7 115609. 2370.01  18
  -2  -5   7 102685. 2500.90  29
   2  -5  -7 110402. 2525.64  22
  -2  -5   7 108872. 2388.45   5
  -2  -5   7 103589. 2600.38  12
  -2  -5   6 89058.4 2205.15  24
   2  -5  -6 93310.5 2186.25  29
  -2  -5   6 87306.2 2252.76  12
  -2  -5   6 91242.2 2167.11   7
   2  -5  -6 92582.2 2164.10  22
   2  -5  -6 94068.4 2053.57  18
   2  -5  -6 93181.2 2119.61   7
  -2  -5   6 87777.1 2223.76  29
  -2  -5   6 92262.6 2157.90   5
   2  -5  -5 35735.6 1211.16  22
   2  -5  -5 36237.8 1195.94   7
  -2  -5   5 36142.2 1259.91  24
  -2  -5   5 35061.9 1221.85   7
  -2  -5   5 34679.4 1299.91  12
  -2  -5   5 35816.7 1255.44  20
  -2  -5   5 35492.4 1261.63   5
  -2  -5   5 35004.7 1280.24  29
   2  -5  -5 35945.7 1251.96  29
   2  -5  -5 39418.8 1222.58  18
   2  -5  -5 36835.3 1072.75  16
  -2  -5   4 1636.40 272.878   5
   2  -5  -4 2076.44 284.343  22
  -2  -5   4 1789.44 298.619  12
  -2  -5   4 1685.14 263.661   7
   2  -5  -4 2092.77 281.716   7
   2  -5  -4 1915.39 249.615  16
  -2  -5   4 1688.95 262.479  24
  -2  -5   4 2329.95 320.918  20
   2  -5  -4 2051.57 299.182  29
  -2  -5   4 1649.34 270.495  29
   2  -5  -3 14934.3 698.893   7
  -2  -5   3 14846.7 719.023  24
  -2  -5   3 14654.5 714.734   7
  -2  -5   3 14670.7 783.508  12
   2  -5  -3 13872.4 678.798  22
  -2  -5   3 14349.1 735.624  29
  -2  -5   3 14177.8 743.419  20
   2  -5  -3 13802.0 684.803  18
   2  -5  -3 13765.4 634.913  16
   2  -5  -3 15162.9 756.131  29
  -2  -5   2 68389.5 1596.23  24
   2  -5  -2 65735.9 1519.49  22
   2  -5  -2 69430.9 1588.05   7
   2  -5  -2 70906.5 1826.90  14
  -2  -5   2 68622.3 1648.83  29
  -2  -5   2 67038.5 1698.98  20
   2  -5  -2 70689.7 1618.04  18
  -2  -5   2 67720.3 1745.72  12
   2  -5  -2 70761.3 1696.96  29
   2  -5  -2 75457.1 1668.81  27
   2  -5  -2 70382.1 1557.41  16
   2  -5  -1 143549. 2789.76  14
   2  -5  -1 143078. 2466.19   7
  -2  -5   1 140637. 2686.33  12
   2  -5  -1 145678. 2508.94  18
  -2  -5   1 140948. 2661.73  20
   2  -5  -1 144126. 2273.15   3
   2  -5  -1 143310. 2574.38  29
   2  -5  -1 141313. 2443.92  16
  -2  -5   1 138130. 2480.79  29
   2  -5  -1 148478. 2542.02  27
  -2  -5   1 144415. 2491.22  24
  -2  -5   0 123926. 2222.23  24
   2  -5   0 117346. 2159.85   7
  -2  -5   0 118295. 2405.20  12
  -2  -5   0 115760. 2346.83  20
   2  -5   0 118841. 2224.38  27
   2  -5   0 117729. 2210.02  18
   2  -5   0 115894. 2056.50   3
   2  -5   0 115674. 2473.74  14
  -2  -5   0 112797. 2139.20  29
   2  -5   0 113198. 2151.67  16
   2  -5   1 64122.0 1581.77  12
  -2  -5  -1 60208.2 1616.84  20
   2  -5   1 61952.6 1454.28   3
  -2  -5  -1 60092.7 1385.20  26
   2  -5   1 61279.2 1493.12  16
   2  -5   1 62520.1 1527.04  18
  -2  -5  -1 60121.8 1432.19  29
   2  -5   1 63431.7 1498.67   7
   2  -5   2 44661.2 1289.29  27
  -2  -5  -2 42033.4 1135.84  26
   2  -5   2 42459.5 1457.27  14
  -2  -5  -2 44356.8 1256.94   7
   2  -5   2 43580.0 1307.00  12
   2  -5   2 43142.0 1263.79  18
  -2  -5  -2 42621.4 1165.63  29
  -2  -5  -2 40394.6 1321.87  20
   2  -5   2 40192.0 1204.18   3
   2  -5   2 44187.4 1246.14   7
   2  -5   3 4108.23 396.320  27
   2  -5   3 5684.39 495.703  31
   2  -5   3 5467.71 537.081  14
  -2  -5  -3 5927.18 467.218   7
  -2  -5  -3 4981.36 426.506  25
   2  -5   3 5227.65 441.965  12
  -2  -5  -3 4211.76 361.177  22
   2  -5   3 4901.42 420.862  18
   2  -5   3 5800.68 458.727   7
   2  -5   3 4779.50 427.279   3
  -2  -5  -3 4468.17 451.762  20
  -2  -5  -3 4969.70 382.576  29
  -2  -5  -3 4767.17 382.185  26
   2  -5   4 5788.65 490.900  18
  -2  -5  -4 5751.43 487.973   7
  -2  -5  -4 6271.33 493.707  25
   2  -5   4 6147.30 511.571  31
   2  -5   4 5534.34 498.435  12
  -2  -5  -4 6019.78 432.398  22
  -2  -5  -4 5881.54 520.897  20
   2  -5   4 6150.26 503.556   3
   2  -5   4 5747.28 470.282   7
   2  -5   4 6281.97 599.364  14
   2  -5   4 6242.42 505.617  27
  -2  -5  -4 6474.62 461.126  26
  -2  -5  -4 6876.65 443.252  29
   2  -5   5 87382.1 2457.78  14
   2  -5   5 97602.9 2276.52  31
  -2  -5  -5 95831.1 2098.50  25
   2  -5   5 98775.5 2357.82  12
  -2  -5  -5 92385.4 2011.35  22
   2  -5   5 94433.1 2182.51  18
  -2  -5  -5 91399.8 2263.33  20
   2  -5   5 101581. 2293.97   3
  -2  -5  -5 98894.0 1905.01  29
  -2  -5  -5 98386.7 2008.86  26
  -2  -5  -5 98855.8 2250.78   7
   2  -5   5 99796.7 2175.69   7
   2  -5   5 99931.1 2216.20  27
   2  -5   6 65549.0 1835.22  18
  -2  -5  -6 69418.9 1683.12  26
   2  -5   6 70221.8 2054.06  12
  -2  -5  -6 66219.9 1721.82  22
  -2  -5  -6 64651.6 1881.02  20
   2  -5   6 64788.8 1870.82   3
  -2  -5  -6 67829.2 1754.14  25
  -2  -5  -6 67168.8 1527.12  29
   2  -5   6 65660.2 1898.80  31
   2  -5   6 65513.7 1810.17  27
   2  -5   7 115559. 2744.25  31
   2  -5   7 124010. 2983.18  12
  -2  -5  -7 112396. 2486.65  22
   2  -5   7 125804. 2678.85   3
  -2  -5  -7 119442. 2517.65  25
   2  -5   7 118525. 2687.54  18
  -2  -5  -7 124471. 2451.91  26
   2  -5   7 116030. 2617.03  27
   2  -5   8 41501.7 1519.12  27
  -2  -5  -8 44018.2 1406.92  26
   2  -5   8 45689.1 1834.90  12
   2  -5   8 44039.9 1483.39   3
   2  -5   8 40653.4 1599.42  31
   2  -5   8 41012.1 1557.36  18
  -2  -5  -8 41711.1 1393.05  25
   2  -5   9 18617.8 1011.70  27
   2  -5   9 20599.5 1268.89  12
   2  -5   9 17257.9 1076.57  31
  -2  -5  -9 20185.8 967.455  26
  -2  -5  -9 19441.5 929.762  25
  -2  -5 -10 978.679 248.992  25
   2  -5  10 798.170 351.979  12
   2  -5  10 911.857 270.833  27
  -2  -5 -10 542.257 223.401  26
   2  -5  10 1027.20 300.950  31
  -2  -5 -11 11245.7 661.543  25
   2  -5  11 10553.2 853.689  12
   2  -5  11 10236.6 696.242  27
   2  -5  11 10289.1 803.834  31
  -2  -5 -11 10909.7 688.945  26
   2  -5  11 10172.7 539.646  16
   2  -5  12 24639.7 1024.93  27
   2  -5  12 24952.7 1208.97  12
   2  -5  12 22318.7 1082.74  31
  -2  -5 -12 25436.0 994.442  26
  -2  -5 -12 24609.3 937.884  25
   2  -5  13 34827.8 1303.10  12
  -2  -5 -13 33306.4 1024.29  25
  -2  -5 -13 33315.4 1050.23  26
   2  -5  13 32151.1 1084.30  27
   2  -5  13 33233.0 1190.09  18
   2  -5  13 30662.9 1157.02  31
  -2  -5 -14 34490.2 956.160  25
   2  -5  14 34857.9 1171.25  12
   2  -5  14 33387.9 1077.60  18
   2  -5  14 33700.5 1002.72  27
   2  -5  14 32832.0 1076.50  31
  -2  -5 -14 33739.8 944.370  26
   2  -5  15 22378.4 707.901  27
  -2  -5 -15 23042.3 686.549  25
   2  -5  15 22263.5 763.037  31
   2  -5  15 22749.9 820.480  12
   2  -5  15 22065.2 758.125  18
  -2  -5 -15 22222.5 660.989  26
   2  -5  16 1168.47 129.350  27
  -2  -5 -16 1002.69 118.511  26
   2  -5  16 745.298 113.785   7
  -2  -5 -16 1005.47 123.188  25
   2  -5  16 844.704 140.284  12
   2  -5  16 888.573 147.676  18
   2  -5  16 953.812 132.243  31
  -2  -4  18 21795.9 629.845  24
   2  -4 -18 20326.8 561.422   9
  -2  -4  18 21314.8 634.901  27
   2  -4 -18 21017.4 584.340  25
  -2  -4  17 41501.1 1071.47  27
   2  -4 -17 40301.4 962.397  25
  -2  -4  17 43148.4 1086.97  24
   2  -4 -17 39192.6 951.310   9
  -2  -4  16 26361.4 932.705  27
   2  -4 -16 24430.9 767.807  26
  -2  -4  16 25018.1 854.037  12
   2  -4 -16 24394.6 796.397  25
  -2  -4  16 27320.3 964.224  24
   2  -4 -15 23485.7 838.491  25
  -2  -4  15 24000.7 970.993  27
  -2  -4  15 24300.3 1018.75  24
  -2  -4  15 22108.6 919.098  12
   2  -4 -15 22482.4 793.009  26
  -2  -4  14 5888.67 527.083  27
  -2  -4  14 6410.71 551.838  12
   2  -4 -14 5394.87 433.921  25
   2  -4 -14 5951.43 426.601  26
   2  -4 -14 5467.31 439.965  18
  -2  -4  14 6105.24 561.290  24
  -2  -4  13 1068.83 290.611  24
   2  -4 -13 474.142 186.153  26
  -2  -4  13 788.430 295.020  12
  -2  -4  13 383.062 208.013  27
   2  -4 -13 769.030 196.075  25
   2  -4 -13 737.618 216.752  18
  -2  -4  12 69899.8 2018.87  27
   2  -4 -12 70595.4 1709.45  25
   2  -4 -12 68513.9 1652.10  26
  -2  -4  12 72033.1 1625.24  29
  -2  -4  12 66452.9 2085.16  12
   2  -4 -12 72742.3 1852.87  18
  -2  -4  12 63384.6 2123.92  24
  -2  -4  11 60534.3 1726.21   3
   2  -4 -11 60704.8 1567.51  25
  -2  -4  11 45091.6 1918.02  24
  -2  -4  11 48118.5 1861.71  12
   2  -4 -11 64262.9 2080.93  22
   2  -4 -11 61555.7 1745.28  18
  -2  -4  11 54715.6 1824.42  27
  -2  -4  11 58394.6 1534.83  29
   2  -4 -11 60966.4 1548.51  26
  -2  -4  11 63899.5 1741.30   5
   2  -4 -10 93422.7 1997.32  26
   2  -4 -10 97252.9 2039.73  25
  -2  -4  10 81133.7 2437.08  12
   2  -4 -10 100508. 2571.39  22
  -2  -4  10 84339.0 2596.11  24
  -2  -4  10 82093.4 2379.84  27
   2  -4 -10 96026.4 2217.45  18
  -2  -4  10 96258.2 2117.84  29
  -2  -4  10 101224. 2251.04   5
  -2  -4   9 83933.6 2009.37   5
   2  -4  -9 81504.8 1824.72  26
   2  -4  -9 80603.6 1810.53  25
  -2  -4   9 71854.3 2182.84  12
   2  -4  -9 85269.8 2236.62  22
  -2  -4   9 67604.0 2161.44  27
   2  -4  -9 83733.1 1974.75  18
   2  -4  -9 79970.6 2098.40  29
  -2  -4   9 73840.8 1899.78  29
  -2  -4   9 69546.4 2244.86  24
   2  -4  -8 61724.4 1562.87  26
  -2  -4   8 57715.5 1863.50  24
   2  -4  -8 60920.6 1600.31  18
   2  -4  -8 58445.7 1509.48  25
  -2  -4   8 54898.3 1785.25  12
   2  -4  -8 60039.7 1749.30  22
   2  -4  -8 64561.6 1786.54  29
  -2  -4   8 59413.9 1662.16   5
  -2  -4   8 55898.6 1684.78  29
  -2  -4   8 54461.7 1813.54  27
  -2  -4   7 2585.95 370.454  24
   2  -4  -7 1498.28 273.139  22
  -2  -4   7 1992.92 309.947  29
   2  -4  -7 1837.77 270.811  18
  -2  -4   7 1803.76 275.537   5
   2  -4  -7 1775.89 295.873  29
   2  -4  -6 20106.8 853.297  22
  -2  -4   6 20229.6 841.398  20
  -2  -4   6 19618.8 876.597   5
   2  -4  -5 76411.6 1663.39  22
  -2  -4   5 76195.1 1672.89  20
  -2  -4   5 73177.8 1729.93   5
  -2  -4   4 124640. 2237.02  20
   2  -4  -4 125826. 2167.79  22
  -2  -4   4 124975. 2304.00   5
   2  -4  -3 181236. 2703.17  22
  -2  -4   3 181259. 2837.78  20
  -2  -4   3 175912. 2847.31   5
  -2  -4   2 113649. 2038.74   5
  -2  -4   2 112753. 2035.88  20
   2  -4  -2 113561. 1897.37  22
   2  -4  -2 111596. 1738.20   3
   2  -4  -1 18417.7 631.726  22
  -2  -4   1 18191.4 716.261  20
   2  -4  -1 17854.8 598.789   3
  -2  -4   1 17953.0 675.993   5
  -2  -4   0 14679.1 645.299  20
  -2  -4   0 15559.2 605.280   5
   2  -4   0 14615.9 552.702  22
   2  -4   0 14483.5 563.566   3
  -2  -4  -1 12214.2 476.888  22
   2  -4   1 12545.7 552.358   3
  -2  -4  -1 12656.5 524.663   5
  -2  -4  -1 12190.3 603.257  20
  -2  -4  -2 131539. 2330.51  20
   2  -4   2 138269. 2257.67   3
  -2  -4  -3 201351. 2775.16  22
  -2  -4  -3 194801. 3132.52  20
   2  -4   3 192603. 3049.61   3
   2  -4   4 85714.0 1858.81   3
  -2  -4  -4 84179.4 1616.50  22
  -2  -4  -4 84504.9 1901.75  20
  -2  -4  -5 42009.9 1134.56  22
   2  -4   5 43641.0 1339.56   3
  -2  -4  -5 41205.7 1232.38  21
  -2  -4  -5 42243.7 1343.02  20
  -2  -4  -6 10566.3 695.304  20
   2  -4   6 10972.0 688.289  31
  -2  -4  -6 10837.5 574.201  26
  -2  -4  -6 10311.8 589.870  25
  -2  -4  -6 10349.0 581.463  22
  -2  -4  -6 10195.8 663.443  21
   2  -4   6 11206.2 690.635   3
   2  -4   6 10796.0 637.868  27
   2  -4   7 2292.66 323.480  27
   2  -4   7 2596.10 405.999  12
  -2  -4  -7 2047.98 290.190  22
  -2  -4  -7 2017.63 333.029  21
  -2  -4  -7 2147.22 282.159  26
   2  -4   7 2249.41 323.270   3
  -2  -4  -7 2025.07 349.134  20
   2  -4   7 2027.04 340.102  31
  -2  -4  -7 3067.93 343.841  25
   2  -4   8 43885.5 1453.09  27
  -2  -4  -8 44502.2 1379.27  25
  -2  -4  -8 39022.6 1345.25  22
  -2  -4  -8 45403.0 1562.54  20
   2  -4   8 44692.5 1411.82   3
   2  -4   8 43200.5 1541.76  31
   2  -4   8 45142.3 1759.17  12
  -2  -4  -8 39662.9 1560.81  21
  -2  -4  -8 43447.3 1320.46  26
   2  -4   9 76633.4 2029.33  27
  -2  -4  -9 73192.0 1843.31  26
   2  -4   9 74687.7 2423.77  12
   2  -4   9 67901.3 1811.17   3
  -2  -4  -9 75009.3 1861.31  25
  -2  -4  -9 64786.1 1901.98  22
   2  -4   9 69111.2 2097.81  31
  -2  -4  -9 76313.8 2261.95  21
   2  -4  10 87829.5 2219.86  27
  -2  -4 -10 96735.8 2490.98  21
  -2  -4 -10 90632.8 2084.06  25
   2  -4  10 80219.8 2371.94  31
   2  -4  10 88422.4 2065.96   3
  -2  -4 -10 90651.2 2160.25  26
  -2  -4 -10 88708.5 1919.18  32
   2  -4  10 85000.1 2689.98  12
   2  -4  11 53086.7 1966.24  12
   2  -4  11 51759.0 1628.30  27
  -2  -4 -11 53012.3 1582.16  26
   2  -4  11 50684.9 1791.65  31
  -2  -4 -11 54949.9 1542.54  25
  -2  -4 -11 54459.3 1438.81  32
  -2  -4 -12 39356.5 1297.23  26
   2  -4  12 38053.3 1571.12  12
   2  -4  12 35596.5 1415.07  31
  -2  -4 -12 38398.4 1234.71  25
  -2  -4 -12 38206.5 1161.37  32
   2  -4  12 36730.1 1302.95  27
  -2  -4 -13 3682.29 383.453  26
  -2  -4 -13 3567.51 370.315  25
  -2  -4 -13 3640.43 350.714  32
   2  -4  13 3306.14 421.917  31
   2  -4  13 4025.06 405.814  27
   2  -4  13 3645.81 470.557  12
  -2  -4 -14 10579.1 561.751  26
  -2  -4 -14 9798.94 548.969  25
   2  -4  14 10721.7 716.688  12
   2  -4  14 9737.82 636.587  31
  -2  -4 -14 9961.10 520.710  32
   2  -4  14 9330.70 563.961  27
  -2  -4 -15 26596.3 833.808  25
   2  -4  15 26262.8 1017.37  12
   2  -4  15 25812.4 857.544  27
  -2  -4 -15 25661.4 804.947  26
   2  -4  15 24996.1 946.483  31
  -2  -4 -15 25295.1 777.859  32
  -2  -4 -16 30492.6 802.844  25
   2  -4  16 32080.5 996.681  12
  -2  -4 -16 30139.1 773.597  26
  -2  -4 -16 29031.9 746.469  32
   2  -4  16 29367.0 807.051  27
   2  -4  16 30922.9 940.104  31
  -2  -4 -17 31103.1 685.963  25
   2  -4  17 32131.0 853.901  12
   2  -4  17 31981.8 816.158  31
   2  -4  17 29247.2 783.858  18
  -2  -4 -17 29192.1 651.249  26
   2  -4  17 30963.0 672.330  27
  -2  -3  19 19332.7 573.433  27
  -2  -3  19 19792.3 572.217  24
   2  -3 -19 16307.1 446.869  32
   2  -3 -19 16247.1 443.483   9
   2  -3 -19 18284.4 508.740  25
  -2  -3  18 12457.9 539.833  24
   2  -3 -18 10766.9 441.359   9
  -2  -3  18 11476.3 517.341  27
   2  -3 -18 10848.2 444.149  32
   2  -3 -18 11240.2 466.424  25
  -2  -3  17 362.565 158.058  24
   2  -3 -17 482.466 116.058  15
   2  -3 -17 342.169 138.625   9
  -2  -3  17 379.641 137.851  12
  -2  -3  17 524.141 157.952  27
   2  -3 -17 387.354 100.475  32
   2  -3 -17 344.529 127.589  25
   2  -3 -16 10091.1 520.522  15
  -2  -3  16 9988.72 599.202  27
   2  -3 -16 9467.85 526.252  25
  -2  -3  16 9415.05 608.604  24
  -2  -3  16 10017.2 590.191  12
   2  -3 -16 9618.79 508.532  26
   2  -3 -16 10196.9 540.980  32
   2  -3 -15 29572.1 995.388  15
  -2  -3  15 31855.0 1158.98  27
   2  -3 -15 30606.7 1018.20  25
   2  -3 -15 29256.6 1001.74  32
  -2  -3  15 31628.0 1206.20  24
  -2  -3  15 31804.0 1162.90  12
   2  -3 -15 29575.1 977.179  26
  -2  -3  14 59415.2 1772.61  24
   2  -3 -14 53997.7 1408.98  26
   2  -3 -14 54391.8 1438.74  25
  -2  -3  14 57395.8 1714.92  12
   2  -3 -14 53815.2 1449.69  15
   2  -3 -14 54612.6 1481.67  18
   2  -3 -14 56928.0 1481.28  32
  -2  -3  14 56992.2 1647.66  27
   2  -3 -13 61473.5 1588.88  15
  -2  -3  13 59457.4 1739.77  27
  -2  -3  13 61937.5 1660.02   3
  -2  -3  13 60239.5 1883.33  24
  -2  -3  13 64092.0 1903.34  12
   2  -3 -13 62667.3 1596.77  32
   2  -3 -13 62549.7 1536.10  26
   2  -3 -13 62665.1 1571.05  25
   2  -3 -13 62756.8 1645.70  18
   2  -3 -12 36796.6 1386.82  22
   2  -3 -12 36472.2 1170.14  25
  -2  -3  12 33263.2 1417.36  24
  -2  -3  12 32303.9 1374.25  12
   2  -3 -12 35809.9 1137.20  26
   2  -3 -12 37551.5 1270.48  18
   2  -3 -12 36629.2 1186.53  32
   2  -3 -12 38460.7 1227.73  15
  -2  -3  12 34995.1 1319.69  27
  -2  -3  12 36076.6 1273.66   5
   2  -3 -11 11660.8 630.952  26
  -2  -3  11 10939.2 723.877  27
  -2  -3  11 9241.14 772.871  24
   2  -3 -11 9862.01 604.555  32
  -2  -3  11 9362.01 773.758  12
   2  -3 -11 10355.2 760.684  22
   2  -3 -11 12031.7 718.007  18
   2  -3 -11 11394.0 634.168  25
  -2  -3  11 11259.1 688.787   5
  -2  -3  10 11052.0 737.367  27
   2  -3 -10 11559.2 635.084  25
  -2  -3  10 9505.25 806.134  24
  -2  -3  10 9981.85 782.956  12
   2  -3 -10 10595.4 748.900  22
   2  -3 -10 11561.6 691.065  18
   2  -3 -10 11919.8 634.498  26
  -2  -3  10 11659.3 695.728   5
   2  -3  -9 38318.1 1154.87  25
  -2  -3   9 33110.7 1419.31  24
   2  -3  -9 37857.2 1338.82  22
   2  -3  -9 37195.3 1212.89  18
  -2  -3   9 36781.8 1240.78   5
   2  -3  -8 74391.1 1819.53  22
  -2  -3   8 72690.7 1763.71   5
   2  -3  -7 132689. 2419.20  22
  -2  -3   7 131286. 2431.96   5
  -2  -3   7 134737. 2315.48  20
   2  -3  -6 197491. 2954.66  22
  -2  -3   6 195056. 3026.40   5
  -2  -3   6 191128. 2859.18  20
   2  -3  -5 42132.7 1060.26  22
   2  -3  -5 42364.2 764.886   3
  -2  -3   5 41160.5 1037.96  20
  -2  -3   5 43529.6 1139.33   5
   2  -3  -4 2031.73 209.010  22
  -2  -3   4 2052.71 221.203  20
  -2  -3   4 1811.93 228.908   5
   2  -3  -4 2662.12 175.337   3
   2  -3  -3 37894.9 878.304  22
  -2  -3   3 38129.7 939.347  20
   2  -3  -3 38309.9 769.414   3
  -2  -3   3 39633.1 982.902   5
   2  -3  -2 56280.4 1078.16  22
  -2  -3   2 58699.6 1185.05   5
   2  -3  -2 57922.6 1026.42   3
  -2  -3   2 57363.4 1180.69  20
   2  -3  -1 240486. 2930.10  22
  -2  -3   1 231050. 3031.16   5
  -2  -3   1 241638. 3112.89  20
   2  -3  -1 233939. 2919.76   3
   2  -3   0 328007. 3907.93   3
   2  -3   0 327760. 3804.92  22
  -2  -3   0 332663. 4057.71  20
  -2  -3   0 332008. 3941.16   5
  -2  -3  -1 71225.3 1381.78  20
   2  -3   1 73292.8 1328.80   3
  -2  -3  -1 70956.6 1262.30   5
  -2  -3  -2 30450.0 687.465  22
  -2  -3  -2 30722.8 767.552   5
  -2  -3  -2 31435.6 881.694  20
   2  -3   2 30627.1 846.982   3
   2  -3   2 32953.6 924.914   2
  -2  -3  -2 29984.0 711.661  21
  -2  -3  -3 43719.7 908.252  22
  -2  -3  -3 45549.3 1002.35  21
  -2  -3  -3 45877.0 1149.75  20
   2  -3   3 45459.9 1129.14   3
  -2  -3  -3 46951.6 997.732   5
  -2  -3  -4 24953.5 701.279  22
  -2  -3  -4 24354.1 785.929  21
  -2  -3  -4 26037.7 891.968  20
   2  -3   4 26640.4 884.995   3
  -2  -3  -4 26161.3 744.123   5
  -2  -3  -5 202785. 2813.72  22
  -2  -3  -5 195160. 3071.88  21
  -2  -3  -5 201840. 3215.16  20
   2  -3   5 207119. 3169.25   3
  -2  -3  -6 133879. 2208.32  22
  -2  -3  -6 125311. 2465.42  21
  -2  -3  -6 128949. 2541.06  20
   2  -3   6 130155. 2414.18   3
  -2  -3  -7 90422.4 2179.74  21
  -2  -3  -7 93415.0 1918.69  22
   2  -3   7 98387.8 2026.52   3
  -2  -3  -7 91980.4 2200.98  20
  -2  -3  -8 108301. 2442.24  21
  -2  -3  -8 102945. 2473.14  20
   2  -3   8 106647. 2146.84   3
  -2  -3  -8 106579. 2094.50  25
   2  -3   8 101471. 2311.34  31
   2  -3   9 60108.0 1670.90  27
   2  -3   9 55326.6 1975.31  13
  -2  -3  -9 60724.0 1569.22  25
  -2  -3  -9 49800.2 1579.67  22
  -2  -3  -9 64405.7 1833.48  20
   2  -3   9 57794.9 1521.89   3
  -2  -3  -9 63011.6 1778.15  21
  -2  -3  -9 59911.6 1555.96  26
   2  -3   9 57823.5 1762.08  31
   2  -3   9 43676.9 1752.26  28
  -2  -3 -10 2381.31 311.986  25
   2  -3  10 2701.93 447.193  13
  -2  -3 -10 2667.57 350.435  26
  -2  -3 -10 2586.35 389.645  22
   2  -3  10 2768.05 329.978   3
  -2  -3 -10 2798.45 362.085  21
   2  -3  10 2244.19 392.217  28
  -2  -3 -10 2438.00 315.119  32
   2  -3  10 1906.60 326.809  31
   2  -3  10 2810.57 359.194  27
  -2  -3 -11 23115.8 984.200  26
  -2  -3 -11 21170.6 1038.61  22
   2  -3  11 21724.6 1087.49  31
  -2  -3 -11 23696.0 1039.03  21
   2  -3  11 23571.8 940.961   3
   2  -3  11 22585.9 1193.09  13
  -2  -3 -11 23400.4 956.193  25
   2  -3  11 22925.0 1010.16  27
  -2  -3 -11 23561.8 964.403  32
   2  -3  12 37716.5 1279.72  27
  -2  -3 -12 39128.7 1227.74  25
  -2  -3 -12 39444.0 1257.51  26
  -2  -3 -12 37888.5 1307.17  21
   2  -3  12 35876.1 1385.37  31
   2  -3  12 37220.7 1184.02   3
  -2  -3 -12 36478.9 1209.65  32
   2  -3  12 35702.2 1491.21  13
   2  -3  13 18872.3 1035.69  13
   2  -3  13 19529.1 879.694  27
  -2  -3 -13 18487.4 810.311  25
  -2  -3 -13 18705.8 839.360  32
  -2  -3 -13 18503.1 809.014  26
   2  -3  13 18301.9 950.600  31
   2  -3  14 56317.4 1485.21  27
   2  -3  14 54647.5 1731.07  13
  -2  -3 -14 57621.6 1430.83  25
   2  -3  14 58704.7 1670.15  31
  -2  -3 -14 56248.1 1388.88  26
  -2  -3 -14 55924.8 1464.35  32
  -2  -3 -15 32716.8 949.389  26
   2  -3  15 30641.1 1189.71  13
   2  -3  15 33979.4 1229.47  12
   2  -3  15 31962.4 1138.91  31
  -2  -3 -15 32849.0 1028.45  32
   2  -3  15 31955.4 1007.77  27
  -2  -3 -15 31999.6 961.203  25
   2  -3  16 3736.14 296.745  27
  -2  -3 -16 3932.86 300.781  15
   2  -3  16 4058.59 372.706  31
  -2  -3 -16 3976.08 290.261  26
   2  -3  16 3989.27 391.113  12
  -2  -3 -16 4284.11 310.758  25
  -2  -3 -16 3942.58 324.490  32
   2  -3  17 3377.05 229.511  27
  -2  -3 -17 2945.02 213.804  15
  -2  -3 -17 3688.11 242.127  26
   2  -3  17 3649.78 311.383  31
   2  -3  17 3414.73 318.810  12
  -2  -3 -17 3355.10 264.904  32
  -2  -3 -17 3118.76 227.473  25
   2  -3  18 5007.95 318.295  12
   2  -3  18 5293.13 313.282  31
  -2  -3 -18 5057.00 269.005  32
  -2  -2  20 1016.85 114.250  27
  -2  -2  20 1083.05 118.914  24
   2  -2 -20 994.291 109.101  32
   2  -2 -19 8555.47 383.090  15
  -2  -2  19 9125.84 424.623  27
   2  -2 -19 8606.84 364.881  25
  -2  -2  19 8986.08 422.322  24
  -2  -2  19 8686.32 358.874  31
   2  -2 -19 8397.96 394.921  32
   2  -2 -18 29915.3 867.738  15
  -2  -2  18 30616.0 844.452  31
  -2  -2  18 33003.6 946.262  27
   2  -2 -18 28851.4 817.001  25
   2  -2 -18 30229.5 887.785  32
   2  -2 -18 29418.6 773.775   9
  -2  -2  18 31084.7 928.613  24
   2  -2 -17 70134.2 1545.29  15
   2  -2 -17 67748.0 1457.84  25
  -2  -2  17 71664.5 1610.72  27
  -2  -2  17 69962.1 1617.14  24
  -2  -2  17 69825.1 1535.98  12
  -2  -2  17 69790.8 1517.86  31
   2  -2 -17 67944.5 1545.76  32
   2  -2 -17 69450.5 1426.44   9
   2  -2 -16 36943.8 1151.75  15
   2  -2 -16 37491.6 1162.71  32
   2  -2 -16 35668.3 1058.25  26
   2  -2 -16 36479.8 1081.20  25
  -2  -2  16 38646.3 1201.95  12
  -2  -2  16 39403.5 1171.41  31
  -2  -2  16 39573.7 1224.90  27
  -2  -2  16 37086.5 1222.50  24
   2  -2 -15 10032.8 610.916  15
   2  -2 -15 9099.42 551.717  25
  -2  -2  15 10756.2 683.846  24
   2  -2 -15 9561.30 597.643  32
  -2  -2  15 11227.0 636.244  31
   2  -2 -15 9259.44 549.121  26
  -2  -2  15 10379.9 646.696  27
   2  -2 -14 4890.05 447.305  15
  -2  -2  14 5469.17 487.057  27
   2  -2 -14 5420.68 435.860  25
  -2  -2  14 5381.36 505.909  24
   2  -2 -14 5148.38 422.999  26
   2  -2 -14 5848.75 481.239  32
  -2  -2  14 5640.15 463.262  31
   2  -2 -13 2638.88 341.864  15
   2  -2 -13 2793.14 351.622  22
   2  -2 -13 2364.45 297.727  25
   2  -2 -13 3104.43 329.093  21
  -2  -2  13 2674.61 366.596  24
  -2  -2  13 2967.78 336.264  31
   2  -2 -13 2879.71 345.534  18
   2  -2 -13 2766.65 338.966  32
   2  -2 -13 2934.50 334.966  26
  -2  -2  13 2833.82 348.001  27
  -2  -2  13 2981.15 359.096   5
   2  -2 -12 80036.5 1755.86  26
  -2  -2  12 76621.9 1898.29  27
   2  -2 -12 79672.4 1777.95  25
  -2  -2  12 80412.4 2077.01  24
   2  -2 -12 80548.5 1932.40  22
  -2  -2  12 76907.7 1876.28  31
   2  -2 -12 80046.8 1762.37  21
   2  -2 -12 78138.3 1833.56  18
   2  -2 -12 75297.4 1819.73  32
   2  -2 -12 80328.7 1878.82  15
  -2  -2  12 83209.7 1933.81   5
   2  -2 -11 153039. 2738.10  15
   2  -2 -11 150846. 2563.30  26
   2  -2 -11 149725. 2728.25  18
   2  -2 -11 147259. 2580.00  25
   2  -2 -11 149813. 2821.88  22
   2  -2 -11 148102. 2669.95  32
  -2  -2  11 142097. 2727.72  27
   2  -2 -11 146648. 2558.40  21
  -2  -2  11 148605. 2729.02   5
   2  -2 -10 135826. 2663.72  22
   2  -2 -10 131451. 2367.43  21
  -2  -2  10 132712. 2516.22   5
   2  -2  -9 122535. 2443.88  22
   2  -2  -9 120114. 2156.66  21
  -2  -2   9 122081. 2339.97   5
   2  -2  -8 78766.8 1753.83  22
   2  -2  -8 77046.4 1558.78  21
  -2  -2   8 80630.0 1735.12   5
   2  -2  -7 2056.90 253.995  22
   2  -2  -7 2179.82 227.147  21
  -2  -2   7 2163.19 272.306   5
  -2  -2   6 17666.4 670.543   5
   2  -2  -6 15636.3 606.823  22
  -2  -2   6 17355.8 585.926  20
   2  -2  -5 193240. 2621.12  22
  -2  -2   5 195028. 2576.33  20
  -2  -2   5 194962. 2746.59   5
   2  -2  -4 215995. 2545.50   3
   2  -2  -4 218769. 2747.16  22
  -2  -2   4 224056. 2784.05  20
  -2  -2   4 222827. 2900.96   5
  -2  -2   3 191785. 2503.80  20
  -2  -2   3 198039. 2599.04   5
   2  -2  -3 196559. 2352.29   3
   2  -2  -2 219969. 2552.51  22
  -2  -2   2 216488. 2657.98  20
   2  -2  -2 211782. 2541.26   3
  -2  -2   2 208671. 2677.28   5
  -2  -2   1 98076.2 1457.23   5
   2  -2  -1 95117.2 1317.79  22
  -2  -2   1 96228.2 1454.56  20
   2  -2  -1 95972.5 1387.18   3
   2  -2  -1 96307.5 1537.26   2
  -2  -2   0 1021.28 78.6667  21
  -2  -2   0 826.605 125.965  20
   2  -2   0 627.388 106.521   3
  -2  -2   0 751.851 109.284   5
   2  -2   0 799.527 131.428   2
  -2  -2  -1 94488.8 1206.10  22
  -2  -2  -1 91802.0 1251.96  21
  -2  -2  -1 92268.4 1476.18  20
   2  -2   1 93206.6 1449.91   3
  -2  -2  -1 91848.5 1380.66   5
   2  -2   2 101127. 1184.95   4
  -2  -2  -2 100802. 1316.92  22
  -2  -2  -2 98443.1 1471.56  21
  -2  -2  -2 102990. 1632.93  20
   2  -2   2 102737. 1602.04   2
   2  -2   2 97636.9 1575.67   3
   2  -2   3 299268. 3187.48   4
  -2  -2  -3 283901. 3225.13  22
  -2  -2  -3 270265. 3511.37  21
  -2  -2  -3 286580. 3648.71  20
   2  -2   3 294747. 3563.45   2
   2  -2   3 277469. 3566.53   3
  -2  -2  -4 187486. 2346.93  22
   2  -2   4 189504. 2603.14   2
  -2  -2  -4 185810. 2755.51  20
   2  -2   4 185003. 2663.02   3
  -2  -2  -5 132578. 2386.52  21
   2  -2   5 138109. 2260.91   3
  -2  -2  -5 133950. 1983.94  22
  -2  -2  -5 139880. 2401.94  20
  -2  -2  -6 1163.10 177.210  22
   2  -2   6 1502.47 197.597   2
  -2  -2  -6 1350.81 241.234  21
  -2  -2  -6 1879.96 273.339  20
   2  -2   6 1299.14 215.763   3
  -2  -2  -7 6742.49 441.914  22
   2  -2   7 7159.35 438.765   2
  -2  -2  -7 7918.27 533.931  21
   2  -2   7 7429.22 463.202   3
  -2  -2  -7 7073.51 548.299  20
  -2  -2  -8 45261.8 1299.30  21
  -2  -2  -8 44582.7 1480.87  20
   2  -2   8 41404.7 1152.23   3
  -2  -2  -9 114093. 2214.92  21
  -2  -2  -9 112891. 2412.73  20
   2  -2   9 98862.2 1957.26   3
  -2  -2  -9 90868.7 2137.99  22
   2  -2   9 106234. 1979.86   4
   2  -2  10 114389. 2292.54  27
  -2  -2 -10 116929. 2272.55  26
   2  -2  10 109557. 2439.55  31
  -2  -2 -10 114313. 2203.26  25
   2  -2  10 120656. 2662.92  13
  -2  -2 -10 105918. 2347.26  22
  -2  -2 -10 121359. 2350.03  21
  -2  -2 -10 127884. 2529.79  20
   2  -2  10 119442. 2159.98   3
   2  -2  10 118247. 2180.17   4
   2  -2  10 109007. 2387.99  14
   2  -2  10 108977. 2501.20  28
   2  -2  11 81572.0 1882.01  27
  -2  -2 -11 83422.6 1851.19  26
  -2  -2 -11 84983.4 1919.85  21
   2  -2  11 83843.1 2194.16  13
  -2  -2 -11 85665.3 1949.07  32
  -2  -2 -11 75486.6 1915.28  22
   2  -2  11 85079.5 1825.25   4
  -2  -2 -11 89281.5 1999.00  20
   2  -2  11 78124.4 2015.59  31
  -2  -2 -11 82669.5 1821.94  25
   2  -2  11 81011.5 1963.07  14
   2  -2  11 78016.8 2042.31  28
   2  -2  11 81745.5 1735.44   3
   2  -2  12 62607.8 1781.56  28
   2  -2  12 64513.3 1640.76  27
   2  -2  12 64677.4 1599.01   4
  -2  -2 -12 65877.7 1586.28  26
   2  -2  12 64156.4 1686.38  14
   2  -2  12 63033.6 1780.58  31
  -2  -2 -12 64757.8 1565.44  25
  -2  -2 -12 67216.3 1711.67  32
  -2  -2 -12 60064.9 1659.82  22
  -2  -2 -12 68774.2 1707.15  21
   2  -2  12 67277.2 1929.44  13
   2  -2  13 3629.28 450.859  13
   2  -2  13 3993.51 388.151  27
   2  -2  13 3873.56 382.557   4
  -2  -2 -13 3626.32 350.213  25
   2  -2  13 4492.78 430.681  14
  -2  -2 -13 4029.29 414.830  32
   2  -2  13 3646.11 434.961  31
  -2  -2 -13 3835.94 353.902  26
   2  -2  13 3598.13 415.261  28
   2  -2  13 3882.40 364.878  24
   2  -2  14 20869.7 854.567  27
   2  -2  14 21319.9 1031.56  13
  -2  -2 -14 20952.1 802.895  25
   2  -2  14 22908.8 860.265  24
  -2  -2 -14 21534.2 809.286  26
  -2  -2 -14 22120.7 931.562  32
   2  -2  14 22604.8 998.804  31
   2  -2  14 20834.6 944.938  28
   2  -2  15 21162.3 799.974  27
   2  -2  15 21484.7 933.116  31
  -2  -2 -15 21012.5 754.359  25
   2  -2  15 20285.6 963.369  13
  -2  -2 -15 20643.0 741.884  26
   2  -2  15 20258.1 875.934  28
  -2  -2 -15 20223.9 860.103  32
  -2  -2 -16 34909.4 907.146  26
  -2  -2 -16 35921.7 924.058  25
   2  -2  16 34675.2 1199.82  13
  -2  -2 -16 37878.9 1111.54  32
   2  -2  16 39125.5 1200.76  31
  -2  -2 -17 43937.6 924.222  26
   2  -2  17 43676.4 1237.53  13
  -2  -2 -17 49845.8 1189.06  32
   2  -2  17 51077.9 1264.67  31
   2  -2  18 22997.5 756.736  12
   2  -2  18 22907.3 731.695  31
  -2  -2 -18 22739.9 689.337  32
  -2  -2 -18 21508.8 640.762  15
   2  -2  19 3208.56 226.743  12
   2  -2  19 3174.01 219.829  31
  -2  -2 -19 3110.79 208.953  32
   2  -1 -20 13435.8 456.169  15
   2  -1 -20 13599.6 466.403  32
  -2  -1  20 12080.6 387.776  31
  -2  -1  20 13523.1 454.159  24
  -2  -1  20 13202.9 434.655  27
   2  -1 -19 20503.8 574.962  25
   2  -1 -19 23204.7 730.417  32
  -2  -1  19 23175.3 714.872  24
   2  -1 -19 23117.4 722.402  15
  -2  -1  19 23200.6 677.257  31
  -2  -1  19 22922.7 707.924  27
   2  -1 -18 14824.1 565.289  25
  -2  -1  18 15487.0 651.091  24
   2  -1 -18 14856.2 645.731  32
  -2  -1  18 15236.6 618.004  31
   2  -1 -18 14627.0 540.242  17
   2  -1 -18 15555.5 661.977  15
  -2  -1  18 16315.2 663.613  27
   2  -1 -17 2367.71 299.889  15
  -2  -1  17 2322.15 296.178  27
  -2  -1  17 2273.58 295.123  24
  -2  -1  17 1976.13 244.452  31
   2  -1 -17 2378.54 290.627  32
   2  -1 -17 1765.93 215.407  17
   2  -1 -17 1891.55 230.269  25
   2  -1 -16 26097.1 995.590  15
   2  -1 -16 25353.4 879.348  17
   2  -1 -16 25626.9 896.243  25
  -2  -1  16 26559.9 989.438  24
  -2  -1  16 25793.2 944.608  31
  -2  -1  16 25597.3 968.863  27
   2  -1 -16 25917.4 856.846   9
   2  -1 -16 25352.0 980.929  32
   2  -1 -15 17238.0 828.651  15
   2  -1 -15 17041.4 744.747  17
  -2  -1  15 17065.0 819.322  24
  -2  -1  15 16226.6 783.986  27
   2  -1 -15 16304.7 805.129  32
   2  -1 -15 16585.5 740.353  25
   2  -1 -15 16502.2 740.701  26
  -2  -1  15 17377.9 792.816  31
  -2  -1  14 79338.3 1824.35   5
  -2  -1  14 82474.4 1931.27  24
   2  -1 -14 77627.2 1887.62  15
   2  -1 -14 76527.6 1723.83  26
   2  -1 -14 76970.5 1743.52  17
   2  -1 -14 75486.2 1727.77  25
  -2  -1  14 78894.0 1809.88  31
   2  -1 -14 79574.1 1891.29  32
   2  -1 -14 76441.8 1780.52  22
  -2  -1  14 77246.7 1841.17  27
   2  -1 -13 98564.2 2179.86  15
  -2  -1  13 107358. 2265.92  24
  -2  -1  13 103333. 2178.54  27
   2  -1 -13 101176. 2048.92  25
   2  -1 -13 98569.1 2024.10  26
   2  -1 -13 100456. 2091.37  22
  -2  -1  13 105775. 2145.51  31
  -2  -1  13 104979. 2143.23   5
   2  -1 -13 107473. 1982.31  21
   2  -1 -13 101490. 2183.32  32
   2  -1 -13 103884. 2096.33  17
   2  -1 -12 41083.9 1299.05  15
   2  -1 -12 40737.5 1186.34  26
   2  -1 -12 39692.9 1186.12  25
  -2  -1  12 40569.2 1305.80  24
   2  -1 -12 40078.3 1216.44  22
  -2  -1  12 42031.0 1242.16  31
   2  -1 -12 40829.0 1213.00  17
   2  -1 -12 40578.2 1099.94  21
   2  -1 -12 36951.8 1171.56  18
  -2  -1  12 41077.6 1244.74   5
   2  -1 -12 41835.9 1287.67  32
  -2  -1  12 41130.7 1264.61  27
   2  -1 -11 4262.97 405.500  15
  -2  -1  11 4336.72 393.384  27
   2  -1 -11 4203.50 370.118  26
   2  -1 -11 4125.38 375.522  25
  -2  -1  11 4496.45 433.649  24
   2  -1 -11 4099.98 369.209  22
  -2  -1  11 4221.69 391.006   5
   2  -1 -11 4825.42 360.246  21
   2  -1 -11 4405.95 384.682  18
   2  -1 -11 4445.26 401.873  32
   2  -1 -10 23619.0 784.329  21
   2  -1 -10 23725.1 890.389  22
  -2  -1  10 22426.4 870.121   5
   2  -1  -9 17058.5 634.221  21
   2  -1  -9 17575.3 748.563  22
  -2  -1   9 16822.9 727.234   5
   2  -1  -8 223980. 3280.06  22
  -2  -1   8 216595. 3127.71   5
   2  -1  -7 151068. 2415.57  22
  -2  -1   7 149765. 2339.39   5
   2  -1  -7 147553. 2115.90  21
   2  -1  -7 156824. 2511.74  19
  -2  -1   6 256369. 3256.72   5
   2  -1  -6 245764. 3246.51  22
   2  -1  -6 242079. 2991.82  21
  -2  -1   6 235519. 2961.41  20
   2  -1  -6 264845. 3551.91  19
   2  -1  -5 36432.5 833.449  22
   2  -1  -5 35826.7 731.323  21
  -2  -1   5 35042.6 717.470  20
  -2  -1   5 37522.5 860.404   5
   2  -1  -4 85585.5 1303.04  22
  -2  -1   4 84743.2 1244.87  20
   2  -1  -3 142159. 1766.91   3
   2  -1  -3 138295. 1736.73  22
  -2  -1   3 141953. 1765.01  20
  -2  -1   3 143058. 1891.64   5
   2  -1  -3 139352. 1896.95   2
  -2  -1   2 126008. 1689.55   5
   2  -1  -2 128918. 1720.15   2
   2  -1  -2 123463. 1509.58  22
  -2  -1   2 130555. 1620.58  20
   2  -1  -2 134670. 1940.55  19
   2  -1  -2 125151. 1616.90   3
   2  -1  -1 205025. 2104.85  22
  -2  -1   1 209114. 2276.82  20
   2  -1  -1 210778. 2367.22   2
  -2  -1   1 209906. 2316.52   5
   2  -1  -1 205215. 2298.59   3
   2  -1   0 407247. 4179.87   4
   2  -1   0 437453. 4283.84  22
  -2  -1   0 433364. 4528.13  20
   2  -1   0 440660. 4579.30   2
   2  -1   0 451505. 4562.08   3
  -2  -1  -1 328930. 3324.57  22
   2  -1   1 332487. 3373.26   4
   2  -1   1 339130. 3723.35   2
  -2  -1  -1 332331. 3719.16  20
   2  -1   1 342844. 3721.52   3
   2  -1   2 24832.2 457.366   4
   2  -1   2 25989.1 594.839   2
  -2  -1  -2 25378.6 410.588  22
  -2  -1  -2 24847.0 722.665  21
  -2  -1  -2 25177.4 631.600  20
   2  -1   2 25375.6 606.910   3
   2  -1   3 38755.9 788.608   2
  -2  -1  -3 37739.5 631.832  22
  -2  -1  -3 39169.2 963.893  21
  -2  -1  -3 39049.9 893.558  20
   2  -1   3 38386.8 689.899   4
   2  -1   4 14727.9 451.338   4
  -2  -1  -4 15262.3 592.112  21
   2  -1   4 13892.9 474.463   2
  -2  -1  -4 14398.5 430.884  22
   2  -1   4 14994.6 517.586   3
   2  -1   5 101174. 1623.22   2
   2  -1   5 104772. 1629.73   4
  -2  -1  -5 90105.6 1621.66  23
  -2  -1  -5 97430.1 1591.75  22
  -2  -1  -5 110408. 1840.10  21
   2  -1   5 101138. 1684.11   3
   2  -1   6 195490. 2716.78   2
  -2  -1  -6 193084. 2810.16  22
   2  -1   6 197641. 2800.20   3
   2  -1   6 199945. 2774.17   4
   2  -1   7 133977. 2202.32   4
   2  -1   7 131741. 2148.86   2
  -2  -1  -7 140747. 2305.75  23
  -2  -1  -7 124361. 2290.57  22
  -2  -1  -7 143015. 2273.82  21
   2  -1   7 134423. 2153.34   3
   2  -1   8 161693. 2567.35   4
   2  -1   8 157963. 2439.16   3
  -2  -1  -8 163346. 2708.86  22
  -2  -1  -8 163199. 2562.99  21
   2  -1   8 155112. 2440.28   2
   2  -1   9 53006.2 1324.61   4
  -2  -1  -9 53389.6 1381.10  22
  -2  -1  -9 50644.1 1285.49  21
   2  -1   9 49821.0 1184.21   2
   2  -1   9 50540.7 1185.85   3
   2  -1  10 4625.13 430.070  31
   2  -1  10 5359.91 478.381  13
   2  -1  10 5554.11 430.738   4
  -2  -1 -10 5639.33 432.198  22
  -2  -1 -10 5866.29 430.156  21
   2  -1  10 5745.73 381.356   3
   2  -1  10 5380.47 466.121  28
   2  -1  11 20065.2 844.946   4
  -2  -1 -11 21744.6 914.107  32
  -2  -1 -11 20714.0 783.898  25
   2  -1  11 20854.7 965.385  13
  -2  -1 -11 20288.7 843.016  22
  -2  -1 -11 20691.4 839.084  21
  -2  -1 -11 22357.0 897.671  20
   2  -1  11 19309.9 887.429  28
   2  -1  11 20429.9 901.229  31
  -2  -1 -11 20830.4 800.628  26
   2  -1  12 51330.5 1416.30   4
  -2  -1 -12 49525.0 1366.09  22
   2  -1  12 47402.5 1293.78  24
  -2  -1 -12 51677.2 1401.75  21
  -2  -1 -12 51678.3 1384.37  20
  -2  -1 -12 48127.8 1250.08  25
  -2  -1 -12 50520.6 1280.98  26
  -2  -1 -12 49864.9 1445.28  32
   2  -1  12 48259.7 1449.37  31
   2  -1  12 50850.3 1479.21  28
   2  -1  12 50322.1 1554.61  13
  -2  -1 -13 19308.1 741.376  26
   2  -1  13 18698.6 850.124   4
  -2  -1 -13 18709.6 735.575  25
   2  -1  13 18857.2 931.545  13
   2  -1  13 17969.2 760.825  24
  -2  -1 -13 20053.2 847.019  22
   2  -1  13 17955.1 867.870  31
  -2  -1 -13 19052.2 829.536  21
   2  -1  13 19545.8 855.741  14
  -2  -1 -13 19267.2 877.855  32
   2  -1  13 18584.6 872.942  28
  -2  -1 -14 63127.2 1410.51  26
   2  -1  14 68354.9 1634.45  14
   2  -1  14 64897.8 1782.06  13
   2  -1  14 64297.2 1505.56  24
   2  -1  14 65962.4 1732.67  31
   2  -1  14 64638.4 1683.56  28
  -2  -1 -14 66322.5 1695.74  32
  -2  -1 -14 66844.9 1633.50  30
   2  -1  15 34698.5 1072.21  14
   2  -1  15 32291.8 1194.54  13
   2  -1  15 34191.3 1016.00  24
   2  -1  15 33357.4 1159.68  31
  -2  -1 -15 34844.1 1157.77  32
  -2  -1 -15 33568.2 1074.13  30
   2  -1  15 34252.2 1141.46  28
   2  -1  16 8801.95 568.882  31
   2  -1  16 8836.15 479.843  14
   2  -1  16 8868.19 603.656  13
  -2  -1 -16 8508.75 487.517  30
   2  -1  16 8024.18 442.798  24
  -2  -1 -16 9034.33 553.331  32
   2  -1  16 7957.92 514.803  28
  -2  -1 -17 192.085 135.256  32
   2  -1  17 211.111 142.270  31
   2  -1  17 202.157 151.063  13
  -2  -1 -17 120.416 76.7896  30
   2  -1  17 240.205 114.545  28
  -2  -1 -18 12010.8 524.586  15
   2  -1  18 11450.2 527.268  31
  -2  -1 -18 11667.0 513.211  32
   2  -1  18 10692.3 535.961  13
  -2  -1 -19 20641.8 590.855  15
   2  -1  19 21304.8 649.129  12
  -2  -1 -19 21506.6 609.505  32
   2  -1  19 21827.2 629.332  31
   2   0 -20 3566.02 244.643  32
  -2   0  20 3295.87 215.569  31
  -2   0  20 3335.20 209.374  27
   2   0 -20 3052.24 180.902  17
  -2   0  20 3651.45 239.681  24
   2   0 -20 3364.49 238.096  15
   2   0 -19 14077.8 575.698  15
  -2   0  19 13847.1 530.709  27
  -2   0  19 13916.1 541.613  24
   2   0 -19 13227.2 491.765  17
  -2   0  19 13460.6 525.738  31
   2   0 -19 13977.0 566.424  32
  -2   0  18 25155.3 826.967  24
   2   0 -18 23319.5 766.234  17
   2   0 -18 25402.3 867.816  32
   2   0 -18 24589.2 746.035  30
  -2   0  18 24990.5 819.416  27
  -2   0  18 25678.9 824.995  31
   2   0 -18 26101.9 885.096  15
   2   0 -17 59359.5 1318.90  25
  -2   0  17 60224.6 1445.22  27
   2   0 -17 60411.9 1511.74  32
  -2   0  17 61202.6 1452.15  24
  -2   0  17 63169.4 1472.35  31
   2   0 -17 61806.7 1426.28  17
   2   0 -17 60704.9 1528.69  15
   2   0 -17 61279.4 1395.92  30
  -2   0  16 78062.9 1749.04  27
   2   0 -16 73943.3 1690.06  17
  -2   0  16 76076.6 1729.28  24
   2   0 -16 77476.6 1823.05  32
  -2   0  16 77297.0 1727.86  31
   2   0 -16 78999.9 1847.67  15
   2   0 -16 77422.4 1645.63  25
   2   0 -16 77477.0 1703.39  30
   2   0 -15 4795.82 457.062  15
  -2   0  15 4602.97 418.580  27
   2   0 -15 4010.37 417.524  32
   2   0 -15 4428.99 380.501  25
   2   0 -15 4515.46 405.099  17
  -2   0  15 5144.15 432.863  31
   2   0 -15 3796.53 370.704  30
  -2   0  15 4926.31 429.118  24
   2   0 -14 381.747 166.025  15
  -2   0  14 28.8395 139.414  27
  -2   0  14 66.1435 115.527  24
   2   0 -14 321.522 137.905  22
   2   0 -14 307.974 141.816  32
  -2   0  14 217.849 118.017  31
   2   0 -14 517.107 162.683  30
   2   0 -14 188.857 127.213  25
   2   0 -13 2085.40 297.706  15
   2   0 -13 2099.21 282.728  26
  -2   0  13 2072.56 246.588   1
   2   0 -13 3152.70 320.565  25
  -2   0  13 3697.11 371.488  24
   2   0 -13 4044.63 369.584  22
  -2   0  13 2237.28 293.448  27
   2   0 -13 2334.32 322.724  32
  -2   0  13 2875.00 322.426  31
  -2   0  13 2683.37 299.755   5
   2   0 -13 2271.53 297.162  30
   2   0 -12 78330.6 1879.35  15
  -2   0  12 77779.5 1576.54   1
   2   0 -12 78305.5 1763.16  26
   2   0 -12 81607.9 1812.59  30
   2   0 -12 79168.4 1762.83  25
  -2   0  12 83016.5 1834.51  24
  -2   0  12 82514.8 1831.20  27
   2   0 -12 78713.5 1863.96  32
  -2   0  12 78881.3 1749.58  31
  -2   0  12 78855.3 1679.17   5
   2   0 -11 202255. 2785.56  21
  -2   0  11 203954. 3027.70   5
  -2   0  11 199791. 2903.78   1
   2   0 -10 162379. 2340.02  21
  -2   0  10 165347. 2579.83   5
   2   0  -9 188989. 2778.20  23
   2   0  -9 186549. 2533.71  21
  -2   0   9 186900. 2788.43   5
   2   0  -8 49778.4 1158.33  23
   2   0  -8 50923.4 1001.32  21
   2   0  -8 47211.1 1187.92  19
  -2   0   8 48980.2 1149.63   5
  -2   0   7 80.4127 90.6696   5
   2   0  -7 126.872 104.688  23
   2   0  -7 40.7037 51.0577  21
   2   0  -7 40.0502 110.070  19
   2   0  -6 145140. 2138.27  23
   2   0  -6 139160. 1809.11  21
  -2   0   6 147987. 2078.00   5
   2   0  -6 140819. 2278.58  19
  -2   0   5 21920.8 586.580   5
   2   0  -5 22814.2 622.368  23
   2   0  -5 22038.7 465.029  21
   2   0  -5 21892.8 732.517  19
  -2   0   4 659474. 6883.84   5
  -2   0   4 645150. 6610.35  20
  -2   0   3 146823. 1686.79  20
   2   0  -3 150230. 1854.55   2
  -2   0   2 543589. 5474.40  20
   2   0  -2 534321. 5627.18   2
  -2   0   2 539089. 5628.29   5
   2   0  -2 536753. 5691.12   3
   2   0  -1 1663.80 137.972   3
   2   0  -1 1590.16 99.6840   4
   2   0  -1 1410.81 54.2611  22
   2   0  -1 1333.96 115.119   2
  -2   0   1 1569.78 100.510  20
   2   0  -1 1424.71 124.107  19
   2   0   0 24930.8 433.432   4
   2   0   0 24844.2 516.605   2
   2   0   0 25797.6 463.384  19
   2   0   0 26143.5 556.680   3
   2   0   1 34869.4 651.075   2
  -2   0  -1 37147.3 660.157  21
   2   0   1 34965.8 498.499  19
   2   0   1 37609.8 700.030   3
  -2   0  -1 35016.9 482.787  23
   2   0   1 33194.2 552.549   4
   2   0   2 315343. 3485.34   4
   2   0   2 331838. 3633.89   2
  -2   0  -2 320381. 3462.91  23
   2   0   2 325962. 3651.16   3
  -2   0  -2 337409. 3679.05  21
  -2   0  -3 359890. 3892.26  23
   2   0   3 342356. 3901.03   2
   2   0   3 344612. 3798.30   4
  -2   0  -3 355196. 4008.57  21
   2   0   4 182771. 2301.41   4
   2   0   4 171099. 2325.95   2
  -2   0  -4 185616. 2465.75  21
  -2   0  -4 176083. 2361.85  23
   2   0   4 174426. 2300.82   3
  -2   0  -5 100477. 1701.84  21
   2   0   5 100442. 1592.62   4
   2   0   5 95008.6 1586.88   2
  -2   0  -5 100647. 1611.61  23
   2   0   5 94691.5 1535.50   3
   2   0   6 55821.3 1181.91   2
  -2   0  -6 57838.6 1167.45  23
  -2   0  -6 56886.0 1227.77  21
   2   0   6 58031.0 1223.94   4
   2   0   7 23158.0 808.475   4
   2   0   7 21540.6 718.411   2
  -2   0  -7 22927.1 758.879  21
   2   0   7 22470.5 693.695   3
  -2   0  -8 94751.5 1694.21  23
   2   0   8 90879.6 1702.28   2
  -2   0  -8 94588.1 1765.68  21
   2   0   8 93188.7 1868.12   4
   2   0   8 96615.5 1631.77   3
   2   0   9 81892.7 1602.04   2
   2   0   9 81699.2 1773.20   4
  -2   0  -9 80279.6 1573.25  23
  -2   0  -9 81935.7 1651.47  21
  -2   0 -10 74863.2 1539.32  23
  -2   0 -10 75193.1 1606.31  21
   2   0  10 74169.0 1541.35   2
   2   0  10 73801.8 1718.23   4
   2   0  11 140090. 2326.51   2
  -2   0 -11 134435. 2385.90  21
  -2   0 -11 132758. 2296.39  23
   2   0  11 135512. 2509.42  31
   2   0  11 142520. 2739.20  13
  -2   0 -11 140123. 2576.19  32
   2   0  11 140192. 2550.35  28
   2   0  11 140241. 2579.89   4
   2   0  12 89675.6 1999.71   4
   2   0  12 86024.9 2042.40  13
   2   0  12 84324.5 1744.73  24
  -2   0 -12 81466.1 1722.43  23
   2   0  12 82541.4 1891.23  31
  -2   0 -12 82554.6 1799.15  21
  -2   0 -12 88725.8 1957.43  32
   2   0  12 85784.3 1920.14  28
   2   0  13 3334.72 382.718   4
   2   0  13 3471.13 401.806  13
   2   0  13 3348.28 331.781  24
  -2   0 -13 3183.22 336.636  22
  -2   0 -13 3014.41 332.654  21
  -2   0 -13 4156.06 402.360  32
   2   0  13 3297.48 370.585  31
   2   0  13 3993.72 398.630  28
   2   0  14 43017.7 1396.37  13
  -2   0 -14 45091.2 1361.67  30
   2   0  14 43549.5 1177.69  24
  -2   0 -14 45143.6 1345.24  32
   2   0  14 45076.6 1332.28  28
   2   0  14 44810.8 1342.18  31
   2   0  15 3981.05 430.486  13
   2   0  15 4379.49 355.636  24
   2   0  15 3877.26 390.227  31
   2   0  15 4398.55 386.785  28
  -2   0 -15 4103.50 400.128  32
  -2   0 -15 4070.69 397.309  30
  -2   0 -16 68058.8 1582.17  32
   2   0  16 67135.1 1493.97  14
   2   0  16 62994.5 1612.21  13
   2   0  16 65444.2 1385.53  24
   2   0  16 66938.7 1551.75  28
   2   0  16 69454.9 1626.54  31
  -2   0 -16 68986.0 1582.54  30
  -2   0 -17 36743.1 1037.46  32
   2   0  17 35712.2 940.706  14
   2   0  17 33938.1 1070.67  13
   2   0  17 34483.4 886.270  24
  -2   0 -17 35455.9 1002.41  30
   2   0  17 34936.9 1001.81  28
   2   0  17 35482.4 1051.08  31
   2   0  18 24639.4 816.377  13
   2   0  18 26194.9 804.243  31
  -2   0 -18 26086.0 778.276  32
   2   0  18 25503.8 754.086  28
  -2   0 -18 25358.2 733.941  30
  -2   0 -19 1490.13 174.992  15
   2   0  19 1579.18 170.765  31
   2   0  19 1543.34 181.823  13
  -2   0 -19 1632.40 164.363  32
  -2   0 -19 1405.21 132.724  30
   2   1 -20 13617.3 428.159  17
  -2   1  20 14364.0 460.995  31
  -2   1  20 13928.6 450.845  24
   2   1 -20 14037.5 455.859  32
   2   1 -20 13556.7 458.570  15
  -2   1  19 14608.6 514.173  27
   2   1 -19 15248.7 534.479  30
  -2   1  19 15177.5 548.541  24
   2   1 -19 15401.7 575.438  32
   2   1 -19 15184.0 582.604  15
  -2   1  19 15515.8 565.696  31
   2   1 -19 15174.4 548.704  17
  -2   1  18 13901.5 587.517  24
  -2   1  18 12730.4 550.707  27
  -2   1  18 13294.9 583.232  31
   2   1 -18 13347.8 607.384  32
   2   1 -18 14054.1 598.702  17
   2   1 -18 13190.2 573.474  30
   2   1 -18 12215.2 588.971  15
   2   1 -17 2160.26 289.443  15
  -2   1  17 1733.17 245.808  24
   2   1 -17 1792.14 240.569  30
  -2   1  17 1819.13 238.254  27
   2   1 -17 1968.09 275.117  32
   2   1 -17 1966.84 269.197  17
  -2   1  17 1984.45 262.968  31
  -2   1  16 24628.4 905.127  27
  -2   1  16 24830.6 919.255  31
   2   1 -16 24349.1 970.254  15
   2   1 -16 22869.2 930.392  32
   2   1 -16 24914.7 932.493  17
   2   1 -16 23855.4 927.960  30
  -2   1  16 24280.9 892.455  24
  -2   1  15 35052.1 1130.84  27
  -2   1  15 33628.0 1088.93  24
   2   1 -15 37160.6 1236.20  15
  -2   1  15 33730.7 1112.63  31
   2   1 -15 33861.1 1159.55  30
   2   1 -15 35247.0 1199.55  32
   2   1 -14 61151.6 1655.20  15
  -2   1  14 64601.7 1614.87   4
  -2   1  14 61015.9 1563.23  27
  -2   1  14 61779.5 1546.59  24
   2   1 -14 62851.4 1642.50  30
   2   1 -14 62438.7 1674.17  32
  -2   1  14 61909.1 1563.95  31
   2   1 -14 62461.5 1527.72  25
   2   1 -13 97778.7 2144.40  15
  -2   1  13 91953.5 1963.59  31
   2   1 -13 94274.1 1995.30  25
  -2   1  13 92991.4 1822.56   1
  -2   1  13 98111.2 2004.91  24
   2   1 -13 91890.7 1897.49  23
   2   1 -13 97127.6 2116.59  30
   2   1 -13 96066.8 2129.14  32
   2   1 -13 87769.3 1839.41  19
   2   1 -12 47225.4 1403.51  15
   2   1 -12 45301.3 1304.72  25
  -2   1  12 44965.0 1179.43   1
   2   1 -12 43261.2 1198.76  23
  -2   1  12 46902.2 1309.65  31
   2   1 -12 42236.8 1189.14  19
   2   1 -12 44604.3 1369.63  32
  -2   1  12 48193.9 1317.91  24
   2   1 -12 46997.1 1381.88  30
   2   1 -11 11845.7 670.948  15
  -2   1  11 12058.4 570.222   1
  -2   1  11 11325.7 612.977  31
   2   1 -11 11229.6 648.083  30
  -2   1  11 13180.7 657.439  24
   2   1 -11 11201.0 566.198  23
   2   1 -11 12000.4 669.924  32
   2   1 -11 11186.6 584.035  19
  -2   1  10 27768.5 878.347   1
   2   1 -10 28235.2 878.752  23
   2   1 -10 27040.7 920.468  19
  -2   1  10 29062.5 826.311   5
  -2   1   9 27234.4 861.999   1
   2   1  -9 26138.6 811.947  23
   2   1  -9 24242.6 865.678  19
  -2   1   9 27219.7 769.832   5
   2   1  -8 150160. 2544.79  19
  -2   1   8 173158. 2570.85   1
   2   1  -8 167923. 2432.49  23
   2   1  -8 165187. 2105.05  21
  -2   1   8 154525. 2294.52   5
   2   1  -7 168183. 2402.34  23
   2   1  -7 173393. 2070.32  21
  -2   1   7 168190. 2309.04   5
   2   1  -6 282147. 3433.44  23
   2   1  -6 278076. 2993.42  21
   2   1  -6 268479. 3527.90  19
  -2   1   6 262713. 3249.40   5
  -2   1   5 37146.0 732.811   5
   2   1  -5 36729.4 536.201  21
   2   1  -5 36043.3 856.016  19
   2   1  -5 37006.5 833.356  23
   2   1  -4 77348.8 1259.54  19
   2   1  -4 73677.4 1020.39   2
  -2   1   4 75005.7 1087.96   5
   2   1  -3 140078. 1817.74  23
   2   1  -3 135671. 1787.41  19
   2   1  -3 134610. 1599.66   2
  -2   1   3 133627. 1636.75   5
   2   1  -2 106605. 1285.94   2
   2   1  -2 105964. 1314.05  23
   2   1  -2 103706. 1367.60  19
  -2   1   2 108984. 1286.81   5
   2   1  -1 228222. 2506.36   2
   2   1  -1 225854. 2551.88   4
   2   1  -1 225136. 2304.08  23
   2   1  -1 220042. 2510.15  19
   2   1   0 438721. 4624.59   2
   2   1   0 438462. 4605.55   4
   2   1   1 323341. 3691.56   2
   2   1   1 330518. 3631.61   1
  -2   1  -1 338489. 3560.55  23
   2   1   1 331544. 3635.22   4
   2   1   2 26137.8 610.357   2
   2   1   2 26049.0 553.329   4
   2   1   2 25691.2 512.056   1
  -2   1  -2 25302.7 332.256   1
  -2   1  -2 26058.4 505.636  23
   2   1   2 25649.8 595.207   3
   2   1   3 35033.1 774.259   2
   2   1   3 35240.3 628.972   1
  -2   1  -3 34966.7 659.305  23
  -2   1  -3 34615.8 727.437  21
   2   1   3 35595.7 723.068   4
   2   1   4 4703.77 209.567   1
   2   1   4 4378.13 259.528   4
  -2   1  -4 4866.58 248.795  23
  -2   1  -4 5110.22 283.687  21
   2   1   4 4308.72 243.770   3
   2   1   4 4908.29 297.732   2
   2   1   5 106949. 1698.81   4
   2   1   5 99794.0 1552.66   3
  -2   1  -5 103780. 1664.23  21
   2   1   5 101950. 1405.69   1
   2   1   5 104595. 1754.74   2
  -2   1  -5 107179. 1618.88  23
   2   1   6 175473. 2577.35   4
  -2   1  -6 181543. 2505.40  23
  -2   1  -6 180561. 2530.98  21
   2   1   6 174993. 2156.34   1
   2   1   6 175645. 2579.77   2
   2   1   7 155235. 2541.23   4
  -2   1  -7 157932. 2435.68  21
  -2   1  -7 157339. 2435.79  23
   2   1   7 154089. 2021.54   1
   2   1   7 157635. 2423.39   2
   2   1   8 145834. 2335.42   2
   2   1   8 141688. 2534.06   4
  -2   1  -8 136936. 2295.50  23
  -2   1  -8 143350. 2355.58  21
   2   1   9 54827.2 1299.54   2
   2   1   9 53163.8 1467.94   4
  -2   1  -9 53432.9 1308.39  21
  -2   1  -9 51375.9 1260.58  23
   2   1  10 5971.03 484.744   4
   2   1  10 5764.65 509.747  13
  -2   1 -10 5556.84 400.853  23
   2   1  10 5938.76 415.659   2
  -2   1 -10 6390.46 441.200  21
   2   1  10 6077.51 445.384  28
   2   1  11 25203.0 891.238   2
   2   1  11 25871.0 903.484  24
   2   1  11 24781.8 1054.84  13
  -2   1 -11 25046.4 875.482  23
   2   1  11 27165.1 1060.53   4
  -2   1 -11 25082.2 908.094  21
   2   1  11 24008.7 1001.58  10
  -2   1 -11 25965.2 965.715  32
   2   1  11 24580.0 913.214  31
   2   1  11 24050.4 911.945  28
   2   1  12 52692.1 1533.16   4
   2   1  12 51940.1 1337.19   2
  -2   1 -12 47408.4 1268.26  23
   2   1  12 50506.2 1526.41  13
   2   1  12 50165.7 1300.84  24
  -2   1 -12 51683.7 1359.16  21
   2   1  12 48313.9 1435.24  10
  -2   1 -12 51246.4 1409.39  32
   2   1  12 50280.6 1377.66  31
   2   1  12 49895.3 1388.32  28
   2   1  13 22505.1 859.524   2
  -2   1 -13 22062.6 905.242  32
   2   1  13 21782.0 978.768  13
   2   1  13 23421.4 1003.40   4
   2   1  13 22829.9 840.014  24
  -2   1 -13 21531.2 837.307  23
  -2   1 -13 22880.2 896.664  21
   2   1  13 22204.6 897.436  31
   2   1  13 21962.6 900.334  28
   2   1  14 44272.0 1190.39  24
  -2   1 -14 45426.0 1388.00  30
   2   1  14 45606.3 1317.74  31
  -2   1 -14 46094.8 1322.02  32
   2   1  14 43518.1 1293.99  28
   2   1  14 42921.7 1371.16  13
   2   1  15 42418.7 1323.50  13
   2   1  15 42496.4 1256.03  31
   2   1  15 42771.1 1132.25  24
  -2   1 -15 44529.4 1264.78  32
  -2   1 -15 44076.2 1321.45  30
   2   1  15 44124.1 1271.86  28
   2   1  16 8865.59 557.307  13
   2   1  16 8260.12 450.443  24
  -2   1 -16 8447.36 533.816  30
  -2   1 -16 7657.24 479.485  32
   2   1  16 8910.50 531.753  31
   2   1  16 8332.88 509.271  28
   2   1  17 207.467 105.988  14
   2   1  17 105.566 82.5362  24
   2   1  17 135.429 122.816  13
  -2   1 -17 281.638 118.445  30
  -2   1 -17 79.3522 89.5516  32
   2   1  17 259.814 114.712  31
   2   1  17 324.379 123.140  28
   2   1  18 13616.7 452.701  24
   2   1  18 13752.9 541.496  31
  -2   1 -18 12909.9 505.499  32
  -2   1 -18 13600.3 545.087  30
   2   1  18 12804.4 557.858  13
   2   1  18 13697.9 496.504  14
   2   1  18 13411.5 525.478  28
  -2   1 -19 16952.5 526.789  15
   2   1  19 15361.0 513.921  13
  -2   1 -19 16166.7 466.772  32
  -2   1 -19 15903.6 430.684  17
   2   1  19 16370.3 486.981  28
  -2   1 -19 16091.9 497.499  30
   2   1  19 16728.3 506.523  31
  -2   2  20 1014.45 113.591  24
  -2   2  20 1083.06 121.254  31
   2   2 -20 1010.05 108.737  30
   2   2 -20 951.565 113.237  17
  -2   2  19 7625.19 360.757  24
   2   2 -19 7243.71 347.001  32
  -2   2  19 8026.74 386.212  31
   2   2 -19 7493.71 364.397  15
   2   2 -19 7374.42 366.930  30
   2   2 -19 7129.31 364.693  17
   2   2 -18 32280.9 912.137  17
  -2   2  18 32137.5 872.836  24
   2   2 -18 32649.1 905.529  32
  -2   2  18 33427.9 923.239  31
  -2   2  18 31340.0 821.779  27
   2   2 -18 33165.5 940.179  30
   2   2 -18 31572.8 906.656  15
  -2   2  17 74402.9 1538.03  24
   2   2 -17 73838.6 1611.15  32
  -2   2  17 77074.7 1622.68  31
   2   2 -17 76712.0 1636.71  17
   2   2 -17 78600.3 1682.52  30
   2   2 -17 73069.5 1616.51  15
  -2   2  17 75914.3 1527.14  27
  -2   2  16 39142.6 1124.90  27
   2   2 -16 40806.0 1221.30  15
  -2   2  16 40250.0 1131.73  24
   2   2 -16 40187.3 1239.41  30
   2   2 -16 37835.0 1185.97  32
  -2   2  16 40208.0 1179.82  31
   2   2 -15 7047.56 518.269  15
  -2   2  15 7414.67 494.379  24
   2   2 -15 7493.10 550.197  32
   2   2 -15 7736.10 560.024  30
  -2   2  15 7415.84 499.808  27
  -2   2  15 8468.52 545.740  31
   2   2 -14 3359.95 386.502  15
  -2   2  14 3524.89 373.261  31
  -2   2  14 2902.50 340.413  24
   2   2 -14 3684.35 395.981  32
   2   2 -14 3517.86 406.068  30
   2   2 -13 1975.28 299.724  15
  -2   2  13 1872.88 281.323  24
   2   2 -13 1967.10 267.939  23
  -2   2  13 1787.35 270.637   4
  -2   2  13 2233.99 275.157   1
   2   2 -13 2472.91 338.371  32
   2   2 -13 1912.21 251.528  19
   2   2 -13 2140.66 333.160  30
  -2   2  13 1935.37 288.079  31
   2   2 -12 75697.9 1856.79  15
  -2   2  12 82346.0 1842.20   4
   2   2 -12 73606.0 1652.67  23
  -2   2  12 75061.5 1741.68  24
  -2   2  12 72967.6 1659.41   1
   2   2 -12 74740.3 1878.88  32
  -2   2  12 78452.4 1832.08  31
   2   2 -12 72444.8 1696.47  19
   2   2 -12 77049.8 1910.94  30
   2   2 -12 77076.1 1717.79   8
   2   2 -11 159146. 2887.90  15
  -2   2  11 168436. 2837.30   4
   2   2 -11 168480. 2771.74   8
  -2   2  11 157579. 2673.68   1
   2   2 -11 152440. 2573.79  23
   2   2 -11 154758. 2910.28  32
  -2   2  11 160470. 2775.55  24
   2   2 -11 151700. 2708.02  19
   2   2 -11 157891. 2922.66  30
   2   2 -10 129410. 2263.52  23
   2   2 -10 127772. 2450.64  19
   2   2  -9 121239. 2113.50  23
   2   2  -9 117905. 2240.12  19
   2   2  -8 69718.1 1444.87  23
   2   2  -8 66009.9 1501.99  19
  -2   2   7 2868.77 314.854   1
   2   2  -7 2961.01 278.584  19
   2   2  -7 2680.99 258.249  23
   2   2  -6 24605.8 750.815  23
   2   2  -6 24805.0 733.116  19
  -2   2   6 26415.9 940.599   1
   2   2  -5 204369. 2770.96  23
   2   2  -5 209937. 2703.65  19
  -2   2   5 202457. 2340.22   5
  -2   2   4 239482. 2730.16   4
  -2   2   4 226092. 3381.60   1
   2   2  -4 246084. 2905.42  19
  -2   2   4 237238. 2546.93   5
   2   2  -4 237165. 2941.86  23
   2   2  -4 228970. 2431.35   2
   2   2  -3 211380. 2483.78  23
   2   2  -3 219102. 2213.72   2
   2   2  -3 211702. 2524.76  19
  -2   2   3 204917. 2176.87   5
  -2   2   3 201421. 2883.97   1
  -2   2   2 230152. 2962.81   1
   2   2  -2 231628. 2610.55  23
   2   2  -2 232329. 2510.69   2
  -2   2   2 230133. 2444.94   5
   2   2  -1 89245.9 1186.00   2
  -2   2   1 89913.0 1371.79   1
   2   2  -1 87438.9 1108.25  23
   2   2  -1 88701.5 1309.53   4
   2   2   0 869.018 112.515   4
   2   2   0 866.298 65.2036  23
  -2   2   0 695.085 89.4895   1
   2   2   0 775.155 98.1347   2
   2   2   1 91255.1 1322.85   4
  -2   2  -1 88884.9 1148.31   1
   2   2   1 92042.5 1354.69   1
   2   2   1 91285.2 1354.49   2
   2   2   2 91954.8 1319.95   4
   2   2   2 91025.7 1308.88   1
  -2   2  -2 92414.3 1277.83  23
  -2   2  -2 89500.3 1000.37   1
   2   2   2 89856.9 1381.60   2
   2   2   3 311145. 3598.35   2
   2   2   3 315361. 3453.27   4
  -2   2  -3 316258. 3389.47  23
   2   2   4 171739. 2308.79   1
   2   2   4 184409. 2443.70   4
  -2   2  -4 181991. 2348.95  23
  -2   2  -4 172908. 2365.87  21
   2   2   5 170994. 2485.87   4
  -2   2  -5 171245. 2367.69  23
   2   2   5 165892. 2291.10   1
  -2   2  -6 2043.69 217.838  23
   2   2   6 2201.60 250.464   4
  -2   2  -6 2136.88 223.912  21
   2   2   6 1876.09 189.425   1
   2   2   7 9977.72 571.117   4
  -2   2  -7 9561.65 490.061  23
   2   2   7 9552.42 517.434   2
  -2   2  -7 9925.19 502.417  21
   2   2   7 9529.53 433.662   1
   2   2   8 41599.2 1300.96   4
  -2   2  -8 43761.7 1184.26  23
  -2   2  -8 44314.6 1171.55  21
   2   2   8 42806.7 997.167   1
   2   2   8 43434.3 1189.83   2
   2   2   9 91577.1 2160.01   4
  -2   2  -9 89174.1 1915.52  23
  -2   2  -9 97144.4 1944.44  21
   2   2   9 94769.0 1905.02   2
   2   2  10 108349. 2129.24   2
  -2   2 -10 107540. 2151.64  23
  -2   2 -10 109553. 2144.09  21
   2   2  10 113246. 2483.40  10
   2   2  10 113677. 2277.54  24
   2   2  10 105827. 2033.97  31
   2   2  10 114017. 2206.71  28
   2   2  10 103891. 2401.61   4
   2   2  11 84072.5 1890.73  24
   2   2  11 87779.7 1885.02   2
  -2   2 -11 89270.9 1882.93  32
   2   2  11 85098.2 2132.36   4
  -2   2 -11 83747.4 1863.81  23
  -2   2 -11 84250.4 1860.98  21
   2   2  11 83236.3 1797.55  31
   2   2  11 87905.4 1912.27  28
   2   2  11 88233.4 2108.70  10
   2   2  12 67759.8 1635.66   2
   2   2  12 67445.2 1848.40   4
   2   2  12 68375.5 1857.22  13
   2   2  12 63955.5 1583.28  24
  -2   2 -12 65286.0 1602.28  23
  -2   2 -12 66137.3 1609.41  32
  -2   2 -12 67439.4 1627.48  21
   2   2  12 65501.1 1754.96  10
   2   2  12 60466.9 1517.93  31
   2   2  12 66629.7 1639.88  28
   2   2  13 4443.63 401.926   2
   2   2  13 4120.27 378.349  24
   2   2  13 4229.39 419.481  10
  -2   2 -13 4683.59 454.488  30
   2   2  13 4677.35 400.668  31
  -2   2 -13 4635.39 398.164  32
  -2   2 -13 4355.25 381.625  23
   2   2  13 4813.97 430.744  28
   2   2  13 4966.22 468.438  13
   2   2  14 21164.5 941.892  13
   2   2  14 19932.3 785.973  24
   2   2  14 20665.4 855.909  28
   2   2  14 20402.9 826.683  31
  -2   2 -14 20268.6 822.318  32
  -2   2 -14 22120.1 944.712  30
   2   2  15 22196.8 842.750  31
   2   2  15 21991.8 792.254  24
  -2   2 -15 22659.7 922.114  30
  -2   2 -15 23825.7 848.321  32
   2   2  15 22721.6 921.722  13
   2   2  15 23711.0 896.515  28
  -2   2 -16 34738.3 978.192   8
   2   2  16 31661.5 1028.94  13
   2   2  16 31741.6 900.603  24
  -2   2 -16 34331.8 962.023  32
   2   2  16 34071.5 991.349  31
  -2   2 -16 34390.5 1074.18  30
   2   2  16 33896.2 1014.94  28
   2   2  17 43658.0 1117.00  13
   2   2  17 43387.6 969.025  24
  -2   2 -17 44812.8 1138.19  30
   2   2  17 44526.3 1061.96  31
  -2   2 -17 42917.6 990.316  32
   2   2  17 44237.9 1087.32  28
  -2   2 -18 20100.6 621.017  15
   2   2  18 20824.8 615.519  14
   2   2  18 20298.2 648.003  13
   2   2  18 19153.2 521.807  24
   2   2  18 20387.6 625.579  28
   2   2  18 19805.3 593.075  31
  -2   2 -18 21055.5 665.558  30
  -2   2 -19 3178.41 192.018  15
  -2   2 -19 3662.90 222.419  30
   2   2  19 3318.15 199.104  28
  -2   3  19 12897.7 422.619  24
   2   3 -19 13269.5 449.051  17
  -2   3  19 13763.2 462.829  31
   2   3 -19 13001.9 456.275  30
  -2   3  18 7387.52 370.091  24
   2   3 -18 7462.61 397.472  17
  -2   3  18 8137.73 411.561  31
   2   3 -18 6847.53 343.380  15
   2   3 -18 7353.59 406.244  30
  -2   3  17 402.591 130.554  24
  -2   3  17 253.557 129.738  31
  -2   3  17 256.756 82.8384  27
   2   3 -17 379.574 128.740  15
   2   3 -17 322.116 139.027  17
   2   3 -17 151.790 113.281  30
   2   3 -17 391.575 113.849  32
   2   3 -16 9670.81 539.558  15
   2   3 -16 9480.11 545.903  17
  -2   3  16 9083.88 505.178  24
   2   3 -16 9859.30 587.076  30
  -2   3  16 8907.68 525.000  31
   2   3 -16 9130.19 516.095  32
  -2   3  16 9732.93 493.234  27
   2   3 -15 28093.1 906.934   8
  -2   3  15 27608.0 948.244  24
   2   3 -15 28631.8 1019.87  32
  -2   3  15 27617.8 998.395  31
   2   3 -15 27641.3 1061.15  30
  -2   3  15 28036.4 937.116  27
   2   3 -15 28741.7 1014.20  15
   2   3 -14 64634.6 1650.75  15
   2   3 -14 63658.4 1533.58   8
  -2   3  14 62873.2 1544.20  24
   2   3 -14 61009.4 1694.50  30
   2   3 -14 60646.6 1631.63  32
  -2   3  14 64063.8 1627.13  31
   2   3 -13 60556.5 1627.51  15
   2   3 -13 59910.4 1545.48   8
  -2   3  13 58239.6 1527.96  24
   2   3 -13 57590.2 1638.79  32
  -2   3  13 58583.7 1523.22   1
  -2   3  13 57678.8 1591.81  31
   2   3 -13 57560.5 1677.68  30
   2   3 -12 35866.2 1244.70  15
  -2   3  12 37788.8 1116.09  28
  -2   3  12 36042.0 1193.49  24
   2   3 -12 35821.9 1129.13  23
   2   3 -12 34509.6 1278.69  32
  -2   3  12 36613.1 1190.24   1
   2   3 -12 35061.4 1175.93  19
   2   3 -12 37000.3 1216.85   8
   2   3 -12 37213.9 1333.33  30
   2   3 -11 11091.2 688.263  15
  -2   3  11 12474.4 714.936  24
  -2   3  11 11767.2 627.670  28
  -2   3  11 12412.2 684.162   1
   2   3 -11 11164.1 670.321  19
   2   3 -11 11622.8 618.503  23
   2   3 -11 12377.4 693.789   8
   2   3 -11 12372.7 760.441  30
   2   3 -10 13282.9 656.467  23
  -2   3  10 14688.6 759.031   1
   2   3 -10 13423.1 721.851  19
   2   3 -10 13621.8 803.675  30
   2   3 -10 13556.4 735.010   8
  -2   3  10 14790.7 686.230  28
   2   3  -9 40204.6 1154.53  23
   2   3  -9 38920.7 1200.06  19
   2   3  -9 37215.0 1329.30  30
   2   3  -8 53825.2 1350.15  23
  -2   3   8 58482.0 1619.14   1
   2   3  -8 55686.4 1371.48  19
   2   3  -7 142876. 2396.40  23
  -2   3   7 144220. 2803.16   1
   2   3  -7 144356. 2337.42  19
   2   3  -6 193863. 2831.83  23
   2   3  -6 197903. 2779.67  19
   2   3  -5 32748.2 858.616  23
  -2   3   5 31777.8 1103.30   1
   2   3  -5 33002.3 842.991  19
   2   3  -4 231.357 76.6842  23
   2   3  -4 139.827 79.9789  19
  -2   3   4 344.102 139.515   1
   2   3  -3 26612.1 648.849  23
  -2   3   3 26665.3 825.039   1
   2   3  -3 25977.2 675.928  19
   2   3  -2 62407.1 1037.44  23
  -2   3   2 62350.6 1235.82   1
   2   3  -1 264007. 2925.93   2
   2   3  -1 257497. 3200.42   1
   2   3  -1 256813. 2914.46  23
   2   3   0 314950. 3507.09   2
   2   3   0 307162. 3663.91   1
   2   3   0 306015. 3335.59  23
   2   3   0 298048. 3595.25   4
  -2   3   0 291541. 3473.08   1
  -2   3  -1 68477.1 1043.90   1
   2   3   1 67484.8 986.758  23
   2   3   1 67412.1 1198.77   4
   2   3   1 66348.4 1229.37   1
   2   3   1 67298.2 1194.51   2
   2   3   2 46285.5 968.260   4
  -2   3  -2 46455.5 959.891  23
  -2   3  -2 46373.5 750.684   1
   2   3   2 45696.1 993.848   1
   2   3   3 45119.7 1021.78   1
   2   3   3 46947.7 1008.90   4
  -2   3  -3 46040.4 983.092  23
   2   3   4 42940.1 1034.46   4
  -2   3  -4 42706.2 973.466  23
   2   3   4 43264.7 1022.63   1
   2   3   5 181482. 2758.32   4
  -2   3  -5 186396. 2651.40  23
   2   3   5 178781. 2672.45   1
   2   3   6 91082.4 1841.13   4
  -2   3  -6 89546.5 1696.39  23
  -2   3  -6 92514.2 1717.51  21
   2   3   6 87905.4 1701.35   1
   2   3   7 103073. 2146.02   4
  -2   3  -7 108715. 2003.34  23
  -2   3  -7 109129. 1976.26  21
   2   3   7 103333. 1951.69   1
   2   3   8 128664. 2415.58   2
   2   3   8 123372. 2568.18   4
  -2   3  -8 130941. 2384.05  23
  -2   3  -8 131303. 2318.24  21
   2   3   8 133674. 2757.21  10
   2   3   8 126091. 2219.97   1
   2   3   8 134335. 2520.79  28
   2   3   9 54742.0 1472.00   2
   2   3   9 49279.4 1617.72   4
  -2   3  -9 54352.0 1423.15  21
  -2   3  -9 54621.8 1494.57  23
   2   3   9 54999.3 1775.35  10
   2   3   9 53740.1 1289.80   1
   2   3   9 54377.4 1490.56  28
  -2   3 -10 2445.11 324.368  23
   2   3  10 2284.39 373.388   4
  -2   3 -10 2430.03 305.093  21
   2   3  10 2845.05 434.536  10
   2   3  10 2403.01 314.297   2
   2   3  10 2233.67 302.216  28
   2   3  11 19561.2 1042.87   4
   2   3  11 20963.0 956.720  24
  -2   3 -11 17854.2 821.305  21
   2   3  11 20129.3 1026.73  10
  -2   3 -11 20135.2 918.736  23
   2   3  11 19990.8 881.743  28
   2   3  11 20195.7 882.066   2
  -2   3 -11 21311.4 973.399  30
   2   3  12 33433.4 1156.67   2
   2   3  12 34870.8 1188.99  24
   2   3  12 33442.3 1318.27  13
  -2   3 -12 33339.5 1175.57  23
   2   3  12 31418.7 1016.62  31
  -2   3 -12 33346.4 1118.02  21
   2   3  12 33289.8 1265.77  10
   2   3  12 33092.8 1154.48  28
  -2   3 -12 33585.2 1228.58  30
   2   3  12 34035.0 1347.42   4
   2   3  13 26387.9 1101.50  13
   2   3  13 26653.9 972.647  24
   2   3  13 25488.1 902.208  31
   2   3  13 25967.6 1055.89  10
   2   3  13 25816.9 984.825  28
  -2   3 -13 27024.6 1073.57  30
   2   3  14 51594.2 1489.05  13
   2   3  14 48815.7 1289.25  24
   2   3  14 50120.2 1403.43  10
   2   3  14 52426.8 1395.86  28
  -2   3 -14 52258.2 1467.71  30
   2   3  14 49309.5 1255.33  31
   2   3  15 25697.2 948.802  13
  -2   3 -15 26475.4 929.227   8
   2   3  15 25398.7 828.776  24
   2   3  15 26067.8 908.067  28
   2   3  15 25569.5 830.073  31
  -2   3 -15 25047.5 937.831  30
  -2   3 -16 5220.89 355.006  15
  -2   3 -16 4818.82 352.129   8
   2   3  16 4850.49 324.167  24
  -2   3 -16 5355.81 396.617  30
   2   3  16 5608.18 401.494  13
   2   3  16 4849.52 327.273  31
   2   3  16 5773.58 392.223  28
  -2   3 -17 2362.17 208.664  15
  -2   3 -17 2610.96 218.679   8
  -2   3 -17 2789.52 258.333  30
   2   3  17 2773.10 246.941  13
   2   3  17 2237.86 195.560  24
   2   3  17 2787.97 209.752  31
   2   3  17 2710.38 243.981  28
   2   3  18 6450.65 311.282  14
   2   3  18 5618.88 281.003  13
   2   3  18 6344.25 308.452  28
  -2   3 -18 6772.97 333.600  30
  -2   4  18 25237.0 653.046  31
  -2   4  18 23832.4 600.967  24
   2   4 -18 24915.3 674.553  30
   2   4 -18 25129.1 630.593  17
  -2   4  17 40032.5 926.413  24
   2   4 -17 40463.2 964.688  17
   2   4 -17 41628.4 1043.29  30
  -2   4  17 43280.5 1005.71  31
   2   4 -16 28665.9 879.854  17
  -2   4  16 29215.0 851.122  24
  -2   4  16 29700.5 905.502  31
   2   4 -16 28959.4 955.341  30
   2   4 -16 28911.8 809.973   8
   2   4 -15 22466.5 805.661   8
  -2   4  15 23318.8 755.161  27
  -2   4  15 22206.5 801.610  24
  -2   4  15 24397.8 880.861  31
   2   4 -15 23853.4 860.683  17
   2   4 -15 22619.0 918.678  30
  -2   4  14 3433.51 345.147  24
   2   4 -14 3368.87 346.577   8
   2   4 -14 3114.24 367.477  30
  -2   4  14 3480.89 368.863  31
  -2   4  14 3375.93 303.661  28
   2   4 -13 2029.37 294.276   8
  -2   4  13 1599.90 240.440  28
  -2   4  13 1602.34 279.353  24
   2   4 -13 1476.86 313.069  30
  -2   4  13 1729.68 291.934  31
   2   4 -12 63821.6 1714.48   8
  -2   4  12 64619.3 1695.82  24
  -2   4  12 64640.1 1578.91  28
   2   4 -12 61534.0 1807.38  30
   2   4 -11 67867.1 1816.31   8
   2   4 -11 62035.8 1593.27  23
   2   4 -11 62702.5 1723.64  19
  -2   4  11 69236.4 1838.72  24
  -2   4  11 72262.5 1895.91   1
   2   4 -11 66274.5 1926.50  30
  -2   4  11 66798.2 1687.63  28
   2   4 -10 107871. 2406.44   8
   2   4 -10 103965. 2143.00  23
   2   4 -10 105047. 2259.88  19
  -2   4  10 102503. 2133.32  28
   2   4 -10 100646. 2489.69  30
   2   4  -9 76829.6 1792.35  23
   2   4  -9 76874.2 1832.37  19
   2   4  -9 80991.9 2074.11   8
  -2   4   9 77514.1 1736.60  28
   2   4  -9 76495.9 2074.93  30
   2   4  -8 56023.0 1705.98   8
   2   4  -8 56420.0 1483.27  23
   2   4  -8 57140.8 1454.90  19
  -2   4   8 58801.3 1846.96   1
  -2   4   8 55511.7 1372.73  28
   2   4  -8 56074.4 1673.94  30
   2   4  -7 2149.73 312.326   8
   2   4  -7 1836.53 263.669  23
   2   4  -7 2098.16 258.374  19
  -2   4   7 1854.04 366.739   1
   2   4  -6 18682.3 735.830  23
   2   4  -6 20181.9 735.493  19
  -2   4   6 19535.1 986.077   1
   2   4  -5 106422. 1847.05  19
  -2   4   5 109198. 2333.54   1
   2   4  -5 102839. 1853.95  23
   2   4  -4 113644. 1856.11  23
   2   4  -4 111727. 1868.31  19
   2   4  -3 195431. 2639.75  23
   2   4  -3 191240. 2684.97  19
  -2   4   3 199453. 3018.98   1
   2   4  -2 122772. 1817.89  23
  -2   4   2 122647. 2065.56   1
   2   4  -1 23328.2 748.589   1
  -2   4   1 23578.5 719.168   1
   2   4  -1 23878.8 621.646  23
   2   4   0 17517.9 531.483   2
   2   4   0 16276.0 621.613   1
  -2   4   0 15621.3 537.255   1
   2   4   0 17146.5 503.600  23
  -2   4  -1 9805.09 463.637  23
   2   4   1 8845.77 354.884  23
   2   4   1 9885.16 460.980   4
  -2   4  -1 9031.79 365.381   1
   2   4   1 8600.03 456.053   1
   2   4   1 9052.87 416.259   2
   2   4   2 112823. 1900.63   4
  -2   4  -2 110177. 1870.97  23
   2   4   2 112383. 1963.24   1
   2   4   2 116088. 1931.55   2
  -2   4  -2 108683. 1576.33   1
   2   4   3 214723. 3138.40   1
   2   4   3 219559. 3077.09   4
  -2   4  -3 214833. 3021.20  23
   2   4   4 108988. 2038.32   1
   2   4   4 109350. 2002.80   4
  -2   4  -4 112074. 1946.51  23
   2   4   5 52310.3 1365.23   1
   2   4   5 55285.4 1381.52   4
  -2   4  -5 54241.2 1298.03  23
  -2   4  -5 52820.7 1261.57  21
   2   4   6 8993.93 585.202  28
   2   4   6 8216.36 549.977   4
  -2   4  -6 10394.1 562.532  23
  -2   4  -6 8795.63 509.908  21
   2   4   6 9447.26 617.624  10
   2   4   6 8095.95 532.242   1
   2   4   7 2607.78 348.706   4
  -2   4  -7 3161.00 339.337  23
   2   4   7 3067.41 339.690   1
  -2   4  -7 3342.63 326.477  21
   2   4   7 3361.85 417.145  10
   2   4   7 2961.36 373.077  28
   2   4   8 36963.6 1196.07   1
  -2   4  -8 36658.0 1215.87  23
  -2   4  -8 38123.7 1165.33  21
   2   4   8 39477.2 1430.28  10
   2   4   8 38621.4 1325.42  28
   2   4   8 38934.7 1282.23   2
   2   4   8 38334.5 1409.05   4
  -2   4  -8 37407.0 1358.31  30
   2   4   9 70645.8 2106.46   4
  -2   4  -9 77546.9 1916.92  23
  -2   4  -9 74797.7 1973.15  30
  -2   4  -9 74689.7 1765.41  21
   2   4   9 78414.7 2197.19  10
   2   4   9 76023.5 1751.55   1
   2   4   9 76436.8 1887.82   2
   2   4   9 76480.7 1913.83  28
   2   4  10 92471.5 2104.65   2
  -2   4 -10 90940.0 2179.64  23
  -2   4 -10 91223.5 2034.33  21
   2   4  10 95463.5 2533.04  10
  -2   4 -10 90318.5 2186.47  30
   2   4  10 89940.3 2095.77  28
  -2   4 -11 52987.8 1582.91  30
   2   4  11 51568.5 1734.58  10
   2   4  11 52461.4 1509.01  28
  -2   4 -12 40363.2 1344.58  30
   2   4  12 41701.1 1362.14  24
   2   4  12 40440.8 1427.61  10
   2   4  12 39807.0 1269.08  28
   2   4  13 5583.96 508.638  13
   2   4  13 5486.21 448.388  24
  -2   4 -13 5661.09 473.875  30
   2   4  13 6098.36 516.969  10
   2   4  13 5335.92 440.661  28
   2   4  14 7580.98 516.990  13
   2   4  14 7540.14 497.649  10
  -2   4 -14 7809.25 525.974   8
  -2   4 -14 7757.36 509.386  30
   2   4  14 7983.28 477.683  24
   2   4  14 7988.79 506.091  28
  -2   4 -15 30629.7 964.289   8
   2   4  15 29849.1 936.036  13
   2   4  15 31715.6 881.921  24
  -2   4 -15 30692.4 969.005  30
   2   4  15 33643.2 973.698  28
   2   4  16 27638.9 777.420  13
   2   4  16 28249.5 736.635  24
  -2   4 -16 28509.4 808.820   8
  -2   4 -16 29384.5 847.002  30
   2   4  16 30610.5 843.517  28
  -2   4 -17 27016.9 653.923   8
   2   4  17 26411.1 596.539  24
   2   4  17 29579.8 719.337  28
  -2   4 -17 28770.4 720.179  30
  -2   5  17 161.457 58.5288  31
  -2   5  17 301.588 72.3902  24
   2   5 -17 345.183 78.5520  30
   2   5 -16 7477.80 351.698  17
  -2   5  16 7769.07 384.604  31
  -2   5  16 7674.41 360.391  24
   2   5 -16 7477.95 352.581   8
   2   5 -16 7746.93 412.175  30
   2   5 -15 28298.0 846.826   8
  -2   5  15 29788.6 835.482  24
   2   5 -15 30107.8 841.373  17
  -2   5  15 29511.3 870.519  31
   2   5 -15 30113.5 950.423  30
   2   5 -14 22855.7 840.897   8
  -2   5  14 23063.9 809.287  24
   2   5 -14 22572.9 789.269  17
   2   5 -14 21914.2 889.142  30
  -2   5  14 23154.1 750.920  28
  -2   5  14 21937.5 816.968  31
   2   5 -13 58943.7 1530.36   8
  -2   5  13 58847.3 1472.58  24
  -2   5  13 60631.9 1523.20  31
   2   5 -13 55821.7 1592.60  30
   2   5 -13 56066.7 1398.44  17
  -2   5  13 58547.0 1390.46  28
   2   5 -12 28933.4 1116.21   8
   2   5 -12 24930.7 1107.85  30
  -2   5  12 28376.9 1067.84  24
  -2   5  12 28234.9 1004.62  28
   2   5 -12 27286.4 982.123  17
   2   5 -11 16243.9 880.079   8
   2   5 -11 15506.3 904.986  30
  -2   5  11 16997.3 819.878  28
   2   5 -10 14969.8 888.784   8
   2   5 -10 14096.5 892.131  30
  -2   5  10 16095.0 794.363  28
   2   5  -9 19134.1 1032.54   8
   2   5  -9 19349.3 892.175  19
  -2   5   9 19239.4 853.636  28
  -2   5   9 20764.5 1156.06   1
   2   5  -9 17870.6 983.307  30
  -2   5   8 32456.6 1096.50  28
   2   5  -8 32688.6 1379.65   8
   2   5  -8 31685.1 1144.08  23
   2   5  -8 30599.9 1265.12  30
   2   5  -8 33470.7 1138.54  19
  -2   5   8 33318.2 1532.94   1
   2   5  -7 135248. 2956.95   8
   2   5  -7 133423. 2540.28  23
   2   5  -7 136071. 2478.93  19
  -2   5   7 135472. 3224.16   1
  -2   5   6 85461.1 2339.63   1
   2   5  -6 83080.3 2167.41   8
   2   5  -6 84743.7 1845.24  23
   2   5  -6 86270.4 1805.53  19
  -2   5   5 21638.2 1055.55   1
   2   5  -5 21796.2 1012.31   8
   2   5  -5 20671.2 801.198  23
   2   5  -5 20707.3 791.579  19
   2   5  -4 2962.28 372.591   8
  -2   5   4 2461.97 349.392   1
   2   5  -4 2243.07 257.268  19
   2   5  -4 2142.17 299.808  10
  -2   5   3 8707.22 570.106   1
   2   5  -3 8391.71 576.395   8
   2   5  -3 7929.17 462.709  19
   2   5  -3 8067.35 542.508  10
  -2   5   2 70646.1 1591.61   1
   2   5  -2 65304.7 1424.86  19
   2   5  -2 68582.3 1649.07  10
   2   5  -1 149080. 2513.18   1
  -2   5   1 143539. 2370.76   1
   2   5  -1 146318. 2612.08  10
  -2   5   0 100758. 1944.76  23
   2   5   0 102288. 2067.07  10
  -2   5   0 104707. 1798.49   1
   2   5   0 102278. 2002.77   1
   2   5   1 67192.1 1582.49   1
  -2   5  -1 66875.2 1515.02  23
   2   5   1 69014.4 1634.05  10
  -2   5  -2 46017.9 1222.14  23
   2   5   2 46893.6 1308.12   1
   2   5   2 46837.9 1327.40  10
   2   5   3 3472.14 352.098   2
   2   5   3 3606.33 351.251  28
  -2   5  -3 3891.56 356.826  23
   2   5   3 4219.58 406.426  11
   2   5   3 3574.81 371.888   1
   2   5   3 4620.07 426.842  10
   2   5   3 3931.34 366.202   4
  -2   5  -4 10362.6 575.645  23
   2   5   4 8770.54 566.491   4
   2   5   4 9855.77 617.244  11
   2   5   4 9197.57 599.714   1
   2   5   4 9682.58 614.781  10
   2   5   4 8628.49 574.490  28
   2   5   4 9134.31 590.283   2
   2   5   5 83002.7 1962.04  28
   2   5   5 89971.8 2028.86   4
  -2   5  -5 85959.5 1882.60  23
   2   5   5 87951.3 2053.36   1
  -2   5  -5 86744.0 1817.38  21
   2   5   5 90670.0 2090.68  10
   2   5   5 84002.2 2044.68   2
   2   5   6 45280.7 1436.32  28
  -2   5  -6 48640.9 1397.38  23
   2   5   6 46603.1 1493.53   4
   2   5   6 45534.4 1469.51   1
   2   5   6 44815.4 1462.53   2
  -2   5  -6 47147.4 1311.29  21
   2   5   6 48266.1 1526.98  10
   2   5   7 126888. 2640.83   2
   2   5   7 126706. 2766.95   4
   2   5   7 125624. 2668.94   1
  -2   5  -7 130458. 2551.30  23
  -2   5  -7 123366. 2367.21  21
   2   5   7 121649. 2614.92  28
   2   5   7 131568. 2791.08  10
   2   5   8 42603.2 1605.45   4
   2   5   8 44866.9 1454.17   1
  -2   5  -8 47687.4 1467.25  23
  -2   5  -8 44999.3 1328.72  21
   2   5   8 48096.9 1647.09  10
   2   5   8 44429.8 1501.71  28
   2   5   8 47890.5 1513.87   2
   2   5   9 19936.2 1084.72  10
   2   5   9 19618.4 946.721  28
   2   5  10 738.209 225.070  28
   2   5  10 896.380 283.634  10
  -2   5 -11 13540.8 826.245   8
   2   5  11 12583.2 829.207  10
   2   5  11 13444.6 727.873  28
  -2   5 -11 12475.7 724.090  30
  -2   5 -12 27402.2 1104.64   8
   2   5  12 26584.8 1088.49  10
   2   5  12 27327.7 1053.71  24
  -2   5 -12 24669.9 973.681  30
   2   5  12 27655.0 1000.66  28
   2   5  13 29853.0 1028.72  13
  -2   5 -13 30973.3 1081.68   8
   2   5  13 30538.1 996.767  24
  -2   5 -13 28972.0 985.154  30
   2   5  13 31076.9 1042.84  10
   2   5  13 31636.0 996.268  28
   2   5  14 25989.7 830.746  13
   2   5  14 26340.7 806.984  24
   2   5  14 25992.9 824.966  10
  -2   5 -14 26062.7 838.910  30
  -2   5 -14 26332.6 895.733   8
   2   5  14 26971.2 844.011  28
  -2   5 -15 22967.2 723.239   8
   2   5  15 20569.5 615.463  13
   2   5  15 21285.7 625.457  24
  -2   5 -15 20730.3 647.612  30
   2   5  15 21974.8 679.954  28
  -2   5 -16 1477.66 158.351   8
   2   5  16 1521.15 133.891  24
   2   5  16 1411.72 151.676  28
  -2   6  15 15880.6 485.325  31
  -2   6  15 15689.6 469.307  24
   2   6 -15 16207.1 516.642   8
   2   6 -14 2061.93 225.130   8
  -2   6  14 2120.84 203.699  24
  -2   6  14 2270.18 217.115  31
   2   6 -14 1950.68 208.223  30
  -2   6  14 1992.40 181.230  28
   2   6 -13 1961.57 255.174   8
  -2   6  13 2262.66 243.505  24
   2   6 -13 1884.14 229.589  30
  -2   6  13 2024.37 219.353  28
  -2   6  13 1772.56 222.153  31
   2   6 -12 7541.52 527.836   8
  -2   6  12 7546.87 478.624  24
   2   6 -12 6283.05 483.456  30
   2   6 -12 6713.63 414.862  10
  -2   6  12 7197.94 455.851  28
  -2   6  12 6935.90 461.175  31
  -2   6  11 76524.8 1760.25  28
  -2   6  11 78338.7 1815.58  24
   2   6 -11 74438.0 1893.90   8
   2   6 -11 72847.4 1679.13  10
   2   6 -10 78777.8 2068.28   8
  -2   6  10 78615.5 1841.97  28
   2   6 -10 79029.3 1900.63  10
   2   6  -9 30521.0 1302.25   8
   2   6  -9 31277.5 1235.54  10
  -2   6   9 29605.9 1082.07  28
   2   6  -8 12334.4 853.282   8
   2   6  -8 12226.6 797.546  10
  -2   6   8 13640.1 717.857  28
   2   6  -7 15074.1 946.564   8
   2   6  -7 15363.7 892.633  10
  -2   6   7 14510.7 732.610  28
   2   6  -6 10820.8 789.897   8
   2   6  -6 10349.9 736.204  10
   2   6  -5 102792. 2466.70   8
  -2   6   5 110444. 2658.38   1
   2   6  -5 103227. 2104.06  19
   2   6  -5 102624. 2422.62  10
   2   6  -4 69855.5 1911.58   8
  -2   6   4 75449.3 2021.33   1
   2   6  -4 70522.4 1668.10  19
   2   6  -4 70309.0 1921.60  10
  -2   6   3 37531.3 1304.14   1
   2   6  -3 38051.7 1156.78  19
   2   6  -3 37208.4 1290.40   8
   2   6  -3 37721.7 1335.22  10
   2   6  -2 72026.6 1765.27   8
  -2   6   2 73958.6 1842.01  23
  -2   6   2 75241.3 1789.95   1
   2   6  -2 71628.5 1655.19  19
  -2   6   2 72110.5 1620.09  10
   2   6  -2 69425.5 1842.16  10
   2   6  -1 45962.9 1315.44   8
  -2   6   1 45013.2 1368.25  23
   2   6  -1 42602.6 1233.44  19
   2   6  -1 46100.5 1439.66  10
  -2   6   1 43776.7 1250.79  10
  -2   6   0 4084.68 401.695  23
   2   6   0 4027.16 431.659  10
  -2   6   0 4160.94 382.834  10
   2   6   1 41795.1 1352.68   1
  -2   6  -1 40133.8 1259.26  23
   2   6   1 40448.0 1339.22  10
   2   6   2 38437.9 1242.31  28
  -2   6  -2 40826.8 1270.12  23
   2   6   2 40024.0 1331.14  10
   2   6   2 41761.8 1385.61   1
   2   6   3 79480.5 1921.43  28
  -2   6  -3 83538.4 1922.11  23
   2   6   3 82787.4 2033.87  10
   2   6   4 67863.7 1888.99   1
  -2   6  -4 65316.9 1681.33  23
   2   6   4 65645.6 1800.90  10
   2   6   4 63159.6 1711.26  28
   2   6   5 51223.4 1558.14  28
  -2   6  -5 54651.4 1462.06  21
   2   6   5 54636.6 1660.73  10
  -2   6  -5 49802.9 1875.69   8
  -2   6  -6 4203.54 577.533   8
   2   6   6 4520.54 506.169  10
   2   6   6 4378.53 460.657  28
   2   6   7 11168.5 731.372  28
   2   6   7 11162.3 779.223  10
  -2   6  -8 12428.2 889.459   8
   2   6   8 12469.2 753.719  28
   2   6   8 13129.0 856.282  10
  -2   6  -9 39593.4 1515.87   8
   2   6   9 43821.3 1577.64  10
   2   6   9 41460.2 1342.08  28
   2   6  10 58137.5 1801.29  10
   2   6  10 57521.3 1513.42  28
  -2   6 -10 52814.6 1661.04   8
  -2   6 -11 57229.6 1604.88   8
   2   6  11 59358.9 1634.24  10
   2   6  11 56998.2 1426.51  28
  -2   6 -12 10136.2 593.731   8
   2   6  12 9662.69 535.943  13
   2   6  12 10538.6 559.104  24
   2   6  12 10046.5 562.962  10
   2   6  12 10394.4 524.050  28
   2   6  13 966.972 149.221  13
   2   6  13 1360.18 183.712  24
   2   6  13 1283.40 181.636  28
   2   6  13 987.424 168.694  10
  -2   6 -13 1269.15 213.657   8
   2   6  14 1711.69 163.252  24
  -2   6 -14 1837.56 206.451   8
   2   6  14 1954.13 189.634  28
  -2   6 -15 10553.0 375.642   8
   2   6  15 10918.4 358.395  28
  -2   7  13 21463.4 524.591  24
  -2   7  13 21341.5 519.959  28
  -2   7  12 19669.6 587.449  24
   2   7 -12 18789.1 539.006  10
   2   7 -12 20117.8 708.097   8
  -2   7  12 18425.1 561.975  31
  -2   7  12 19310.7 597.919  28
   2   7 -11 9651.11 549.676   8
  -2   7  11 8534.84 428.026  31
  -2   7  11 9598.26 462.682  24
   2   7 -11 8835.11 443.318  10
  -2   7  11 9032.19 464.039  28
  -2   7  10 3883.74 328.719  24
   2   7 -10 4056.79 349.162  10
   2   7 -10 3641.99 390.583   8
  -2   7  10 3920.28 346.213  28
  -2   7   9 18936.0 796.843  28
   2   7  -9 19541.8 861.105  10
   2   7  -9 19271.6 931.165   8
  -2   7   8 26797.9 979.287  28
   2   7  -8 27797.0 1132.44  10
   2   7  -8 25298.4 1139.78   8
   2   7  -7 36082.2 1396.50   8
  -2   7   7 38588.7 1200.75  28
   2   7  -7 38093.5 1401.74  10
   2   7  -6 52786.5 1695.38   8
  -2   7   6 53755.1 1451.21  28
   2   7  -6 56484.2 1741.16  10
   2   7  -5 17963.0 935.475   8
   2   7  -5 19052.1 1004.78  10
   2   7  -4 2258.93 342.727   8
   2   7  -4 2657.72 401.661  10
   2   7  -3 5138.59 524.758  10
   2   7  -3 4994.31 449.845   8
  -2   7   2 27498.2 960.185  10
   2   7  -2 26759.2 1147.54  10
   2   7  -1 68662.6 1881.81  10
  -2   7   1 67818.3 1623.76  10
   2   7   0 75778.9 1827.12  28
   2   7   0 79529.5 2022.17  10
  -2   7   0 75282.5 1776.61  10
   2   7   1 44557.4 1366.17  28
   2   7   1 44101.0 1460.18  10
  -2   7  -1 41044.2 1315.53  10
   2   7   2 7789.06 559.399  28
   2   7   2 7606.44 604.194  10
  -2   7  -2 7365.30 570.109  10
   2   7   3 9279.68 622.530  28
  -2   7  -3 8280.74 626.891  10
   2   7   3 9378.40 679.504  10
   2   7   4 5371.30 517.813  10
   2   7   4 5918.53 517.362  28
   2   7   5 40359.8 1400.68  10
   2   7   5 36372.6 1282.41  28
   2   7   6 63083.0 1709.78  28
   2   7   6 67413.9 1853.31  10
   2   7   7 44963.3 1346.30  28
   2   7   7 45833.8 1494.55  10
   2   7   8 28284.3 1148.51  10
   2   7   8 27873.2 987.214  28
  -2   7  -9 8678.43 605.213   8
   2   7   9 9777.23 655.881  10
   2   7   9 9842.63 537.325  28
  -2   7 -10 319.509 154.312   8
   2   7  10 411.172 164.310  10
   2   7  10 648.727 148.360  28
  -2   7 -11 8867.57 485.326   8
   2   7  11 8527.08 448.340  24
   2   7  11 8762.46 451.089  10
   2   7  11 8868.05 421.072  28
  -2   7 -12 23136.3 689.003   8
   2   7  12 23733.3 636.237  24
   2   7  12 23032.8 620.399  28
  -2   7 -13 16648.1 478.757  10
  -2   8  10 27476.9 664.491  28
   2   8 -10 25974.3 733.074   8
  -2   8   9 28781.0 686.541  24
   2   8  -9 30581.4 810.263  10
  -2   8   9 29028.2 793.132  28
   2   8  -9 27755.1 862.058   8
  -2   8   8 10663.2 509.842  28
  -2   8   8 10610.2 458.745  24
   2   8  -8 10689.3 540.466  10
   2   8  -8 8999.51 535.525   8
   2   8  -7 932.503 206.590  10
   2   8  -7 1313.96 225.601   8
  -2   8   7 1192.50 199.156  28
   2   8  -6 4873.68 443.101  10
  -2   8   6 4412.72 363.692  28
   2   8  -6 4290.14 414.015   8
  -2   8   5 23548.2 854.778  28
   2   8  -5 24144.6 1024.70  10
   2   8  -5 21523.9 861.171   8
   2   8  -4 47892.8 1491.78  10
  -2   8   4 46205.8 1256.14  28
   2   8  -3 32629.3 1229.88  10
   2   8  -2 25833.1 1081.96  10
   2   8  -1 5742.11 511.536  10
  -2   8   1 5868.03 413.743  10
   2   8   0 157.351 168.424  10
  -2   8   0 19.7089 118.306  10
   2   8   1 5501.85 499.336  10
  -2   8  -1 5465.75 421.205  10
   2   8   2 36445.8 1254.85  10
  -2   8  -2 35955.8 1136.77  10
   2   8   2 38495.9 1178.03  28
  -2   8  -3 44065.4 1308.00  10
   2   8   3 47435.4 1419.01  10
   2   8   3 44434.4 1285.37  28
   2   8   4 25631.8 936.627  28
   2   8   4 25243.1 1001.79  10
  -2   8  -4 25149.8 984.092  10
   2   8   5 19005.3 848.344  10
  -2   8  -5 18173.3 844.705  10
   2   8   5 18341.1 735.010  28
   2   8   6 3866.26 383.067  10
  -2   8  -6 3536.86 384.559  10
   2   8   6 3344.86 299.831  28
   2   8   7 2832.00 329.853  10
  -2   8  -7 3058.07 348.626  10
   2   8   7 2873.48 254.485  28
   2   8   8 13589.4 500.751  28
   2   8   8 13797.8 613.305  10
   2   8   9 21819.2 645.222  10
  -2   8  -9 20391.6 682.841  10
   2   8   9 22318.8 586.253  28
  -2   8 -10 28598.8 686.973  10
  -2   9   5 6321.02 333.656  28
   2   9  -5 6486.10 380.558  10
  -2   9   4 4086.79 283.271  28
   2   9  -4 3955.29 330.300  10
   2   9  -3 1014.60 177.275  10
  -2   9   3 805.500 148.630  28
   2   9  -2 22063.9 828.088  10
  -2   9   2 21900.2 722.205  28
  -2   9   1 41182.7 1048.31  28
   2   9  -1 41496.6 1165.48  10
   2   9   0 31474.4 990.070  10
  -2   9   0 30327.3 897.507  28
   2   9   1 25713.0 878.558  10
   2   9   2 12769.7 594.398  10
   2   9   3 1213.37 197.666  10
   2   9   4 3646.39 294.748  10
  -3  -9   3 19424.5 688.019  29
  -3  -9   2 647.813 149.051  29
  -3  -9   1 10734.0 506.236  29
  -3  -9   0 7135.86 397.572  29
  -3  -9  -1 22056.2 672.827  29
  -3  -8   9 26930.7 678.777  29
  -3  -8   8 27572.2 795.951  29
   3  -8  -8 24586.5 661.513  18
   3  -8  -7 15444.4 589.851  18
  -3  -8   7 16365.9 693.327  29
  -3  -8   6 3762.17 343.670   7
  -3  -8   6 3302.40 366.863  29
   3  -8  -6 3281.48 291.009  18
  -3  -8   5 2248.79 263.997  26
  -3  -8   5 2472.44 304.812   7
   3  -8  -5 2776.01 279.837  18
  -3  -8   5 2751.23 358.893  29
  -3  -8   4 11443.7 623.422  26
  -3  -8   4 11176.7 626.591   7
  -3  -8   4 12709.5 753.713  29
   3  -8  -4 10475.6 566.372  18
   3  -8  -4 11085.9 506.338  16
  -3  -8   3 15428.3 747.625  26
  -3  -8   3 14097.1 724.843   7
   3  -8  -3 14661.1 790.560  29
   3  -8  -3 15097.6 698.156  18
   3  -8  -3 15248.5 630.951  16
  -3  -8   3 16418.9 854.605  29
   3  -8  -2 40567.5 1203.16   7
  -3  -8   2 40468.6 1319.47  29
  -3  -8   2 40247.9 1235.40  26
   3  -8  -2 36609.8 1141.33  18
   3  -8  -2 39083.0 1091.87  16
  -3  -8   2 37845.4 1220.69   7
   3  -8  -2 36836.0 1285.70  29
   3  -8  -1 38113.7 1158.03   7
  -3  -8   1 37897.3 1198.92  26
   3  -8  -1 37488.9 1161.08  18
  -3  -8   1 36151.8 1202.51   7
   3  -8  -1 35677.9 1248.90  29
   3  -8  -1 36503.0 1087.16  16
  -3  -8   1 37750.8 1232.12  29
  -3  -8   0 13078.5 682.440  26
   3  -8   0 12648.2 647.762   7
  -3  -8   0 13284.3 693.323  29
  -3  -8   0 12252.7 696.048   7
   3  -8   0 12699.1 668.421  18
   3  -8   0 12065.3 679.719  29
   3  -8   0 12941.2 649.919  16
   3  -8   1 299.743 161.624  18
  -3  -8  -1 847.101 192.862  26
   3  -8   1 977.918 182.564   7
  -3  -8  -1 898.534 203.447  29
   3  -8   1 830.074 212.341  16
   3  -8   2 5306.65 406.343   7
   3  -8   2 5466.65 430.652  16
   3  -8   2 4671.62 408.797  18
  -3  -8  -2 4720.16 413.337  26
  -3  -8  -2 5233.97 413.421  29
   3  -8   3 21289.4 808.644   7
  -3  -8  -3 21038.2 834.963  26
   3  -8   3 18528.3 817.269  18
  -3  -8  -3 20362.0 767.476  29
   3  -8   3 19890.7 815.915  16
  -3  -8  -4 26089.4 923.659  26
   3  -8   4 26794.0 896.370   7
   3  -8   4 24818.0 942.598  18
   3  -8   4 27354.7 947.019  16
  -3  -8  -4 26409.6 834.737  29
  -3  -8  -5 32009.7 1002.51  26
   3  -8   5 33959.2 976.398   7
  -3  -8  -5 32297.2 870.479  29
   3  -8   5 33214.8 1002.06  16
  -3  -8  -6 18904.0 717.638  26
   3  -8   6 17404.5 645.761   7
   3  -8   6 19658.7 688.160  16
  -3  -8  -7 9407.95 457.918  26
   3  -8   7 10136.4 435.444  16
   3  -8   7 8975.73 400.063   7
  -3  -8  -8 1378.22 160.395  26
   3  -8   8 1424.33 145.199  16
  -3  -7  13 23946.6 666.971  24
  -3  -7  12 31417.5 910.940  24
   3  -7 -12 28344.0 678.234  18
  -3  -7  11 29627.8 1017.66  24
   3  -7 -11 28038.5 778.988  18
  -3  -7  11 30699.6 776.597  29
  -3  -7  10 17920.6 732.034   7
  -3  -7  10 17542.1 893.536  24
   3  -7 -10 19469.1 717.435  18
  -3  -7  10 20100.7 718.619  29
  -3  -7   9 1315.40 278.912  24
  -3  -7   9 1646.52 265.967   7
   3  -7  -9 1514.51 237.422  18
  -3  -7   9 1955.75 270.735  29
  -3  -7   8 5897.81 506.732   7
  -3  -7   8 6041.55 581.110  24
   3  -7  -8 6021.30 457.959  18
  -3  -7   8 6450.37 516.476  29
  -3  -7   7 29127.4 1261.20  24
  -3  -7   7 27583.2 1109.92   7
   3  -7  -7 29877.6 1066.59  18
  -3  -7   7 27374.8 1195.31  29
  -3  -7   6 46761.5 1493.11  26
  -3  -7   6 45574.7 1462.60   7
  -3  -7   6 48290.7 1619.09  24
   3  -7  -6 46575.3 1616.66  29
   3  -7  -6 48879.2 1419.82  18
  -3  -7   6 46454.8 1649.62  29
   3  -7  -6 47989.2 1220.33  16
   3  -7  -5 77251.0 1681.58  16
  -3  -7   5 75703.5 2141.11  29
   3  -7  -5 72660.8 1822.56  18
  -3  -7   5 72375.8 1889.63   7
  -3  -7   5 76055.0 1952.06  26
   3  -7  -5 75578.3 2113.39  29
   3  -7  -4 72185.5 1844.50   7
  -3  -7   4 71232.4 1862.47  26
   3  -7  -4 72428.8 1814.62  18
  -3  -7   4 71537.9 2038.31  29
   3  -7  -4 69347.9 2023.39  29
   3  -7  -4 71007.2 1667.00  16
  -3  -7   4 72072.0 1867.36   7
  -3  -7   3 25373.3 1047.36  26
   3  -7  -3 25684.2 1040.88  18
   3  -7  -3 26051.8 1053.48   7
   3  -7  -3 24286.3 1151.34  29
   3  -7  -3 25320.3 970.594  16
  -3  -7   3 25333.3 1058.44   7
  -3  -7   3 25115.4 1137.34  29
   3  -7  -2 990.186 251.173  18
  -3  -7   2 1349.94 270.138  26
   3  -7  -2 1185.62 279.536   7
  -3  -7   2 1457.31 293.089   7
  -3  -7   2 1516.75 294.178  29
   3  -7  -2 1425.67 309.748  29
   3  -7  -2 1591.73 285.448  16
  -3  -7   1 9973.82 650.899  26
  -3  -7   1 10273.0 681.647   7
   3  -7  -1 9459.79 624.434   7
   3  -7  -1 10092.7 727.630  29
   3  -7  -1 10276.3 668.485  18
   3  -7  -1 10046.3 634.927  16
  -3  -7   1 9644.21 657.343  29
  -3  -7   0 22755.6 971.235  26
  -3  -7   0 22940.7 1015.56   7
   3  -7   0 22134.8 944.349   7
   3  -7   0 23781.8 1103.88  29
  -3  -7   0 22671.6 976.452  29
   3  -7   0 23340.0 1007.26  18
   3  -7   0 22889.9 981.189  16
   3  -7   1 61230.5 1624.63   7
   3  -7   1 63785.9 1800.68  29
  -3  -7  -1 62045.0 1629.71  29
   3  -7   1 61280.2 1700.08  18
  -3  -7  -1 63401.8 1656.86  26
  -3  -7  -1 60277.1 1717.19   7
   3  -7   1 62273.9 1688.97  16
  -3  -7  -2 78543.7 1873.14  26
  -3  -7  -2 76762.8 2001.14   7
   3  -7   2 79377.5 1875.32   7
  -3  -7  -2 80000.5 1839.63  29
   3  -7   2 78721.6 1971.65  18
   3  -7   2 78298.2 1951.77  16
  -3  -7  -3 47590.2 1405.03  26
   3  -7   3 50588.1 1545.60  12
   3  -7   3 47573.9 1508.00  18
   3  -7   3 48613.5 1532.85  27
   3  -7   3 46051.4 1396.14   7
  -3  -7  -3 48235.6 1337.02  29
  -3  -7  -3 45822.0 1471.60  25
   3  -7   3 48913.3 1499.15  16
   3  -7   4 12387.4 767.810  27
  -3  -7  -4 11316.0 691.018  25
   3  -7   4 11259.1 668.910   7
   3  -7   4 11495.8 725.460  12
   3  -7   4 11884.8 742.818  18
  -3  -7  -4 13010.0 715.485  26
   3  -7   4 12794.0 744.921  16
  -3  -7  -4 11180.2 603.697  29
   3  -7   5 1816.78 313.877  27
  -3  -7  -5 2403.28 325.902  26
  -3  -7  -5 2290.01 301.390  25
   3  -7   5 2331.64 339.722  16
   3  -7   5 2499.55 324.644   7
   3  -7   5 2940.75 379.314  12
   3  -7   5 2429.51 356.295  18
  -3  -7  -5 2873.87 314.828  29
   3  -7   6 7557.50 587.489  27
  -3  -7  -6 6909.36 527.522  26
   3  -7   6 7873.34 547.652  16
  -3  -7  -6 7011.35 499.950  25
   3  -7   6 7548.67 537.369   7
  -3  -7  -6 7252.83 448.584  29
   3  -7   6 7976.16 615.869  18
   3  -7   6 7837.54 606.124  12
   3  -7   7 45748.3 1455.55  27
  -3  -7  -7 48864.3 1389.92  26
  -3  -7  -7 47558.5 1283.45  25
   3  -7   7 46592.9 1353.74   7
   3  -7   7 50788.2 1555.75  12
   3  -7   7 46261.1 1492.83  18
   3  -7   7 48541.6 1295.87  16
  -3  -7  -8 32857.2 988.105  25
   3  -7   8 33874.4 1094.30   7
   3  -7   8 33813.7 1186.24  27
   3  -7   8 31426.4 1173.08  18
   3  -7   8 35607.3 1248.28  12
  -3  -7  -8 34846.1 1121.52  26
   3  -7   8 34885.1 992.505  16
   3  -7   9 21068.7 846.531  27
  -3  -7  -9 22773.8 825.981  26
   3  -7   9 21714.4 780.111   7
   3  -7   9 21642.8 886.768  12
   3  -7   9 19097.2 830.230  18
  -3  -7  -9 22400.1 740.511  25
   3  -7   9 22213.5 702.237  16
   3  -7  10 18377.3 716.189  12
   3  -7  10 17400.4 694.081  18
  -3  -7 -10 19136.8 674.784  26
  -3  -7 -10 18340.3 607.582  25
   3  -7  10 17585.3 606.257   7
   3  -7  10 18481.1 702.362  27
   3  -7  10 18697.0 550.953  16
  -3  -7 -11 6891.62 323.275  25
   3  -7  11 6182.90 347.781  18
   3  -7  11 7051.79 373.369  27
  -3  -7 -11 6695.41 339.956  26
   3  -7  11 6025.56 339.827  12
  -3  -7 -12 2106.69 156.808  26
  -3  -6  15 30895.9 757.528  24
   3  -6 -15 26988.2 637.545   9
  -3  -6  14 25051.8 719.740  27
   3  -6 -14 24210.6 624.964  25
   3  -6 -14 24038.9 687.114   9
  -3  -6  13 9220.24 498.490  27
   3  -6 -13 9156.53 414.590  25
  -3  -6  13 10219.1 583.539  24
  -3  -6  13 9319.08 474.493   7
   3  -6 -13 9590.06 465.113  18
   3  -6 -13 9409.57 466.353   9
  -3  -6  13 10031.5 406.273  29
  -3  -6  12 4244.01 389.617  27
   3  -6 -12 3976.42 294.753  25
  -3  -6  12 3724.30 411.544  24
  -3  -6  12 4197.10 372.104   7
   3  -6 -12 4645.07 364.326  18
  -3  -6  12 4651.71 332.838  29
   3  -6 -12 3913.10 329.260   9
   3  -6 -11 10976.8 523.213  25
  -3  -6  11 9272.21 719.754  24
  -3  -6  11 10686.6 658.673   7
  -3  -6  11 10561.5 648.878  12
   3  -6 -11 11324.6 628.672  18
  -3  -6  11 11327.6 596.253  29
   3  -6 -11 11158.0 596.274   9
  -3  -6  10 19924.4 982.828   7
  -3  -6  10 19686.2 1112.80  24
  -3  -6  10 20366.8 1006.07  12
  -3  -6  10 20646.3 896.508  29
   3  -6 -10 23013.5 970.359  18
   3  -6 -10 22103.3 904.937   9
  -3  -6   9 68620.3 2149.06  24
  -3  -6   9 69420.3 1947.66   7
  -3  -6   9 73013.9 1917.49  29
   3  -6  -9 74563.1 1878.56  18
   3  -6  -9 71029.7 1758.98   9
  -3  -6   8 48622.8 1749.23  24
  -3  -6   8 47880.8 1596.41   7
  -3  -6   8 45507.6 1642.28  12
   3  -6  -8 51780.2 1552.46  18
   3  -6  -8 52850.6 1471.88   9
  -3  -6   8 45546.5 1629.77  29
  -3  -6   7 24301.2 1089.95   7
  -3  -6   7 22792.8 1147.19  24
  -3  -6   7 23265.6 1153.45  12
   3  -6  -7 24313.5 1041.55  18
   3  -6  -7 26111.3 930.878  16
   3  -6  -7 24110.3 1198.63  29
  -3  -6   7 23395.4 1226.68  29
  -3  -6   6 11276.0 728.479   7
  -3  -6   6 10619.8 816.610  29
   3  -6  -6 11745.4 722.177  18
  -3  -6   6 10447.8 766.893  12
   3  -6  -6 10417.3 794.451  29
   3  -6  -6 11595.9 636.070  16
  -3  -6   6 11184.7 772.646  24
   3  -6  -5 1414.85 269.886   7
  -3  -6   5 1616.60 279.983   7
  -3  -6   5 1161.41 271.239  12
  -3  -6   5 1200.70 306.532  29
   3  -6  -5 1030.75 248.119  18
  -3  -6   5 1168.85 270.385  24
   3  -6  -5 1557.29 346.842  29
   3  -6  -5 1441.29 259.620  16
  -3  -6   4 16848.5 873.586  24
  -3  -6   4 16282.4 831.756   7
  -3  -6   4 14810.3 893.699  12
  -3  -6   4 15450.6 911.249  29
   3  -6  -4 16432.3 831.830   7
   3  -6  -4 16676.0 842.470  18
   3  -6  -4 16528.1 790.686  16
   3  -6  -4 17424.5 983.772  29
   3  -6  -3 49005.5 1446.63   7
  -3  -6   3 49569.0 1502.58  24
  -3  -6   3 48181.6 1449.81   7
  -3  -6   3 52551.4 1696.56  20
   3  -6  -3 52082.1 1518.32  18
  -3  -6   3 47818.4 1578.71  29
   3  -6  -3 50965.0 1684.50  29
   3  -6  -3 50635.4 1442.04  16
   3  -6  -2 55423.6 1516.42   7
   3  -6  -2 53250.2 1507.99  16
  -3  -6   2 53885.7 1737.18  20
   3  -6  -2 52100.1 1526.79  18
   3  -6  -2 54467.8 1719.27  29
  -3  -6   2 51359.5 1580.19  29
  -3  -6   2 55698.1 1552.56   7
   3  -6  -1 77871.4 2227.96  14
  -3  -6   1 81252.3 2198.93  20
   3  -6  -1 77849.4 2085.04  29
  -3  -6   1 77742.1 1873.10   7
   3  -6  -1 81362.2 1862.01   7
   3  -6  -1 79560.0 1916.27  18
  -3  -6   1 78113.9 1832.48  26
   3  -6  -1 79696.1 1907.21  16
  -3  -6   1 77182.8 1911.08  29
  -3  -6   0 28685.1 1050.85  26
   3  -6   0 29327.5 1349.97  14
  -3  -6   0 29258.1 1105.53   7
   3  -6   0 30277.7 1084.72   7
   3  -6   0 32081.9 1170.19  12
  -3  -6   0 29961.7 1317.62  20
   3  -6   0 30544.9 1142.58  18
  -3  -6   0 29327.3 1081.84  29
   3  -6   0 29187.8 1219.70  29
   3  -6   0 31235.8 1151.36  16
   3  -6   1 5747.16 521.495  27
   3  -6   1 6119.25 647.096  14
  -3  -6  -1 5442.77 486.513  25
  -3  -6  -1 5334.30 451.601  26
  -3  -6  -1 5379.86 497.636   7
   3  -6   1 5241.49 449.579   7
   3  -6   1 6035.56 502.556  12
   3  -6   1 5022.11 481.241  18
  -3  -6  -1 6041.65 614.405  20
   3  -6   1 5773.71 514.534  29
  -3  -6  -1 5678.15 468.079  29
   3  -6   1 5659.26 507.330  16
   3  -6   2 13715.7 787.704  27
   3  -6   2 14273.5 993.476  14
  -3  -6  -2 12798.7 742.232  25
   3  -6   2 13070.0 703.891   7
   3  -6   2 13895.5 765.074  12
  -3  -6  -2 13614.0 931.190  20
   3  -6   2 12819.7 734.071   3
   3  -6   2 12528.5 746.130  18
  -3  -6  -2 12663.5 752.726   7
  -3  -6  -2 13486.9 711.175  26
  -3  -6  -2 13388.4 691.673  29
   3  -6   2 13446.1 766.984  16
   3  -6   3 45950.7 1845.29  14
   3  -6   3 46267.7 1507.30  27
  -3  -6  -3 47848.8 1394.07  26
  -3  -6  -3 45171.9 1493.72   7
  -3  -6  -3 45191.4 1436.45  25
  -3  -6  -3 45965.0 1306.37  29
   3  -6   3 47060.3 1498.89  18
   3  -6   3 47762.5 1405.00   7
   3  -6   3 46994.6 1484.01  16
   3  -6   3 49411.1 1514.50  12
   3  -6   4 40862.1 1408.35  27
  -3  -6  -4 40239.7 1279.21  26
   3  -6   4 39483.0 1298.24   7
   3  -6   4 42427.3 1429.09  12
   3  -6   4 38680.0 1385.64  18
   3  -6   4 39070.0 1359.27  16
  -3  -6  -4 38909.2 1169.75  29
  -3  -6  -4 38362.4 1327.23  25
   3  -6   5 75811.7 2007.95  27
  -3  -6  -5 72328.8 1894.09  25
   3  -6   5 73804.3 1870.88   7
   3  -6   5 76301.3 2042.49  12
   3  -6   5 75437.3 2029.87  18
  -3  -6  -5 77602.2 1859.04  26
  -3  -6  -5 76206.5 1677.40  29
   3  -6   5 70943.3 1902.40  16
  -3  -6  -6 36180.3 1233.05  26
  -3  -6  -6 33278.8 1240.53  25
   3  -6   6 31823.7 1312.62  18
   3  -6   6 34150.7 1238.72   7
   3  -6   6 37286.4 1410.18  12
   3  -6   6 34097.4 1317.64  27
   3  -6   6 32126.7 1201.40  16
  -3  -6  -7 18879.7 900.024  26
  -3  -6  -7 20290.1 937.909  25
   3  -6   7 20954.6 1080.77  12
   3  -6   7 19784.0 1002.24  27
   3  -6   7 19623.6 942.920   7
   3  -6   7 18073.3 998.074  18
   3  -6   7 19579.3 879.650  16
   3  -6   8 2170.90 351.830  27
  -3  -6  -8 2245.10 334.281  26
  -3  -6  -8 2188.62 321.949  25
   3  -6   8 2331.71 343.331   7
   3  -6   8 2351.26 364.647  12
   3  -6   8 2030.19 384.319  18
   3  -6   8 2438.93 308.335  16
   3  -6   9 3059.33 393.772  27
   3  -6   9 3641.93 334.899  16
  -3  -6  -9 3369.53 360.689  25
   3  -6   9 3608.57 405.074   7
   3  -6   9 3104.25 444.498  18
   3  -6   9 4121.82 488.489  12
  -3  -6  -9 2888.10 371.026  26
   3  -6  10 21933.7 932.109  27
   3  -6  10 22634.0 748.412  16
  -3  -6 -10 23523.5 877.048  25
   3  -6  10 21873.6 907.808   7
   3  -6  10 22314.5 1039.33  12
   3  -6  10 21078.2 999.904  18
  -3  -6 -10 23975.7 948.014  26
   3  -6  11 41559.8 1301.61  12
   3  -6  11 39543.3 1259.17  18
  -3  -6 -11 42360.0 1118.23  25
   3  -6  11 40775.2 1144.45   7
   3  -6  11 41796.5 1192.16  27
  -3  -6 -11 43553.3 1191.76  26
   3  -6  12 29067.7 884.973  27
  -3  -6 -12 31465.6 883.556  26
  -3  -6 -12 30454.9 850.717  25
   3  -6  12 27871.9 825.219   7
   3  -6  12 29637.6 967.132  12
   3  -6  12 30217.9 968.495  18
  -3  -6 -13 21459.7 619.105  26
  -3  -6 -13 22378.9 636.718  25
   3  -6  13 19507.8 569.212   7
   3  -6  13 21313.6 694.649  12
   3  -6  13 21232.6 695.048  18
   3  -6  13 21446.2 646.004  27
  -3  -6 -14 7364.70 297.356  25
   3  -6  14 6948.97 322.670  18
  -3  -6 -14 7041.41 278.416  26
  -3  -5  17 9939.83 367.923  24
   3  -5 -17 9197.31 325.457  25
   3  -5 -17 9703.80 346.910   9
  -3  -5  16 6860.36 367.330  27
   3  -5 -16 6665.35 328.939  25
  -3  -5  16 6971.64 386.033  24
   3  -5 -16 6751.90 345.179   9
   3  -5 -15 875.497 149.343  25
  -3  -5  15 913.605 190.050  24
  -3  -5  15 831.381 158.506   7
   3  -5 -15 996.516 166.937   9
  -3  -5  15 879.135 174.237  27
  -3  -5  14 37299.6 1172.46  27
   3  -5 -14 33354.5 873.305  26
   3  -5 -14 36608.8 997.147  25
  -3  -5  14 37205.8 1219.16  24
  -3  -5  14 35865.7 1059.48   7
   3  -5 -14 37659.2 1044.64  18
   3  -5 -14 37921.2 1058.31   9
  -3  -5  13 39439.2 1332.38  27
   3  -5 -13 38378.1 1007.17  26
   3  -5 -13 40934.3 1123.33  25
  -3  -5  13 40504.9 1267.30   7
   3  -5 -13 43285.5 1218.47   9
  -3  -5  13 39795.6 1407.14  24
   3  -5 -13 41758.9 1222.05  18
  -3  -5  13 40241.3 1075.50  29
  -3  -5  12 36725.2 1403.07  27
   3  -5 -12 38462.1 1047.90  26
   3  -5 -12 39584.7 1155.50  25
  -3  -5  12 36707.8 1491.15  24
  -3  -5  12 36927.3 1331.73   7
   3  -5 -12 42926.3 1331.16  18
  -3  -5  12 42710.7 1227.44  29
   3  -5 -12 42526.0 1275.67   9
  -3  -5  11 37080.5 1520.87  27
   3  -5 -11 46934.3 1200.85  26
   3  -5 -11 46025.6 1289.40  25
  -3  -5  11 40201.5 1687.82  24
  -3  -5  11 42378.3 1532.96   7
   3  -5 -11 48198.5 1427.66   9
   3  -5 -11 49208.7 1524.67  18
  -3  -5  11 48871.8 1428.15  29
  -3  -5  10 23015.4 1262.30  27
   3  -5 -10 32262.1 1075.50  25
  -3  -5  10 27798.5 1388.92  24
  -3  -5  10 27217.4 1225.41  12
  -3  -5  10 28462.2 1249.46   7
   3  -5 -10 32658.9 1242.01  18
  -3  -5  10 30644.3 1203.48  29
  -3  -5   9 3746.04 504.101  27
   3  -5  -9 3668.37 373.244  25
  -3  -5   9 3686.81 498.449  24
  -3  -5   9 3366.43 432.783  12
   3  -5  -9 3753.11 425.136  18
  -3  -5   9 4140.26 460.073   7
  -3  -5   9 3470.84 453.075  29
  -3  -5   8 7328.50 607.689   5
  -3  -5   8 6956.19 646.728  24
  -3  -5   8 6192.31 585.575  12
  -3  -5   8 7168.56 604.249   7
   3  -5  -8 8051.20 642.295  22
   3  -5  -8 7075.31 661.070  29
   3  -5  -8 6770.77 563.679  18
  -3  -5   8 6826.18 663.328  29
   3  -5  -8 7461.34 497.062  16
  -3  -5   7 45427.5 1592.27  24
  -3  -5   7 45561.1 1572.55  12
  -3  -5   7 47682.4 1515.51   7
   3  -5  -7 49484.4 1552.69  22
   3  -5  -7 50110.5 1506.67  18
   3  -5  -7 50963.2 1492.42   9
   3  -5  -7 47422.3 1680.71  29
   3  -5  -7 50252.1 1347.41  16
  -3  -5   7 47916.4 1603.33   5
  -3  -5   7 43756.4 1685.89  29
  -3  -5   6 76835.0 2014.79  24
  -3  -5   6 76925.2 1911.47   7
  -3  -5   6 75579.7 2015.88  12
   3  -5  -6 82231.7 1976.07  22
  -3  -5   6 82961.4 2031.08  20
  -3  -5   6 75978.8 2206.06  29
   3  -5  -6 87559.7 2005.39  18
   3  -5  -6 82100.9 1892.72   9
   3  -5  -6 82623.4 2214.68  29
  -3  -5   6 76598.5 2058.22   5
   3  -5  -6 81380.4 1798.19  16
   3  -5  -5 151052. 2759.45   7
  -3  -5   5 142201. 2782.23  24
   3  -5  -5 151516. 3070.32  29
  -3  -5   5 140496. 2664.63   7
  -3  -5   5 138627. 2840.09  12
   3  -5  -5 150331. 2750.31  22
  -3  -5   5 150226. 2868.96  20
   3  -5  -5 156467. 2798.70  18
  -3  -5   5 148397. 2973.11   5
   3  -5  -5 152650. 2645.48  16
  -3  -5   5 143590. 3042.45  29
   3  -5  -4 97175.2 2008.58   7
  -3  -5   4 89020.0 2006.76  24
  -3  -5   4 84472.0 2080.04  12
   3  -5  -4 89874.7 1949.92  22
  -3  -5   4 92630.7 2116.09  20
   3  -5  -4 95354.0 2051.28  18
  -3  -5   4 88515.7 1940.12   7
  -3  -5   4 91747.0 2189.83   5
   3  -5  -4 93794.4 2264.54  29
   3  -5  -4 93915.9 1954.88  16
  -3  -5   4 89519.2 2186.02  29
   3  -5  -3 29421.0 1012.06   7
  -3  -5   3 30438.9 1051.94  24
  -3  -5   3 28505.4 1116.81  12
   3  -5  -3 28380.7 978.603  22
   3  -5  -3 31058.4 1205.20  14
  -3  -5   3 28593.5 1123.52  20
  -3  -5   3 28745.0 1139.74   5
   3  -5  -3 31422.3 1082.87  18
   3  -5  -3 28948.7 1171.63  29
   3  -5  -3 28519.5 1005.60  16
  -3  -5   3 27684.8 1099.15  29
   3  -5  -2 546.039 214.764  14
  -3  -5   2 938.631 201.771  24
   3  -5  -2 488.417 153.082   7
  -3  -5   2 485.052 214.547  12
  -3  -5   2 750.178 212.133  20
   3  -5  -2 312.344 159.537  18
  -3  -5   2 722.845 183.811  29
   3  -5  -2 482.777 206.138  29
   3  -5  -2 559.854 193.918  16
   3  -5  -1 24048.9 926.652  16
  -3  -5   1 24500.0 904.306  24
   3  -5  -1 23394.4 919.477  18
   3  -5  -1 24138.8 1026.95  29
  -3  -5   1 22708.3 906.681  29
  -3  -5   1 24479.0 1035.57  20
   3  -5  -1 24552.6 965.942  27
   3  -5  -1 25471.2 1094.39  14
   3  -5  -1 25241.9 864.353   3
   3  -5  -1 22890.8 865.259   7
   3  -5   0 54964.3 1484.00  27
   3  -5   0 54212.7 1445.19  18
   3  -5   0 52596.0 1351.08   7
  -3  -5   0 52187.5 1574.64  20
   3  -5   0 55625.0 1386.21   3
   3  -5   0 53019.5 1651.46  14
   3  -5   0 52815.3 1536.30  29
  -3  -5   0 51705.0 1374.20  29
   3  -5   0 53102.3 1441.21  16
   3  -5   1 108343. 2213.83  27
  -3  -5  -1 97757.2 1960.82  26
  -3  -5  -1 108595. 2133.74   7
   3  -5   1 114120. 2173.29  12
   3  -5   1 104043. 2157.16  18
   3  -5   1 105890. 2477.15  14
  -3  -5  -1 97850.3 2311.77  20
   3  -5   1 102203. 2141.65  16
   3  -5   1 104510. 2104.25   3
  -3  -5  -1 100343. 1997.58  29
   3  -5   1 103453. 2034.42   7
   3  -5   2 76103.1 1808.54  27
   3  -5   2 74344.7 2076.87  14
   3  -5   2 68540.1 1731.62  18
  -3  -5  -2 71394.1 1609.29  26
  -3  -5  -2 70526.0 1704.81   7
   3  -5   2 72321.0 1647.15   7
  -3  -5  -2 67859.5 1552.61  29
  -3  -5  -2 68446.3 1927.17  20
   3  -5   2 71884.1 1740.51   3
   3  -5   2 71161.8 1742.97  16
   3  -5   2 74446.6 1742.03  12
  -3  -5  -3 124461. 2287.16  26
   3  -5   3 130475. 2533.53  27
   3  -5   3 124670. 2895.77  14
  -3  -5  -3 117064. 2416.30   7
   3  -5   3 121327. 2312.99   7
   3  -5   3 127668. 2469.19  12
   3  -5   3 123699. 2486.67  18
  -3  -5  -3 118407. 2732.00  20
   3  -5   3 125488. 2502.02   3
   3  -5   3 118680. 2409.02  16
  -3  -5  -3 119591. 2180.58  29
   3  -5   4 26445.5 1075.50  27
   3  -5   4 24230.7 1251.83  14
  -3  -5  -4 24574.2 929.528  26
  -3  -5  -4 25089.2 1062.03   7
  -3  -5  -4 26422.8 1011.18  25
   3  -5   4 25898.2 983.552   7
   3  -5   4 27260.9 1082.88  12
  -3  -5  -4 23815.0 1183.35  20
   3  -5   4 25513.1 1069.10   3
   3  -5   4 25146.1 1047.87  18
   3  -5   4 25709.0 1100.94  31
  -3  -5  -4 25888.6 878.102  29
   3  -5   4 23428.3 991.469  16
   3  -5   5 807.179 206.817  16
   3  -5   5 612.010 209.883  27
   3  -5   5 493.097 287.904  14
   3  -5   5 1085.39 253.599  12
   3  -5   5 616.795 178.785   7
  -3  -5  -5 775.055 253.422  20
  -3  -5  -5 708.760 195.437  26
  -3  -5  -5 499.681 178.690  25
   3  -5   5 576.276 213.413  18
   3  -5   5 835.941 206.896  31
   3  -5   5 588.352 210.549   3
   3  -5   6 20655.0 986.974  27
   3  -5   6 17809.8 1160.79  14
  -3  -5  -6 21118.5 902.203  26
  -3  -5  -6 20025.4 915.007  25
   3  -5   6 19741.3 911.640   7
   3  -5   6 22467.8 1072.95  12
  -3  -5  -6 18638.3 1135.03  20
   3  -5   6 21648.8 1057.77   3
   3  -5   6 19766.6 990.406  18
   3  -5   6 20750.1 1049.69  31
   3  -5   6 20238.2 928.232  16
  -3  -5  -7 59557.3 1613.47  26
  -3  -5  -7 59110.2 1660.48  25
   3  -5   7 57812.7 1664.35   7
   3  -5   7 62025.0 1915.99  12
   3  -5   7 57889.3 1864.79  31
   3  -5   7 59021.4 1769.90   3
   3  -5   7 54877.5 1762.54  18
   3  -5   7 57274.9 1728.55  27
   3  -5   7 56239.5 1550.57  16
  -3  -5  -8 76227.7 1883.93  26
  -3  -5  -8 73094.5 1902.90  25
   3  -5   8 76762.6 2236.22  12
   3  -5   8 71596.1 2145.26  31
   3  -5   8 72362.2 2082.18  18
   3  -5   8 72859.3 2003.15  27
   3  -5   8 73434.5 1718.87  16
  -3  -5  -9 53443.7 1567.52  25
   3  -5   9 57421.1 1944.95  12
   3  -5   9 50661.4 1803.31  31
   3  -5   9 51282.0 1661.52  27
   3  -5   9 49875.8 1734.22  18
  -3  -5  -9 52556.1 1579.41  26
   3  -5   9 52831.2 1362.49  16
   3  -5  10 19964.5 955.268  27
  -3  -5 -10 20849.0 972.007  26
  -3  -5 -10 21045.6 927.799  25
   3  -5  10 21164.8 1151.57  12
   3  -5  10 20746.0 765.933  16
   3  -5  10 18918.9 1050.71  18
   3  -5  10 18094.7 1058.69  31
   3  -5  11 2975.78 362.914  27
   3  -5  11 1905.85 375.626  18
  -3  -5 -11 2348.72 326.981  26
  -3  -5 -11 2760.17 334.101  25
   3  -5  11 2692.52 391.248  12
   3  -5  11 2597.37 381.276  31
   3  -5  12 1502.70 243.651  27
  -3  -5 -12 2057.30 270.944  26
  -3  -5 -12 2100.91 286.253  25
   3  -5  12 1697.75 295.254  12
   3  -5  12 1978.45 320.948  18
   3  -5  12 1754.70 305.498  31
   3  -5  13 10390.3 529.592  27
  -3  -5 -13 10784.4 524.983  26
  -3  -5 -13 10137.7 516.706  25
   3  -5  13 9837.21 520.210   7
   3  -5  13 9531.46 588.242  12
   3  -5  13 9826.56 596.837  31
   3  -5  13 10459.4 600.349  18
   3  -5  14 30205.3 810.291  27
  -3  -5 -14 29961.6 782.361  26
  -3  -5 -14 30229.4 813.608  25
   3  -5  14 27950.4 784.838   7
   3  -5  14 28584.2 911.897  12
   3  -5  14 29417.3 907.773  18
   3  -5  14 29979.7 937.540  31
   3  -5  15 30093.9 666.863  27
  -3  -5 -15 30428.0 668.431  26
  -3  -5 -15 31147.0 715.679  25
   3  -5  15 30330.6 797.097  12
   3  -5  15 33190.3 838.943  31
   3  -5  15 31454.8 809.663  18
  -3  -4  18 9852.59 386.641  27
   3  -4 -18 9089.44 350.182  25
  -3  -4  18 9141.03 369.508  24
   3  -4 -18 9216.36 342.830   9
  -3  -4  17 11721.4 509.407  27
  -3  -4  17 11371.3 507.624  24
   3  -4 -17 10698.8 451.077   9
   3  -4 -17 10545.7 446.782  25
  -3  -4  16 48108.0 1242.91  27
   3  -4 -16 47155.5 1129.06   9
  -3  -4  16 47285.9 1252.83  24
   3  -4 -16 45479.1 1103.57  25
  -3  -4  15 42905.5 1278.64  27
   3  -4 -15 39959.2 1095.10  25
  -3  -4  15 42425.3 1313.73  24
   3  -4 -15 42451.1 1156.16   9
  -3  -4  14 35270.2 1245.11  27
   3  -4 -14 32537.0 973.645  26
   3  -4 -14 33640.8 1052.43  25
  -3  -4  14 36411.3 1329.27  24
   3  -4 -14 35617.1 1129.31  18
   3  -4 -14 35127.0 1119.18   9
  -3  -4  14 35799.7 993.365  29
  -3  -4  13 20411.7 1002.86  27
   3  -4 -13 19762.3 778.603  26
   3  -4 -13 20559.5 849.487  25
  -3  -4  13 20940.8 1075.81  24
   3  -4 -13 21629.4 930.294  18
  -3  -4  13 21299.1 838.011  29
   3  -4 -12 2534.55 297.906  26
   3  -4 -12 2294.67 306.509  25
  -3  -4  12 2443.07 355.470  27
  -3  -4  12 2446.25 396.004  24
   3  -4 -12 2325.09 357.360  18
  -3  -4  12 2583.18 332.433  29
   3  -4 -11 16080.0 728.601  26
   3  -4 -11 16268.5 778.759  25
  -3  -4  11 14292.2 1012.01  24
  -3  -4  11 15427.2 972.567  27
  -3  -4  11 16932.6 863.828  29
   3  -4 -11 17476.7 908.544  18
  -3  -4  10 52134.5 1907.55  27
   3  -4 -10 64083.2 1539.26  26
  -3  -4  10 63776.1 1816.84  29
   3  -4 -10 64152.4 1632.02  25
  -3  -4  10 56331.9 2002.41  24
   3  -4 -10 69059.0 1976.10  22
  -3  -4  10 65487.1 1839.83   5
   3  -4 -10 65708.9 1795.39  18
   3  -4  -9 91011.9 1872.23  26
  -3  -4   9 84285.7 2386.26  24
   3  -4  -9 89498.5 1974.04  25
   3  -4  -9 97372.3 2298.20  22
   3  -4  -9 91942.1 2138.33  18
  -3  -4   9 89537.1 2214.05   5
  -3  -4   9 89071.9 2288.39  29
   3  -4  -8 94407.3 2014.65  25
  -3  -4   8 88595.7 2309.64  24
   3  -4  -8 98215.3 2210.41  22
   3  -4  -8 92392.1 2353.22  29
   3  -4  -8 95029.4 2114.32  18
   3  -4  -8 92369.5 1871.94  16
  -3  -4   8 94329.2 2239.68   5
  -3  -4   8 85898.8 2380.65  29
   3  -4  -7 54276.4 1452.13  25
  -3  -4   7 52542.3 1610.69  24
   3  -4  -7 55565.2 1525.59  22
  -3  -4   7 55128.9 1493.72  20
   3  -4  -7 56623.3 1526.89  18
   3  -4  -7 54376.5 1371.60  16
  -3  -4   7 55427.0 1615.05   5
   3  -4  -7 54717.8 1741.17  29
  -3  -4   7 52491.0 1792.32  29
  -3  -4   6 15199.5 782.744  24
   3  -4  -6 16039.2 743.774  22
  -3  -4   6 16059.0 750.622  20
  -3  -4   6 15395.7 806.737   5
   3  -4  -6 16825.7 773.544  18
   3  -4  -6 16087.9 889.330  29
   3  -4  -6 15383.5 693.310  16
  -3  -4   6 14535.0 871.413  29
   3  -4  -5 4555.72 412.539  14
   3  -4  -5 4369.96 449.293  29
   3  -4  -5 4520.31 372.045  22
  -3  -4   5 4039.09 370.191  20
  -3  -4   5 4571.96 422.505   5
   3  -4  -5 4473.60 385.619  18
  -3  -4   5 4130.70 441.842  29
  -3  -4   4 23396.5 935.118   5
   3  -4  -4 22653.8 805.004  22
  -3  -4   4 24981.5 912.363  20
   3  -4  -3 53472.3 1245.80  22
  -3  -4   3 54399.2 1380.26  20
   3  -4  -3 53134.4 1140.81   3
  -3  -4   3 53930.8 1427.48   5
  -3  -4   2 144662. 2494.77  20
   3  -4  -2 148057. 2253.04   3
  -3  -4   2 144099. 2513.51   5
   3  -4  -1 138554. 2163.83  22
   3  -4  -1 145246. 2270.66   3
  -3  -4   1 136299. 2435.19  20
  -3  -4   1 137450. 2420.78   5
  -3  -4   0 40687.3 1206.65  20
   3  -4   0 38443.3 1057.68   3
  -3  -4   0 39468.2 1131.83   5
  -3  -4  -1 11151.1 635.782  20
   3  -4   1 11215.3 567.286   3
  -3  -4  -1 11212.0 584.682   5
  -3  -4  -2 20279.5 804.856   5
  -3  -4  -2 19155.8 876.147  20
   3  -4   2 20703.0 814.162   3
  -3  -4  -3 68588.5 1824.07  20
   3  -4   3 70744.5 1659.49   3
   3  -4   4 128361. 2388.25  27
   3  -4   4 123677. 2692.61  14
  -3  -4  -4 123501. 2158.90  26
   3  -4   4 124631. 2429.94  31
  -3  -4  -4 121162. 2667.79  20
   3  -4   4 123578. 2413.60   3
   3  -4   4 121130. 2294.11  16
   3  -4   4 123758. 2371.77  18
   3  -4   5 100141. 2490.42  14
  -3  -4  -5 102298. 1971.43  26
   3  -4   5 107258. 2263.46  12
   3  -4   5 99489.0 2389.48   6
   3  -4   5 101167. 2220.46  31
  -3  -4  -5 98933.7 2091.34  21
  -3  -4  -5 98583.0 2468.91  20
   3  -4   5 99028.9 2196.81   3
   3  -4   5 97934.6 2061.42  16
   3  -4   5 103359. 2183.26  18
   3  -4   5 98348.9 2114.75  27
   3  -4   6 67706.7 1687.27  16
   3  -4   6 72371.1 1804.78  27
   3  -4   6 68635.2 2120.74  14
  -3  -4  -6 71730.5 1703.23  25
   3  -4   6 73992.3 1927.30  31
   3  -4   6 78322.2 1999.16  12
   3  -4   6 73111.9 1901.13   6
  -3  -4  -6 66794.9 1840.23  21
  -3  -4  -6 73501.9 1662.82  26
  -3  -4  -6 68928.1 2136.61  20
   3  -4   6 71758.8 1890.23   3
   3  -4   7 27518.4 1100.68  27
   3  -4   7 25646.0 1306.32  14
  -3  -4  -7 29369.8 1031.05  26
  -3  -4  -7 28584.8 1056.08  25
   3  -4   7 31014.2 1293.57  12
  -3  -4  -7 24068.6 1174.06  21
  -3  -4  -7 25402.7 1323.62  20
   3  -4   7 27886.0 1129.33   3
   3  -4   7 28742.6 1209.09  31
   3  -4   7 26707.9 978.771  16
   3  -4   8 5454.39 511.227  27
   3  -4   8 4563.40 389.559  16
  -3  -4  -8 4658.59 428.548  26
  -3  -4  -8 5209.86 476.777  25
   3  -4   8 4954.23 556.936  12
   3  -4   8 5358.86 546.892  31
  -3  -4  -8 4517.09 536.932  21
  -3  -4  -8 4936.43 605.310  20
   3  -4   8 5029.28 476.373   3
   3  -4   8 4337.58 584.350  14
   3  -4   9 5823.47 536.118  27
  -3  -4  -9 5876.13 493.543  26
  -3  -4  -9 6820.66 549.793  25
   3  -4   9 6332.14 657.440  12
   3  -4   9 5535.04 589.842  31
  -3  -4  -9 5683.72 630.405  21
   3  -4   9 4043.69 529.397  14
   3  -4   9 5756.92 518.757   3
   3  -4  10 38148.5 1346.34  27
   3  -4  10 34567.4 1383.00  14
  -3  -4 -10 38028.7 1328.25  26
  -3  -4 -10 38830.6 1306.18  25
   3  -4  10 38954.7 1618.72  12
   3  -4  10 35900.1 1498.87  31
  -3  -4 -10 38610.4 1226.14  32
   3  -4  11 66522.0 1758.78  27
  -3  -4 -11 66826.9 1747.86  26
  -3  -4 -11 68802.4 1733.73  25
   3  -4  11 67854.1 2070.45  12
   3  -4  11 64438.6 1979.52  31
  -3  -4 -11 66487.3 1626.29  32
   3  -4  11 63739.3 1791.00  14
   3  -4  12 78947.9 1849.32  27
  -3  -4 -12 80220.5 1843.85  26
  -3  -4 -12 84890.0 1869.53  25
  -3  -4 -12 78226.9 1743.85  32
   3  -4  12 83858.5 2194.88  12
   3  -4  12 78886.6 2096.93  31
   3  -4  13 32733.5 1051.76  27
  -3  -4 -13 35161.0 1061.63  26
  -3  -4 -13 35083.1 1075.83  25
   3  -4  13 35220.1 1279.46  12
   3  -4  13 33206.7 1232.44  31
  -3  -4 -13 33517.8 1014.59  32
   3  -4  14 7041.50 423.412  27
  -3  -4 -14 7212.74 416.023  26
  -3  -4 -14 7029.78 433.653  25
   3  -4  14 7656.59 531.482  12
  -3  -4 -14 6941.78 408.531  32
   3  -4  14 7374.36 518.222  31
   3  -4  15 1618.06 179.199  27
  -3  -4 -15 1299.45 164.840  26
  -3  -4 -15 1430.27 177.624  25
   3  -4  15 1324.37 208.356  12
  -3  -4 -15 1282.59 160.785  32
   3  -4  15 1373.08 213.456  31
   3  -4  15 1682.50 226.635  18
  -3  -4 -16 5654.36 256.231  26
  -3  -4 -16 6156.39 296.167  25
   3  -4  16 6459.29 372.248  12
   3  -4  16 6451.30 363.131  18
  -3  -4 -16 5560.59 267.233  32
   3  -4  16 6488.00 373.921  31
   3  -4  17 15115.1 463.420  18
   3  -4  17 18351.3 511.873  31
  -3  -3  19 24709.9 622.516  27
  -3  -3  19 24847.2 608.029  24
  -3  -3  18 24247.9 731.836  27
  -3  -3  18 25624.9 744.741  24
   3  -3 -18 23200.7 617.749  32
   3  -3 -18 23360.0 638.024   9
   3  -3 -18 23400.2 670.632  25
   3  -3 -17 15417.7 563.329  15
  -3  -3  17 18040.2 711.914  27
   3  -3 -17 16474.9 630.164  25
  -3  -3  17 17649.0 707.682  24
   3  -3 -17 16743.6 601.721  32
   3  -3 -17 16622.8 616.172   9
  -3  -3  16 5106.24 435.299  24
   3  -3 -16 5074.39 381.872  25
   3  -3 -16 5125.30 371.697  32
   3  -3 -16 4803.91 371.085   9
  -3  -3  16 5645.49 445.876  27
   3  -3 -16 4621.50 345.227  15
  -3  -3  15 5361.36 470.418  27
   3  -3 -15 4907.54 381.525  26
   3  -3 -15 5062.21 416.924  25
  -3  -3  15 4681.09 471.829  24
   3  -3 -15 4964.76 405.416  32
   3  -3 -15 5459.27 429.788   9
   3  -3 -15 4082.98 351.425  15
   3  -3 -14 50484.5 1380.29  15
  -3  -3  14 50574.4 1526.14  27
   3  -3 -14 45902.2 1250.60  26
   3  -3 -14 46397.7 1320.90  25
  -3  -3  14 49623.1 1594.39  24
   3  -3 -14 49401.1 1360.68  32
   3  -3 -14 49170.8 1389.17  18
  -3  -3  14 50563.0 1287.79  29
   3  -3 -13 59770.6 1588.53  15
  -3  -3  13 59601.2 1741.09  27
   3  -3 -13 59828.9 1546.77  25
   3  -3 -13 59226.7 1605.59  18
   3  -3 -13 58005.6 1453.06  26
  -3  -3  13 61051.9 1865.82  24
   3  -3 -13 60464.9 1571.34  32
   3  -3 -12 41732.1 1335.06  15
   3  -3 -12 42128.5 1216.85  26
  -3  -3  12 39176.2 1549.15  24
   3  -3 -12 42139.2 1289.04  25
   3  -3 -12 45622.5 1526.60  22
   3  -3 -12 41937.9 1376.62  18
   3  -3 -12 41508.9 1300.79  32
  -3  -3  12 42402.1 1431.98   5
  -3  -3  12 43479.1 1491.02  27
   3  -3 -11 48397.6 1463.58  15
   3  -3 -11 47654.9 1313.38  26
   3  -3 -11 50126.8 1411.77  25
   3  -3 -11 52835.8 1680.84  22
   3  -3 -11 50100.9 1445.72  32
   3  -3 -11 48586.9 1522.06  18
  -3  -3  11 52147.1 1592.50   5
  -3  -3  11 50288.7 1626.99  27
  -3  -3  10 40639.2 1473.47  27
   3  -3 -10 42887.3 1213.70  26
   3  -3 -10 44727.6 1306.28  25
   3  -3 -10 45359.9 1488.76  22
   3  -3 -10 41493.4 1364.26  18
  -3  -3  10 44706.4 1467.10   5
   3  -3  -9 3369.02 343.705  25
  -3  -3   9 3265.43 449.244  24
  -3  -3   9 2616.59 382.121  27
   3  -3  -9 3658.90 409.573  22
   3  -3  -9 3958.61 408.486  18
  -3  -3   9 3499.21 385.277   5
   3  -3  -8 31447.2 1098.18  22
   3  -3  -8 31831.0 1086.57  18
  -3  -3   8 33239.3 1169.66   5
   3  -3  -7 53755.0 1379.34  22
  -3  -3   7 52523.8 1310.74  20
  -3  -3   7 55486.8 1482.00   5
   3  -3  -6 112940. 2031.63  22
  -3  -3   6 112035. 2008.62  20
   3  -3  -5 175110. 2598.30  22
  -3  -3   5 169987. 2634.16  20
  -3  -3   5 176040. 2818.65   5
   3  -3  -5 175804. 2340.66   3
   3  -3  -4 249029. 3107.96   3
   3  -3  -4 250879. 3261.00  22
  -3  -3   4 249246. 3379.11  20
  -3  -3   4 245330. 3499.32   5
   3  -3  -3 7451.83 371.862  22
  -3  -3   3 7959.45 428.324  20
  -3  -3   3 7430.32 439.264   5
   3  -3  -3 7118.59 354.636   3
  -3  -3   2 5122.24 359.034   5
   3  -3  -2 4421.96 276.320  22
  -3  -3   2 4698.98 333.790  20
   3  -3  -2 4872.71 307.592   3
  -3  -3   1 17584.7 658.030   5
   3  -3  -1 17292.7 530.216  22
  -3  -3   1 17586.4 658.874  20
   3  -3  -1 16833.7 596.451   3
  -3  -3   0 56722.4 1293.12  20
   3  -3   0 56789.4 1208.52   3
  -3  -3   0 57310.7 1265.63   5
   3  -3   0 55931.4 1384.74   2
  -3  -3  -1 209338. 3013.66   5
  -3  -3  -1 216200. 3156.02  20
   3  -3   1 215171. 3008.90   3
   3  -3   1 218429. 3304.16   2
  -3  -3  -2 108299. 1519.31  22
  -3  -3  -2 109713. 1638.00  21
  -3  -3  -2 112785. 2094.19  20
   3  -3   2 109476. 1950.03   3
  -3  -3  -2 108625. 1915.90   5
   3  -3   2 110492. 2152.76   2
  -3  -3  -3 101231. 1746.02  21
  -3  -3  -3 105792. 2108.47  20
   3  -3   3 111257. 2007.66   3
  -3  -3  -3 105134. 1924.43   5
   3  -3   3 108251. 2163.32   2
   3  -3   4 27531.0 1023.71   2
  -3  -3  -4 23753.2 840.034  21
  -3  -3  -4 26403.4 1035.92  20
   3  -3   4 27457.4 945.330   3
  -3  -3  -4 25908.4 882.989   5
  -3  -3  -5 3118.66 355.634  21
  -3  -3  -5 2439.87 351.473  20
   3  -3   5 3094.46 338.647   3
   3  -3   5 3240.72 365.453   2
  -3  -3  -6 24197.0 1068.18  21
  -3  -3  -6 25455.8 1167.88  20
   3  -3   6 27183.3 1036.48   3
   3  -3   7 82497.3 1858.78  27
  -3  -3  -7 83937.7 1736.09  26
  -3  -3  -7 84384.7 1789.31  25
  -3  -3  -7 72525.3 2135.72  21
  -3  -3  -7 77709.1 2254.05  20
   3  -3   7 79396.9 1881.82   3
   3  -3   7 78073.1 2159.04  14
   3  -3   7 83161.9 1991.28  31
   3  -3   8 130478. 2541.45  27
   3  -3   8 128576. 3129.06  13
  -3  -3  -8 134627. 2455.22  25
  -3  -3  -8 135308. 2945.10  21
  -3  -3  -8 130837. 3160.53  20
   3  -3   8 122733. 2471.23   3
  -3  -3  -8 132089. 2411.60  26
   3  -3   8 128005. 2708.59  31
   3  -3   9 60398.1 1665.79  27
  -3  -3  -9 60475.7 1585.63  26
   3  -3   9 58160.1 1961.07  13
   3  -3   9 57625.1 1790.71  31
  -3  -3  -9 61233.1 1837.61  21
  -3  -3  -9 63116.4 2011.76  20
   3  -3   9 58596.4 1577.79   3
  -3  -3  -9 58114.3 1568.63  25
   3  -3  10 12120.5 719.006  27
  -3  -3 -10 12725.4 726.785  26
   3  -3  10 10762.7 753.518  14
   3  -3  10 11636.8 839.290  13
  -3  -3 -10 11299.7 675.107  25
  -3  -3 -10 12511.0 783.635  21
  -3  -3 -10 13172.6 859.755  20
   3  -3  10 11160.4 798.181  31
   3  -3  10 12371.0 694.330   3
   3  -3  11 9758.76 630.609  27
  -3  -3 -11 9444.01 609.949  26
  -3  -3 -11 9991.56 641.874  32
   3  -3  11 9220.04 666.253  14
   3  -3  11 9071.56 734.566  13
  -3  -3 -11 9569.83 609.553  25
   3  -3  11 9328.67 708.717  31
  -3  -3 -11 9478.70 662.795  21
   3  -3  11 9641.41 589.951   3
   3  -3  12-0.75548 126.144  27
  -3  -3 -12 190.893 154.106  26
   3  -3  12 444.180 202.702  14
  -3  -3 -12 537.731 167.432  25
   3  -3  12-144.963 192.319  13
  -3  -3 -12 369.642 179.956  32
   3  -3  12 100.910 198.737  31
   3  -3  13 16048.7 730.311  27
  -3  -3 -13 16386.3 778.243  32
  -3  -3 -13 15862.2 707.455  26
   3  -3  13 16048.4 769.666  14
   3  -3  13 14330.7 859.699  13
  -3  -3 -13 15277.6 713.247  25
   3  -3  13 15829.3 883.122  12
   3  -3  13 16540.1 875.898  31
   3  -3  14 63780.3 1426.75  27
  -3  -3 -14 63805.1 1382.00  26
   3  -3  14 62841.7 1742.45  13
  -3  -3 -14 63086.5 1432.85  25
   3  -3  14 65297.1 1745.77  12
   3  -3  14 63364.1 1683.90  31
  -3  -3 -14 63265.6 1522.15  32
  -3  -3 -15 25280.8 734.687  26
  -3  -3 -15 26556.7 874.446  32
   3  -3  15 25348.7 988.583  13
  -3  -3 -15 27151.2 800.243  25
   3  -3  15 27882.8 1008.16  12
   3  -3  15 26662.6 971.144  31
  -3  -3 -16 22198.3 626.070  25
   3  -3  16 23374.2 824.974  12
   3  -3  16 24223.8 826.962  31
  -3  -3 -16 22353.7 721.095  32
   3  -3  17 19972.8 652.073  12
   3  -3  17 20488.2 657.515  31
  -3  -3 -17 19327.7 574.562  32
   3  -3  18 3105.58 196.500  31
  -3  -2  20 11857.3 372.731  27
   3  -2 -19 151.311 62.4731  15
  -3  -2  19 139.679 85.8962  27
   3  -2 -19 128.699 65.0604  25
  -3  -2  19 94.4981 71.1713  24
   3  -2 -19 179.535 81.9286  32
   3  -2 -18 2017.17 193.778   9
  -3  -2  18 2421.47 256.073  27
   3  -2 -18 2372.74 228.181  25
  -3  -2  18 2368.17 248.063  24
   3  -2 -18 2219.15 228.363  32
   3  -2 -18 2125.99 222.612  15
  -3  -2  17 30545.3 985.783  27
   3  -2 -17 30312.4 913.609  25
  -3  -2  17 31853.0 1008.77  24
   3  -2 -17 29419.6 852.610   9
   3  -2 -17 30351.8 945.169  32
   3  -2 -17 30133.0 939.348  15
  -3  -2  16 50445.3 1391.34  27
   3  -2 -16 48836.1 1280.84  25
   3  -2 -16 47639.3 1309.10  15
   3  -2 -16 49872.1 1335.62  32
   3  -2 -16 47356.8 1226.30   9
  -3  -2  16 52507.8 1441.65  24
   3  -2 -15 59389.9 1550.37  15
  -3  -2  15 57157.9 1560.28  27
   3  -2 -15 57015.5 1466.89  25
  -3  -2  15 60830.0 1655.65  24
   3  -2 -15 54399.9 1493.14  32
   3  -2 -15 59287.1 1460.38   9
   3  -2 -15 56805.4 1366.57  17
   3  -2 -14 52887.1 1498.91  15
  -3  -2  14 54413.0 1556.02  27
   3  -2 -14 50531.8 1352.02  26
   3  -2 -14 52134.0 1427.68  25
  -3  -2  14 52954.2 1598.72  24
   3  -2 -14 52741.3 1424.19  18
   3  -2 -14 54850.1 1448.56   9
   3  -2 -14 48789.1 1447.80  32
   3  -2 -14 51436.7 1365.17  17
   3  -2 -13 45325.8 1424.02  15
  -3  -2  13 50062.8 1507.30  27
   3  -2 -13 47041.5 1310.40  26
   3  -2 -13 48243.6 1386.32  25
  -3  -2  13 50913.4 1597.42  24
   3  -2 -13 46942.8 1420.91  22
   3  -2 -13 49193.6 1454.56  32
   3  -2 -13 49782.3 1416.00  18
  -3  -2  13 53748.1 1559.22   5
   3  -2 -13 48834.8 1374.53  17
   3  -2 -12 10072.5 650.049  15
  -3  -2  12 10264.1 667.072  27
   3  -2 -12 9838.89 574.376  26
   3  -2 -12 9696.99 595.160  25
  -3  -2  12 9529.36 686.730  24
   3  -2 -12 10099.7 641.511  22
   3  -2 -12 10264.3 641.525  32
   3  -2 -12 10517.9 636.673  18
   3  -2 -12 10086.6 618.297  17
  -3  -2  12 10965.1 686.354   5
   3  -2 -11 16640.4 837.798  15
  -3  -2  11 16969.0 843.893  27
   3  -2 -11 15016.0 700.837  26
   3  -2 -11 14735.9 733.697  25
  -3  -2  11 13962.9 847.320  24
   3  -2 -11 16850.0 816.601  32
   3  -2 -11 16093.5 815.085  22
   3  -2 -11 15931.7 804.268  18
   3  -2 -11 16154.0 797.458  17
  -3  -2  11 15670.4 829.731   5
   3  -2 -10 71763.0 1776.87  15
  -3  -2  10 70380.3 1813.15  27
   3  -2 -10 70119.9 1606.97  26
   3  -2 -10 69116.9 1661.33  25
   3  -2 -10 71303.4 1791.98  22
   3  -2 -10 70280.6 1744.17  18
   3  -2 -10 70875.2 1755.49  32
  -3  -2  10 72123.8 1804.21   5
  -3  -2   9 179898. 3079.27   5
   3  -2  -9 179530. 3003.99  22
   3  -2  -8 173626. 2806.88  22
  -3  -2   8 178068. 2936.84   5
   3  -2  -7 31117.9 924.926  22
  -3  -2   7 31963.7 871.449  20
  -3  -2   7 30620.1 1002.39   5
   3  -2  -6 61839.1 1271.11  22
  -3  -2   6 58744.6 1203.47  20
  -3  -2   6 62559.7 1409.70   5
   3  -2  -5 4209.56 278.406  22
  -3  -2   5 3657.11 260.874  20
  -3  -2   5 3950.13 317.725   5
   3  -2  -4 34908.1 783.072  22
  -3  -2   4 35829.6 925.964   5
  -3  -2   4 33275.6 813.738  20
   3  -2  -4 32833.2 756.640   3
   3  -2  -3 202227. 2507.64  22
  -3  -2   3 199870. 2648.04  20
  -3  -2   3 203885. 2784.77   5
   3  -2  -3 202567. 2582.82   3
   3  -2  -2 119863. 1616.38  22
  -3  -2   2 118441. 1806.44  20
  -3  -2   2 122178. 1890.84   5
   3  -2  -2 116380. 1752.11   3
   3  -2  -2 120511. 1951.31   2
  -3  -2   1 160232. 2282.03   5
   3  -2  -1 156847. 1973.25  22
  -3  -2   1 159446. 2248.67  20
   3  -2  -1 161687. 2228.32   3
   3  -2  -1 163591. 2387.06   2
   3  -2   0 224664. 3000.26   2
  -3  -2   0 214351. 2358.13  21
  -3  -2   0 213443. 2873.67  20
  -3  -2   0 221686. 2870.13   5
  -3  -2  -1 12244.3 375.072  21
  -3  -2  -1 12414.2 518.658  20
   3  -2   1 12441.8 525.977   2
   3  -2   1 13049.9 512.828   3
  -3  -2  -1 12760.3 493.684   5
  -3  -2  -2 66893.0 922.994  22
  -3  -2  -2 71038.0 1258.37  21
  -3  -2  -2 74001.7 1464.29  20
   3  -2   2 69589.8 1400.69   2
   3  -2   2 70058.2 1374.10   3
  -3  -2  -3 160420. 1906.85  22
  -3  -2  -3 167455. 2624.15  20
   3  -2   3 160840. 2484.03   2
   3  -2   3 163628. 2465.21   3
   3  -2   4 86898.6 1261.80   4
  -3  -2  -4 86456.2 1249.20  22
  -3  -2  -4 81344.9 1799.45  21
   3  -2   4 86467.7 1712.19   2
  -3  -2  -4 91726.2 1890.48  20
   3  -2   4 85240.1 1684.74   3
  -3  -2  -5 242070. 3969.72  21
   3  -2   5 259379. 3675.22   2
  -3  -2  -5 268773. 4008.73  20
   3  -2   5 251642. 3613.99   3
   3  -2   5 257341. 3106.84   4
   3  -2   6 114502. 1797.05   4
   3  -2   6 116199. 2209.84   2
  -3  -2  -6 110895. 2452.25  20
   3  -2   7 31804.5 901.236   4
   3  -2   7 30871.2 1069.91   2
  -3  -2  -7 34603.9 1205.35  21
  -3  -2  -7 31898.8 1305.70  20
   3  -2   7 31046.4 1033.93   3
   3  -2   8 2415.92 375.972  28
   3  -2   8 2445.99 271.437   4
  -3  -2  -8 2438.23 327.550  21
  -3  -2  -8 2567.64 406.685  20
   3  -2   8 2389.57 295.420   3
   3  -2   8 3112.28 365.066  31
   3  -2   9 4492.02 370.840   4
  -3  -2  -9 4732.45 406.585  26
   3  -2   9 5458.76 517.316  14
   3  -2   9 4559.48 493.988  13
  -3  -2  -9 4750.80 446.062  21
  -3  -2  -9 4614.56 498.342  20
   3  -2   9 4599.27 400.505   3
  -3  -2  -9 5237.73 425.880  25
   3  -2   9 5639.77 513.433  31
   3  -2   9 3781.81 439.704  28
   3  -2  10 55252.7 1401.70   4
  -3  -2 -10 55882.6 1474.40  26
   3  -2  10 53690.1 1644.27  14
  -3  -2 -10 54549.8 1455.20  25
   3  -2  10 56689.5 1735.00  13
  -3  -2 -10 59475.3 1615.27  21
   3  -2  10 51649.5 1629.86  31
  -3  -2 -10 62123.9 1807.29  20
   3  -2  10 54481.1 1417.50   3
   3  -2  10 51857.0 1660.33  28
  -3  -2 -11 119917. 2267.31  26
   3  -2  11 120296. 2673.64  13
  -3  -2 -11 118028. 2282.03  25
  -3  -2 -11 120054. 2439.39  21
  -3  -2 -11 129940. 2664.44  20
   3  -2  11 110956. 2454.81  14
   3  -2  11 110877. 2546.30  28
   3  -2  11 113802. 2543.72  31
  -3  -2 -12 135577. 2393.91  26
  -3  -2 -12 138593. 2697.24  32
  -3  -2 -12 138090. 2464.66  25
   3  -2  12 135714. 2855.75  13
   3  -2  12 136457. 2687.88  14
   3  -2  12 134123. 2768.55  31
   3  -2  12 127070. 2745.31  28
  -3  -2 -13 56048.8 1335.11  26
   3  -2  13 56223.4 1553.66  14
  -3  -2 -13 59850.0 1431.38  25
   3  -2  13 58302.1 1733.49  13
   3  -2  13 60112.9 1701.74  31
  -3  -2 -13 59922.8 1615.95  32
   3  -2  13 56321.6 1646.87  28
   3  -2  14 5877.45 454.056  14
  -3  -2 -14 5965.11 402.245  25
   3  -2  14 6220.47 536.926  13
  -3  -2 -14 6202.96 491.294  32
   3  -2  14 5833.25 503.783  31
   3  -2  14 5973.32 504.160  28
  -3  -2 -15 179.510 141.049  32
   3  -2  15 471.518 141.524  14
  -3  -2 -15-70.2145 58.6663  25
   3  -2  15 200.783 194.509  13
   3  -2  15 139.312 166.308  31
   3  -2  16 5849.22 459.166  13
  -3  -2 -16 6408.33 426.204  32
   3  -2  16 6415.81 440.810  31
   3  -2  17 17495.2 686.302  13
   3  -2  17 18501.4 686.311  12
  -3  -2 -17 18299.0 637.151  32
   3  -2  17 19475.5 688.920  31
  -3  -2 -18 24688.0 600.903  15
   3  -2  18 25762.8 698.780  12
  -3  -2 -18 27596.9 681.045  32
   3  -2  18 27999.7 710.386  31
   3  -1 -20 25884.8 614.227  15
  -3  -1  20 26100.6 618.963  27
  -3  -1  20 25839.8 606.907  24
   3  -1 -20 25780.9 626.910  32
   3  -1 -19 20369.9 647.597  15
  -3  -1  19 20312.5 646.555  27
  -3  -1  19 19898.8 629.013  24
   3  -1 -19 19709.2 644.325  32
   3  -1 -18 24472.2 808.026  15
  -3  -1  18 24600.2 804.017  27
   3  -1 -18 22079.2 700.198  25
  -3  -1  18 23890.8 784.417  24
   3  -1 -18 23240.7 795.471  32
  -3  -1  18 23925.9 706.275  31
   3  -1 -18 22471.3 673.980  17
   3  -1 -17 22505.8 855.862  15
  -3  -1  17 22378.4 841.375  27
   3  -1 -17 21442.4 765.523  25
  -3  -1  17 23419.9 849.612  24
   3  -1 -17 22651.4 861.391  32
   3  -1 -17 21432.2 743.849  17
   3  -1 -17 22008.7 700.379   9
  -3  -1  17 23425.0 773.713  31
   3  -1 -16 7294.77 522.345  15
  -3  -1  16 8156.62 484.586  31
   3  -1 -16 7542.91 488.853  25
  -3  -1  16 7956.33 540.370  24
  -3  -1  16 7727.92 524.301  27
   3  -1 -16 8072.38 546.744  32
   3  -1 -16 7345.92 473.565  17
   3  -1 -16 7893.06 463.955   9
   3  -1 -15 7451.58 544.441  15
  -3  -1  15 6362.75 497.564  27
   3  -1 -15 7154.06 471.596   9
  -3  -1  15 6812.14 521.622  24
   3  -1 -15 7166.73 534.531  32
  -3  -1  15 8000.68 505.945  31
   3  -1 -15 6829.99 484.701  17
   3  -1 -15 6333.88 469.163  25
   3  -1 -14 55389.7 1581.72  15
   3  -1 -14 55694.1 1436.95   9
  -3  -1  14 54407.3 1523.06  27
   3  -1 -14 54876.2 1477.63  25
  -3  -1  14 56134.7 1560.76  24
  -3  -1  14 56610.4 1442.27  31
   3  -1 -14 54987.4 1564.60  32
   3  -1 -14 50558.7 1427.17  17
  -3  -1  13 46465.0 1402.27  27
   3  -1 -13 45350.0 1425.25  15
   3  -1 -13 44225.1 1281.20  26
   3  -1 -13 44478.3 1328.05  25
   3  -1 -13 48318.2 1345.65   9
  -3  -1  13 47482.7 1437.49  24
   3  -1 -13 45471.4 1320.21  22
   3  -1 -13 44926.3 1344.57  17
   3  -1 -13 44834.6 1292.69  18
   3  -1 -13 46269.2 1427.32  32
  -3  -1  13 47106.7 1318.90  31
  -3  -1  13 48491.6 1415.59   5
  -3  -1  13 47698.0 1272.45   1
   3  -1 -12 68932.7 1794.89  15
  -3  -1  12 72359.9 1770.15  27
   3  -1 -12 65976.2 1643.43  25
  -3  -1  12 68920.1 1784.77  24
   3  -1 -12 67595.3 1629.99  22
   3  -1 -12 67473.3 1631.30  18
  -3  -1  12 69986.9 1631.28  31
   3  -1 -12 68157.7 1763.03  32
   3  -1 -12 67727.0 1615.82  26
   3  -1 -12 63722.1 1657.74  17
  -3  -1  12 69688.8 1729.40   5
   3  -1 -11 37273.7 1266.90  15
  -3  -1  11 38098.2 1236.23  27
   3  -1 -11 35893.4 1120.95  26
   3  -1 -11 34554.4 1138.45  25
  -3  -1  11 36584.5 1249.92  24
   3  -1 -11 37432.9 1156.67  22
   3  -1 -11 34709.5 1133.60  18
   3  -1 -11 37264.7 1251.32  32
   3  -1 -11 36431.2 1205.15  17
  -3  -1  11 36831.8 1211.32   5
   3  -1 -10 31361.3 1039.27  22
  -3  -1  10 29564.7 1054.87   5
   3  -1  -9 10469.8 581.546  22
  -3  -1   9 9796.78 571.206   5
  -3  -1   8 10267.6 548.678   5
   3  -1  -8 9357.20 515.715  22
   3  -1  -8 9508.20 537.550  19
  -3  -1   7 138145. 2278.76   5
   3  -1  -7 134424. 2168.52  22
  -3  -1   7 139900. 1979.94  20
   3  -1  -7 137427. 2364.77  19
  -3  -1   6 203604. 2872.58   5
   3  -1  -6 200223. 2730.12  22
  -3  -1   6 204084. 2571.52  20
   3  -1  -5 163054. 2196.47  22
  -3  -1   5 165334. 2144.84  20
  -3  -1   5 161740. 2369.29   5
  -3  -1   4 185391. 2528.36   5
   3  -1  -4 183732. 2268.07  22
  -3  -1   4 177414. 2297.72  20
   3  -1  -4 183681. 2528.07   2
   3  -1  -3 6582.83 244.122  22
  -3  -1   3 6572.53 285.954  20
  -3  -1   3 6656.60 335.972   5
   3  -1  -3 6162.32 331.172   2
   3  -1  -3 6523.24 308.461   3
  -3  -1   2 15499.4 499.358   5
   3  -1  -2 14689.9 341.652  22
  -3  -1   2 14022.2 431.841  20
   3  -1  -2 14668.2 504.219   2
   3  -1  -2 14367.5 468.422   3
   3  -1  -1 34899.4 541.490  22
  -3  -1   1 33249.8 530.323  21
  -3  -1   1 35241.6 741.721  20
   3  -1  -1 34064.7 795.742   2
   3  -1  -1 36979.7 783.122  19
  -3  -1   1 34137.5 773.101   5
   3  -1  -1 35950.5 792.198   3
   3  -1   0 115856. 1374.22   4
  -3  -1   0 120934. 1707.39  20
   3  -1   0 119214. 1753.00   2
   3  -1   0 118485. 1746.56   3
   3  -1   1 88225.9 1163.90   4
   3  -1   1 101084. 1574.04   3
  -3  -1  -1 84141.3 1608.81  21
   3  -1   1 99237.0 1547.77   2
  -3  -1  -1 101199. 1545.70  20
   3  -1   2 121079. 1533.28   4
   3  -1   2 123754. 1889.25   2
  -3  -1  -2 128962. 2159.75  21
  -3  -1  -2 127298. 1948.54  20
   3  -1   2 128722. 1929.74   3
   3  -1   3 107377. 1760.08   2
  -3  -1  -3 111831. 1884.91  20
   3  -1   3 111387. 1807.92   3
   3  -1   4 52089.6 950.780   4
   3  -1   4 50865.4 1145.63   2
  -3  -1  -4 50250.3 784.999  22
  -3  -1  -4 51756.9 1278.71  20
   3  -1   4 50162.2 1155.49   3
   3  -1   5 1645.11 170.335   4
   3  -1   5 1748.85 217.369   2
  -3  -1  -5 2124.62 161.420  22
  -3  -1  -5 1899.98 248.301  21
  -3  -1  -5 1453.10 262.489  20
   3  -1   5 1669.23 220.064   3
   3  -1   6 24200.2 843.547   2
  -3  -1  -6 25742.8 692.541  22
  -3  -1  -6 26978.1 903.069  21
  -3  -1  -6 26545.8 1039.82  20
   3  -1   6 24731.3 740.086   4
   3  -1   6 24002.3 843.800   3
   3  -1   7 74286.9 1519.32   4
   3  -1   7 74139.1 1648.57   2
  -3  -1  -7 70413.7 1436.38  22
  -3  -1  -7 78151.8 1667.35  21
  -3  -1  -7 81693.6 2029.59  20
   3  -1   7 75449.1 1609.50   3
   3  -1   8 179874. 2867.65   4
   3  -1   8 174533. 2897.30   2
   3  -1   8 176336. 2820.10   3
   3  -1   9 66458.5 1577.41   4
   3  -1   9 66655.8 1764.24  14
   3  -1   9 69143.5 1812.08  13
   3  -1   9 67052.2 1554.90   2
  -3  -1  -9 71884.4 1653.67  21
   3  -1   9 68867.9 1525.20   3
   3  -1   9 63440.4 1699.69  31
   3  -1   9 63854.7 1710.29  28
   3  -1  10 10164.2 591.830   4
   3  -1  10 9781.24 635.869  14
   3  -1  10 10158.1 668.545  13
   3  -1  10 9622.42 543.390   2
  -3  -1 -10 10376.6 606.550  21
  -3  -1 -10 11471.3 704.099  20
   3  -1  10 9451.18 622.746  31
   3  -1  10 9707.06 636.134  28
   3  -1  11 2434.84 312.927   4
   3  -1  11 2854.06 364.757  14
   3  -1  11 2897.48 379.342  13
   3  -1  11 2405.26 345.291  31
  -3  -1 -11 2648.15 321.156  21
  -3  -1 -11 2509.23 340.348  20
   3  -1  11 2311.96 329.984  28
  -3  -1 -12 2264.80 333.311  32
   3  -1  12 2101.74 293.169   4
   3  -1  12 2139.23 312.361  14
   3  -1  12 2531.25 361.834  13
  -3  -1 -12 2392.78 319.466  21
   3  -1  12 2270.64 329.396  31
  -3  -1 -12 2147.88 311.722  20
   3  -1  12 2790.05 354.540  28
   3  -1  13 7601.19 552.461  14
   3  -1  13 7300.21 583.893  13
  -3  -1 -13 7500.58 557.950  32
   3  -1  13 7619.55 570.841  31
   3  -1  13 7067.91 551.350  28
  -3  -1 -14 67503.0 1697.09  32
   3  -1  14 65459.5 1751.58  13
   3  -1  14 65864.2 1635.56  14
   3  -1  14 65368.0 1694.97  31
   3  -1  14 65505.6 1685.87  28
   3  -1  15 38229.4 1261.22  13
   3  -1  15 36272.6 1176.40  31
   3  -1  15 37276.6 1108.79  14
  -3  -1 -15 39580.9 1202.27  32
  -3  -1 -15 37651.6 1119.94  30
   3  -1  15 38585.3 1194.80  28
  -3  -1 -16 32544.4 936.329  30
   3  -1  16 32695.8 1087.98  13
  -3  -1 -16 34165.7 1030.77  32
   3  -1  16 32738.1 940.443  14
   3  -1  16 32566.7 1027.50  31
   3  -1  16 32014.3 1009.76  28
   3  -1  17 14729.2 524.747  14
   3  -1  17 15258.8 665.378  13
   3  -1  17 16749.3 650.260  31
  -3  -1 -17 16446.5 630.732  32
  -3  -1 -17 14349.9 521.879  30
   3  -1  17 15286.3 610.714  28
   3  -1  18 498.401 137.334  13
  -3  -1 -18 529.745 116.841  32
   3  -1  18 651.424 118.013  31
  -3  -1 -19 8407.06 309.068  32
   3   0 -20 15569.3 487.716  15
  -3   0  20 16016.8 465.547  24
   3   0 -20 15561.3 489.431  32
  -3   0  20 16229.3 472.519  27
  -3   0  19 4696.58 308.324  27
   3   0 -19 4852.74 324.966  15
  -3   0  19 4843.89 303.997  24
   3   0 -19 5025.48 329.476  32
  -3   0  19 4598.84 274.980  31
   3   0 -19 4849.45 283.311  17
  -3   0  18 9631.64 494.453  27
  -3   0  18 9677.25 485.837  24
   3   0 -18 9513.70 513.531  32
  -3   0  18 9229.47 447.783  31
   3   0 -18 9284.92 460.578  17
   3   0 -18 9781.74 522.983  15
  -3   0  17 31705.7 998.592  27
  -3   0  17 30493.1 923.860  31
   3   0 -17 28130.2 873.604  25
  -3   0  17 31774.2 972.736  24
   3   0 -17 29003.6 934.019  17
   3   0 -17 31344.0 906.772  30
   3   0 -17 31257.9 1037.85  32
   3   0 -17 30665.5 1031.70  15
   3   0 -16 66628.5 1677.81  15
  -3   0  16 66681.1 1595.11  27
   3   0 -16 63739.9 1501.43  25
  -3   0  16 65548.2 1550.30  24
  -3   0  16 65048.5 1503.70  31
   3   0 -16 65376.7 1652.94  32
   3   0 -16 64627.9 1494.80  30
   3   0 -16 65145.4 1556.73  17
   3   0 -15 26294.0 1041.64  15
   3   0 -15 26160.5 948.299  30
  -3   0  15 25155.8 972.973  27
   3   0 -15 26484.6 960.540  25
   3   0 -15 25086.3 1018.65  32
   3   0 -15 24756.7 959.088  17
  -3   0  15 25729.2 924.720  31
  -3   0  15 25054.8 949.254  24
   3   0 -14 111693. 2369.15  15
  -3   0  14 109046. 2243.07  27
   3   0 -14 106950. 2185.22  30
   3   0 -14 108900. 2213.79  25
  -3   0  14 109806. 2203.23  24
   3   0 -14 109521. 2135.51  22
   3   0 -14 105970. 2323.22  32
  -3   0  14 109628. 2143.87  31
   3   0 -14 108762. 2236.49  17
   3   0 -13 90611.0 2096.23  15
  -3   0  13 85205.2 1780.61   1
   3   0 -13 87186.4 1943.01  30
   3   0 -13 87155.9 1946.40  25
  -3   0  13 87423.8 1972.18  27
  -3   0  13 88179.2 1927.74  24
   3   0 -13 82773.0 1798.25  22
   3   0 -13 85916.1 2051.91  32
  -3   0  13 85489.6 1832.74  31
   3   0 -13 87864.4 1840.19   9
   3   0 -13 80748.0 1908.56  17
  -3   0  12 1380.00 239.630   5
   3   0 -12 1241.82 255.790  15
  -3   0  12 1308.38 210.382   1
   3   0 -12 1386.87 242.517  25
  -3   0  12 1386.01 247.110  24
   3   0 -12 1538.48 227.090  22
   3   0 -12 877.559 195.419  30
   3   0 -12 1290.36 252.620  32
   3   0 -12 1603.83 247.536  17
   3   0 -12 1575.43 241.047   9
  -3   0  12 1283.03 211.052  31
   3   0 -11 31417.2 1157.33  15
   3   0 -11 31231.4 1099.29  25
  -3   0  11 30731.7 1057.55  24
   3   0 -11 30817.3 980.074  22
  -3   0  11 30589.5 1000.27  31
   3   0 -11 27256.9 951.744  19
   3   0 -11 29070.5 988.126  18
   3   0 -11 32491.6 1115.18  17
   3   0 -11 32926.5 1114.69  30
   3   0 -11 30541.3 1140.75  32
  -3   0  11 30759.6 1007.51   5
   3   0 -10 58931.8 1428.07  19
  -3   0  10 63449.8 1494.84   5
   3   0  -9 93386.5 1870.36  19
  -3   0   9 100416. 1893.03   5
   3   0  -8 313668. 4258.54  19
  -3   0   8 327086. 4167.06   5
   3   0  -7 46358.0 1207.15  19
  -3   0   7 50925.6 1145.29   5
   3   0  -6 40329.2 1104.22  19
  -3   0   6 42918.0 974.356   5
  -3   0   5 899.696 88.0859  20
   3   0  -5 730.650 174.049  19
  -3   0   5 1031.56 146.282   5
   3   0  -4 4925.20 231.381  22
  -3   0   4 4870.64 193.905  20
   3   0  -4 4091.39 317.884  19
  -3   0   4 4558.51 269.353   5
   3   0  -4 4403.97 255.109   2
   3   0  -3 106447. 1318.58  22
  -3   0   3 108431. 1378.89  20
   3   0  -3 107343. 1562.03   2
  -3   0   3 102808. 1564.52   5
   3   0  -2 447870. 4464.54  22
   3   0  -2 453243. 4916.65   2
   3   0  -2 457967. 5135.34  19
  -3   0   2 442635. 4898.80   5
   3   0  -2 463812. 5023.18   3
   3   0  -1 297225. 3278.75   4
   3   0  -1 299707. 3470.55   2
  -3   0   1 295733. 3324.39  20
   3   0  -1 303603. 3538.38  19
   3   0  -1 295526. 3544.35   3
   3   0   0 47059.4 769.680   4
  -3   0   0 44802.1 587.422  23
   3   0   0 47626.8 908.063   2
  -3   0   0 46000.8 833.048  21
  -3   0   0 45264.5 833.239  20
   3   0   0 50815.7 869.261  19
   3   0   0 48988.2 983.253   3
   3   0   1 20983.2 614.026   3
   3   0   1 20105.3 460.940   4
   3   0   1 19952.2 564.814   2
  -3   0  -1 19620.7 362.582  23
  -3   0  -1 20544.0 562.795  21
   3   0   2 15202.9 422.241   4
   3   0   2 16499.5 530.537   2
  -3   0  -2 17497.3 411.778  23
  -3   0  -2 16449.6 538.333  21
   3   0   2 17747.4 369.657  19
   3   0   2 15824.5 551.778   3
   3   0   3 159691. 2064.06   4
   3   0   3 158154. 2252.00   2
  -3   0  -3 160839. 2075.22  23
  -3   0  -3 157578. 2302.46  21
   3   0   3 159845. 1759.49  19
   3   0   3 155485. 2303.64   3
   3   0   4 438996. 5245.55   3
   3   0   4 444427. 4985.75   4
   3   0   4 432963. 5188.15   2
  -3   0  -4 451898. 4992.36  23
  -3   0  -4 461792. 5341.50  21
   3   0   5 197769. 2881.46   2
  -3   0  -5 214573. 2721.90  23
  -3   0  -5 210653. 3016.65  21
   3   0   5 202871. 2741.62   4
   3   0   5 197530. 2908.93   3
   3   0   6 49371.5 1141.72   4
   3   0   6 48487.0 1207.71   2
  -3   0  -6 48334.9 1212.61  21
   3   0   6 48944.7 1208.60   3
   3   0   7 63559.5 1483.48   2
   3   0   7 63570.3 1424.56   4
  -3   0  -7 68622.0 1320.78  23
  -3   0  -7 63474.5 1454.54  21
   3   0   7 64930.5 1427.70   3
   3   0   8 20604.5 821.900   4
   3   0   8 19397.1 780.880   2
  -3   0  -8 21262.0 704.706  23
  -3   0  -8 21097.6 806.390  21
   3   0   8 22817.9 775.078   3
   3   0   9 10294.8 609.960   4
   3   0   9 10619.5 573.954   2
   3   0   9 11285.3 689.883  13
  -3   0  -9 9786.38 485.547  23
  -3   0  -9 10426.6 573.474  21
   3   0   9 10039.5 639.905  10
   3   0   9 9111.16 567.158  28
   3   0  10 155477. 2810.40   4
   3   0  10 157225. 2649.46   2
  -3   0 -10 160464. 2704.25  21
   3   0  10 152165. 2746.40  31
   3   0  10 148887. 2737.88  28
   3   0  11 52502.7 1489.85   4
   3   0  11 52175.4 1359.07   2
   3   0  11 53315.8 1578.71  13
   3   0  11 51461.3 1453.04  31
  -3   0 -11 53953.0 1417.61  21
   3   0  11 51811.9 1462.45  28
   3   0  12 237634. 3760.76   4
   3   0  12 232642. 3852.36  13
   3   0  12 228333. 3666.57  31
  -3   0 -12 237250. 3612.87  21
   3   0  12 226462. 3676.60  28
  -3   0 -12 238247. 3750.05  32
  -3   0 -13 63656.9 1647.26  32
   3   0  13 61424.5 1699.97  13
   3   0  13 61279.7 1614.17  31
   3   0  13 60046.7 1605.03  28
   3   0  14 19586.7 848.935  14
  -3   0 -14 19275.2 847.542  32
   3   0  14 19452.8 904.048  13
   3   0  14 18550.9 831.442  31
   3   0  14 18416.2 837.163  28
   3   0  15 4483.66 396.249  14
   3   0  15 4801.17 448.299  13
  -3   0 -15 5066.20 417.768  32
  -3   0 -15 5316.35 434.893  30
   3   0  15 4719.68 409.199  31
   3   0  15 4853.12 423.266  28
   3   0  16 2409.69 269.687  14
   3   0  16 2343.11 304.975  13
  -3   0 -16 2568.12 283.853  30
   3   0  16 2648.52 287.503  31
  -3   0 -16 2552.12 282.772  32
   3   0  16 2135.55 268.895  28
  -3   0 -17 19992.9 697.508  32
   3   0  17 20853.6 675.464  14
   3   0  17 20511.0 764.487  13
   3   0  17 20979.5 718.156  31
  -3   0 -17 20864.0 700.832  30
   3   0  17 20340.2 714.454  28
   3   0  18 30510.8 840.223  13
   3   0  18 31293.0 773.821  31
  -3   0 -18 32581.9 785.744  32
  -3   0 -18 30592.6 738.641  30
   3   0  18 29104.1 679.125  14
   3   0  18 30534.9 779.026  28
  -3   0 -19 33882.4 702.190  15
   3   0  19 31175.8 710.844  13
  -3   1  20 22002.8 530.080  24
   3   1 -20 21664.9 524.193  17
   3   1 -20 21893.8 559.166  15
  -3   1  20 20374.3 495.241  31
   3   1 -20 22278.4 559.682  32
   3   1 -19 24977.1 724.895  15
  -3   1  19 25149.2 690.768  27
   3   1 -19 24831.3 719.514  32
  -3   1  19 25218.0 682.025  24
   3   1 -19 24877.9 692.999  17
   3   1 -19 23750.3 630.869  30
  -3   1  19 24232.2 662.076  31
   3   1 -18 18817.9 713.139  15
  -3   1  18 20372.2 700.464  27
  -3   1  18 19637.5 669.243  24
   3   1 -18 19665.3 730.151  32
  -3   1  18 19567.6 667.931  31
   3   1 -18 20444.8 709.955  17
   3   1 -18 19321.1 668.101  30
   3   1 -17 20737.7 830.513  15
  -3   1  17 21356.6 791.606  27
  -3   1  17 21051.3 755.506  24
   3   1 -17 20110.4 813.690  32
   3   1 -17 20772.4 777.607  30
  -3   1  17 19892.2 737.426  31
   3   1 -17 21794.0 811.509  17
   3   1 -16 7638.02 540.758  15
  -3   1  16 7844.76 512.479  27
  -3   1  16 7624.06 477.067  24
   3   1 -16 7790.76 515.998  17
   3   1 -16 7423.29 500.587  30
  -3   1  16 8056.13 493.927  31
   3   1 -16 7508.17 532.896  32
   3   1 -15 5421.57 480.049  15
   3   1 -15 5215.78 451.106  30
  -3   1  15 4960.57 411.073  24
  -3   1  15 5975.40 449.935  31
   3   1 -15 5060.62 468.365  32
  -3   1  15 5093.17 435.007  27
   3   1 -15 5208.71 446.585  17
   3   1 -14 60321.0 1670.70  15
  -3   1  14 61143.5 1512.02  24
   3   1 -14 57357.4 1642.75  32
   3   1 -14 60387.5 1605.12  17
  -3   1  14 58521.0 1490.58  31
   3   1 -14 61090.3 1629.07  30
   3   1 -14 60260.2 1552.28  25
   3   1 -13 46230.9 1454.15  15
   3   1 -13 46057.2 1374.47  25
  -3   1  13 45201.2 1258.41   1
  -3   1  13 49163.5 1337.32  24
   3   1 -13 43494.2 1268.68  19
   3   1 -13 46709.4 1470.53  32
  -3   1  13 48318.8 1343.29  31
   3   1 -13 46949.0 1426.10  30
   3   1 -13 47866.6 1410.84  17
   3   1 -12 58398.2 1645.00  15
  -3   1  12 55108.7 1396.01   1
  -3   1  12 58046.6 1470.93  24
   3   1 -12 57641.2 1648.87  32
   3   1 -12 53230.8 1425.47  19
  -3   1  12 58089.4 1489.72  31
   3   1 -12 57088.1 1558.06  17
   3   1 -12 57903.0 1592.86  25
   3   1 -12 58452.8 1616.34  30
   3   1 -11 32015.5 1175.69  15
  -3   1  11 29759.5 986.019   1
   3   1 -11 29395.8 1115.07  25
  -3   1  11 32061.4 1037.51  24
  -3   1  11 31119.1 1053.18  31
   3   1 -11 28911.2 1014.09  19
   3   1 -11 29032.9 1142.42  32
   3   1 -11 30089.0 1125.57  30
  -3   1  10 36342.6 1097.98   1
   3   1 -10 33954.7 984.767  23
   3   1 -10 34474.8 1108.04  19
   3   1  -9 5982.44 385.963  23
   3   1  -9 5061.49 413.530  19
  -3   1   9 5768.26 375.788   5
   3   1  -8 3118.82 325.949  19
  -3   1   8 3044.58 265.517   5
   3   1  -8 3464.87 284.902  23
   3   1  -7 146321. 2188.48  23
  -3   1   7 148918. 2146.25   5
   3   1  -6 164877. 2291.92  23
  -3   1   6 166674. 2246.56   5
   3   1  -5 192635. 2439.73  23
   3   1  -5 184984. 2344.34   2
   3   1  -5 186942. 2690.48  19
  -3   1   5 196427. 2446.14   5
   3   1  -4 141281. 2092.96  19
   3   1  -4 141952. 1864.76   2
  -3   1   4 146439. 1921.96   5
  -3   1   3 3832.55 216.739   5
  -3   1   3 3906.25 128.277  20
   3   1  -3 3945.39 213.124   2
   3   1  -3 3845.15 250.966  19
   3   1  -2 14312.1 421.996   2
  -3   1   2 13932.1 313.872  20
   3   1  -2 14517.5 453.553  19
  -3   1   2 14031.1 410.777   5
   3   1  -1 34289.2 712.485   2
   3   1  -1 34775.0 709.637   4
   3   1  -1 34850.6 705.099  19
   3   1   0 105724. 1502.56   4
   3   1   0 106852. 1452.59  19
   3   1   1 102779. 1567.65   2
   3   1   1 107131. 1491.91   4
  -3   1  -1 105333. 1365.11  23
   3   1   1 103669. 1385.03  19
   3   1   2 85198.7 1426.15   2
   3   1   2 84567.2 1324.95   4
  -3   1  -2 82326.3 1197.66  23
  -3   1  -2 85132.3 1366.84  21
   3   1   2 81847.8 1506.64   3
   3   1   3 107907. 1754.70   2
   3   1   3 110173. 1642.66   4
  -3   1  -3 109290. 1525.77  23
  -3   1  -3 112333. 1721.50  21
   3   1   3 109221. 1824.59   3
   3   1   4 35790.3 846.516   4
   3   1   4 33922.1 911.500   2
  -3   1  -4 34493.0 772.987  23
   3   1   4 33382.6 920.633   3
  -3   1  -4 35669.2 884.787  21
   3   1   5 1515.27 212.368   2
   3   1   5 1402.87 182.700   4
  -3   1  -5 1337.37 162.717  23
  -3   1  -5 1777.63 215.588  21
   3   1   6 24624.6 855.261   2
   3   1   6 24898.5 812.141   4
  -3   1  -6 24416.7 753.253  23
  -3   1  -6 24323.8 808.834  21
   3   1   6 21801.2 760.213   3
   3   1   7 74773.2 1639.35   2
   3   1   7 74772.4 1634.23   4
  -3   1  -7 74743.7 1510.53  23
  -3   1  -7 76602.0 1626.92  21
   3   1   8 182520. 2918.40   2
   3   1   8 177767. 2994.60   4
  -3   1  -8 176270. 2694.33  23
  -3   1  -8 178105. 2897.92  21
   3   1   9 59655.7 1483.60   2
   3   1   9 59086.9 1633.26   4
  -3   1  -9 59264.2 1352.22  23
  -3   1  -9 59752.0 1489.10  21
   3   1   9 59291.6 1684.89  10
   3   1   9 60766.9 1508.11  28
   3   1  10 7458.16 499.556  31
   3   1  10 7235.12 492.558   2
   3   1  10 7421.41 565.277   4
   3   1  10 7552.23 605.839  13
  -3   1 -10 6470.92 423.017  23
  -3   1 -10 7615.81 518.735  21
   3   1  10 7672.92 585.372  10
   3   1  10 5876.04 456.442  28
   3   1  11 731.010 198.793  28
   3   1  11 539.465 217.400  13
  -3   1 -11 649.721 155.619  23
   3   1  11 719.184 191.162   4
  -3   1 -11 722.145 186.344  21
   3   1  11 709.215 249.786  10
   3   1  11 973.660 202.185  31
  -3   1 -11 661.413 172.836  32
   3   1  11 626.583 153.529   2
   3   1  12 730.171 227.403  28
   3   1  12 773.523 268.049  13
   3   1  12 1261.16 250.934   4
   3   1  12 896.449 251.593  10
  -3   1 -12 1192.66 220.180  21
  -3   1 -12 1398.07 244.507  32
   3   1  12 1434.64 239.444   2
   3   1  12 1013.99 200.857  31
  -3   1 -13 11860.4 656.434  32
   3   1  13 12662.0 744.135  13
   3   1  13 11267.9 631.739  31
   3   1  13 12497.6 689.144  28
   3   1  14 57635.8 1595.30  13
  -3   1 -14 59982.9 1497.81  32
   3   1  14 57590.8 1472.07  31
   3   1  14 58268.8 1518.69  28
   3   1  15 41503.9 1272.13  13
   3   1  15 42433.0 1183.73  31
  -3   1 -15 41143.5 1166.49  32
  -3   1 -15 44828.1 1293.96  30
   3   1  15 42833.6 1226.56  28
   3   1  16 28756.0 928.766  28
   3   1  16 29275.8 925.222  14
   3   1  16 28044.8 968.854  13
  -3   1 -16 27663.0 868.033  32
   3   1  16 28817.1 893.157  31
  -3   1 -16 27617.2 924.674  30
   3   1  17 17987.5 630.434  14
   3   1  17 17536.6 685.745  13
  -3   1 -17 16962.2 595.210  32
  -3   1 -17 17702.2 654.995  30
   3   1  17 17061.7 600.739  31
   3   1  17 17410.3 641.796  28
   3   1  18 445.163 96.7729  14
   3   1  18 228.005 94.1548  13
  -3   1 -18 176.479 65.2795  32
   3   1  18 383.403 73.2433  31
  -3   1 -18 390.108 98.3633  30
   3   1  18 346.909 104.780  28
   3   2 -20 15919.0 418.051  17
   3   2 -19 106.192 74.6307  15
  -3   2  19 74.6755 47.9129  27
  -3   2  19-41.5634 56.8553  24
   3   2 -19 169.812 85.7831  30
   3   2 -19-87.1590 68.1252  32
  -3   2  19 13.8860 55.0096  31
   3   2 -19-93.4910 64.1044  17
  -3   2  18 3189.49 252.707  24
   3   2 -18 3209.34 274.414  15
  -3   2  18 3293.09 268.721  31
  -3   2  18 3125.03 253.962  27
   3   2 -18 3033.74 265.283  32
   3   2 -18 3438.22 282.414  17
   3   2 -18 2964.23 262.415  30
   3   2 -17 24239.4 846.337  15
  -3   2  17 24486.2 810.011  27
  -3   2  17 23816.8 769.149  24
   3   2 -17 23954.2 847.651  32
  -3   2  17 24528.4 816.340  31
   3   2 -17 25057.9 854.199  17
   3   2 -17 24651.4 856.495  30
   3   2 -16 49865.8 1357.60  15
  -3   2  16 48625.0 1282.42  27
  -3   2  16 47628.0 1207.40  24
  -3   2  16 50016.5 1287.83  31
   3   2 -16 49385.0 1364.06  32
   3   2 -16 51128.8 1353.01  17
   3   2 -16 48970.5 1357.17  30
   3   2 -15 68088.1 1709.35  15
  -3   2  15 68527.0 1556.75  24
   3   2 -15 69714.3 1754.09  32
   3   2 -15 70976.8 1706.21  17
   3   2 -15 70728.2 1756.26  30
  -3   2  15 70816.1 1643.71  31
   3   2 -14 48129.0 1458.31  15
   3   2 -14 44156.4 1364.06  17
   3   2 -14 50034.2 1495.86  30
  -3   2  14 48782.4 1307.62  24
  -3   2  14 48518.1 1367.41  31
   3   2 -14 47506.3 1472.60  32
   3   2 -13 50654.8 1526.63  15
  -3   2  13 49598.8 1329.31  24
   3   2 -13 49886.4 1461.36  17
  -3   2  13 49954.3 1372.15   1
   3   2 -13 48295.0 1384.88  19
   3   2 -13 49639.8 1526.21  30
   3   2 -13 48045.4 1522.74  32
  -3   2  13 51265.1 1437.54  31
   3   2 -12 10685.6 685.815  15
  -3   2  12 10863.4 619.151   1
  -3   2  12 9695.52 570.608  24
   3   2 -12 9969.54 551.438  23
   3   2 -12 9632.80 668.142  32
   3   2 -12 9554.73 604.296  19
  -3   2  12 10274.6 631.782  31
   3   2 -12 11068.5 708.111  30
   3   2 -11 13167.7 767.464  15
   3   2 -11 11544.7 621.631   8
  -3   2  11 11265.2 633.573   1
  -3   2  11 11474.3 608.749  24
   3   2 -11 11204.1 569.531  23
   3   2 -11 10386.6 645.049  19
   3   2 -11 10380.4 711.293  32
   3   2 -11 10763.9 707.941  30
   3   2 -10 80085.7 1945.50  15
  -3   2  10 81429.2 1820.74   1
  -3   2  10 79646.8 1749.08  24
   3   2 -10 78242.8 1608.03  23
   3   2 -10 74934.4 1844.37  19
   3   2 -10 76077.8 1955.58  32
   3   2 -10 82039.5 2016.87  30
   3   2  -9 189828. 2815.34  23
   3   2  -9 184177. 3125.22  19
  -3   2   8 149553. 2622.40   1
   3   2  -8 139404. 2184.11  23
   3   2  -7 60274.6 1237.55  23
   3   2  -7 58500.2 1393.17  19
  -3   2   6 71941.5 1770.75   1
   3   2  -6 71810.2 1314.13  23
  -3   2   5 3962.73 418.538   1
   3   2  -5 4490.44 278.048  23
   3   2  -5 4047.20 305.075  19
  -3   2   4 47156.3 809.005   5
   3   2  -4 46867.4 1026.35  19
   3   2  -4 47446.8 790.736   2
   3   2  -3 178440. 2146.46  23
   3   2  -3 177652. 2150.57   2
   3   2  -3 175632. 2386.50  19
  -3   2   3 178566. 2137.20   5
  -3   2   2 146323. 2363.12   1
   3   2  -2 154031. 1929.64   2
   3   2  -2 147152. 2061.14  19
  -3   2   2 153414. 1881.51   5
   3   2  -1 187845. 2322.66   2
   3   2  -1 185214. 2426.59   4
   3   2  -1 182088. 2357.00  19
  -3   2   1 189691. 2540.05   1
   3   2   0 208389. 2622.34   2
  -3   2   0 211762. 2578.40   1
   3   2   0 209930. 2668.78   4
   3   2   1 10677.2 421.971   2
   3   2   1 10347.2 407.933   4
  -3   2  -1 10488.3 374.412  23
  -3   2  -1 10382.8 303.485   1
   3   2   2 61841.4 1205.79   2
   3   2   2 61699.0 1151.06   4
  -3   2  -2 60646.6 1068.68  23
   3   2   2 64251.2 1175.25   1
   3   2   3 163573. 2396.87   2
   3   2   3 159507. 2302.26   4
  -3   2  -3 158352. 2161.07  23
   3   2   3 164973. 2252.39   1
   3   2   4 94298.7 1750.23   2
   3   2   4 96845.8 1680.98   4
  -3   2  -4 96204.1 1558.48  23
   3   2   4 95536.0 1553.68   1
  -3   2  -4 93373.7 1648.99  21
   3   2   5 293204. 3943.86   2
   3   2   5 279929. 3765.86   4
  -3   2  -5 286384. 3618.08  23
  -3   2  -5 287402. 3760.29  21
   3   2   5 286642. 3548.25   1
   3   2   6 102179. 2048.17   2
   3   2   6 107261. 1999.65   4
  -3   2  -6 104404. 1834.58  23
  -3   2  -6 107114. 1932.27  21
   3   2   6 104892. 1713.68   1
   3   2   7 34105.4 1097.02   2
   3   2   7 32410.7 1083.55   4
  -3   2  -7 33585.7 993.481  23
  -3   2  -7 33149.9 1026.93  21
   3   2   8 2828.80 320.979   2
   3   2   8 2904.91 351.657   4
  -3   2  -8 3254.22 319.447  23
  -3   2  -8 2540.45 311.229  21
   3   2   8 3150.86 421.250  10
   3   2   9 3347.53 356.260   2
   3   2   9 3659.55 421.151   4
  -3   2  -9 3172.87 327.650  23
  -3   2  -9 3352.48 362.985  21
   3   2   9 3514.98 466.731  10
   3   2   9 3675.02 360.533  28
   3   2  10 58779.8 1552.87   2
   3   2  10 56591.3 1733.26   4
  -3   2 -10 56132.1 1452.25  23
  -3   2 -10 56958.8 1545.96  21
   3   2  10 61462.5 1803.82  10
  -3   2 -10 58867.2 1500.53  32
   3   2  10 59267.0 1526.92  28
   3   2  11 130509. 2783.57   4
   3   2  11 132530. 2855.98  13
  -3   2 -11 128022. 2379.01  23
  -3   2 -11 131340. 2517.98  21
  -3   2 -11 130501. 2428.27  32
   3   2  11 127471. 2707.02  10
   3   2  11 129320. 2468.88  28
   3   2  11 136792. 2559.27   2
   3   2  12 135436. 2540.53  28
   3   2  12 138080. 2851.65  13
  -3   2 -12 139730. 2495.19  32
   3   2  12 133895. 2729.88  10
   3   2  13 59475.9 1700.90  13
   3   2  13 58146.8 1613.87  10
  -3   2 -13 61175.2 1490.33  32
   3   2  13 61156.2 1461.93  31
   3   2  13 61765.6 1583.49  28
   3   2  14 7208.21 552.046  13
  -3   2 -14 7301.78 462.921  32
   3   2  14 6854.11 443.545  31
  -3   2 -14 7597.89 543.677  30
   3   2  14 7897.01 529.075  28
  -3   2 -15 229.360 92.0319  32
   3   2  15 234.416 178.146  13
  -3   2 -15 267.268 157.774  30
   3   2  15 230.870 155.119  28
   3   2  15 249.294 92.0273  31
   3   2  16 7889.77 483.798  13
   3   2  16 9264.27 436.131  31
  -3   2 -16 8977.71 503.642  30
  -3   2 -16 8037.16 401.904  32
   3   2  16 9427.62 499.584  28
   3   2  17 20017.1 650.890  14
   3   2  17 19101.0 672.132  13
  -3   2 -17 19628.2 666.674  30
   3   2  17 19602.7 653.959  28
  -3   2 -18 22545.5 573.493  15
   3   2  18 24108.9 604.022  14
   3   2  18 22965.9 636.391  13
  -3   2 -18 22656.3 619.985  30
   3   2  18 23841.4 624.392  28
  -3   3  19 23502.6 528.383  24
   3   3 -19 24756.4 588.656  17
  -3   3  19 24040.5 581.491  31
   3   3 -19 23495.5 586.868  30
  -3   3  18 20755.0 571.862  27
   3   3 -18 20555.1 569.279  15
  -3   3  18 21044.0 589.920  24
   3   3 -18 21664.0 675.818  30
  -3   3  18 22359.9 654.823  31
   3   3 -18 21325.4 647.121  17
   3   3 -17 15871.8 595.047  15
  -3   3  17 14963.7 569.984  27
  -3   3  17 15659.3 567.610  24
   3   3 -17 15916.4 592.949  32
  -3   3  17 16123.7 625.113  31
   3   3 -17 15407.1 620.517  17
   3   3 -17 15772.1 651.844  30
   3   3 -16 3529.31 323.111  15
   3   3 -16 3562.93 354.387  30
  -3   3  16 3521.69 293.715  24
   3   3 -16 3894.30 332.764  32
  -3   3  16 3767.18 339.299  31
   3   3 -16 3966.54 354.142  17
  -3   3  16 3647.19 319.196  27
   3   3 -15 2103.04 290.821  15
  -3   3  15 2461.04 272.467  24
  -3   3  15 2706.83 315.166  31
   3   3 -15 2473.73 327.193  30
   3   3 -15 2360.15 305.938  17
   3   3 -15 1781.70 264.764  32
   3   3 -14 57008.7 1538.13  15
   3   3 -14 54805.2 1350.51   8
   3   3 -14 55808.7 1500.94  17
  -3   3  14 54217.1 1359.26  24
   3   3 -14 54323.8 1557.23  32
  -3   3  14 55611.6 1492.46  31
   3   3 -14 55927.9 1604.20  30
   3   3 -13 60705.2 1664.99  15
   3   3 -13 61153.0 1519.91   8
   3   3 -13 58252.6 1589.93  17
  -3   3  13 60898.1 1488.33  24
  -3   3  13 61957.2 1642.97  31
   3   3 -13 59211.7 1706.84  32
   3   3 -13 59586.8 1723.33  30
   3   3 -12 36190.8 1293.90  15
   3   3 -12 37659.5 1204.66   8
  -3   3  12 36941.3 1145.74  24
   3   3 -12 35650.5 1083.41  23
   3   3 -12 32608.8 1288.46  32
  -3   3  12 35934.1 1209.81   1
   3   3 -12 34994.6 1233.69  19
   3   3 -12 34031.7 1301.61  30
   3   3 -12 37713.6 1258.73  17
   3   3 -11 38429.9 1356.57  15
   3   3 -11 38900.2 1255.88   8
  -3   3  11 38936.7 1198.25  24
   3   3 -11 38377.1 1108.42  23
  -3   3  11 40171.5 1313.47   1
   3   3 -11 36373.5 1301.97  19
   3   3 -11 35029.2 1359.63  32
   3   3 -11 38147.5 1399.52  30
   3   3 -10 39598.5 1296.57   8
   3   3 -10 37343.5 1378.76  30
  -3   3  10 40598.3 1246.88  24
   3   3 -10 37875.5 1082.81  23
  -3   3  10 41635.6 1366.06   1
   3   3 -10 35904.7 1353.39  32
   3   3 -10 36868.5 1280.48  19
   3   3  -9 4121.64 417.418   8
  -3   3   9 4907.08 440.812  24
  -3   3   9 4058.59 443.301   1
   3   3  -9 3144.12 297.519  23
   3   3  -9 3205.30 377.107  19
   3   3  -9 3070.34 384.465  30
   3   3  -8 31534.5 1154.18   8
  -3   3   8 33611.9 1290.40   1
   3   3  -8 30805.0 916.593  23
   3   3  -8 29573.1 1039.12  19
   3   3  -8 30457.6 1156.59  30
  -3   3   7 51877.4 1659.33   1
   3   3  -7 49746.6 1167.54  23
   3   3  -6 108314. 1843.25  23
   3   3  -6 111474. 2002.47  19
  -3   3   5 152877. 2998.55   1
   3   3  -5 153941. 2303.88  23
   3   3  -5 160322. 2439.93  19
  -3   3   4 218008. 3490.46   1
   3   3  -4 215926. 2965.38  19
  -3   3   3 2401.71 278.908   1
   3   3  -3 2232.53 219.823  19
   3   3  -2 4816.79 230.537   2
   3   3  -2 4116.76 282.641  19
   3   3  -1 15592.5 467.736   2
  -3   3   1 14675.7 521.827   1
   3   3   0 70332.4 1221.21   2
   3   3   0 69967.4 1327.90   4
  -3   3   0 68352.0 1155.22   1
   3   3   1 198738. 2662.95   2
  -3   3  -1 193583. 2630.86  23
   3   3   1 195954. 2713.93   4
   3   3   1 200503. 2780.90   1
  -3   3  -1 193944. 2344.34   1
   3   3   2 79009.6 1491.48   2
   3   3   2 77514.2 1479.23   4
  -3   3  -2 79606.9 1419.16  23
   3   3   2 79916.3 1501.03   1
   3   3   3 90281.1 1721.57   2
   3   3   3 91557.1 1674.19   4
  -3   3  -3 90808.1 1588.32  23
   3   3   3 91499.6 1665.42   1
   3   3   4 19860.1 775.547   2
   3   3   4 19655.0 727.396   4
  -3   3  -4 19504.2 670.293  23
   3   3   4 19799.0 699.956   1
   3   3   5 3592.16 355.853   2
   3   3   5 3690.39 342.651   4
  -3   3  -5 4455.70 336.281  23
  -3   3  -5 3693.98 326.175  21
   3   3   5 3538.26 303.971   1
   3   3   6 30984.1 1094.49   2
   3   3   6 30991.4 1067.42   4
  -3   3  -6 31946.5 976.669  23
  -3   3  -6 30724.6 988.835  21
   3   3   6 30623.1 941.262   1
   3   3   7 75738.0 1832.26   2
   3   3   7 79319.3 1907.41   4
  -3   3  -7 80487.3 1733.84  23
   3   3   7 74959.7 1785.77  28
  -3   3  -7 80822.4 1761.03  21
   3   3   7 81966.3 2134.82  10
   3   3   7 77487.3 1609.94   1
   3   3   8 117697. 2395.04   2
   3   3   8 112985. 2527.27   4
  -3   3  -8 122727. 2341.93  23
  -3   3  -8 121782. 2344.25  21
   3   3   8 122049. 2843.25  10
   3   3   8 118569. 2346.57  28
   3   3   9 62154.9 1651.97   2
   3   3   9 58880.6 1818.84   4
  -3   3  -9 60174.0 1617.20  23
  -3   3  -9 61610.3 1627.08  21
   3   3   9 62641.8 1987.50  10
   3   3   9 57190.2 1547.34  28
   3   3  10 11892.7 697.125   2
   3   3  10 10735.9 791.798   4
  -3   3 -10 12608.0 712.162  23
  -3   3 -10 12169.5 706.654  21
   3   3  10 12279.7 842.248  10
   3   3  10 12108.7 675.331  28
   3   3  11 4291.53 403.229  24
  -3   3 -11 4289.98 412.756  23
   3   3  11 3611.55 471.689  10
   3   3  11 4055.80 405.646  28
   3   3  12 1040.84 225.410  28
   3   3  12 818.055 292.658  13
   3   3  12 728.272 175.875  24
  -3   3 -12 800.543 222.839  30
   3   3  12 705.441 251.874  10
   3   3  13 9189.91 654.591  13
   3   3  13 9316.32 506.811  24
   3   3  13 9035.61 618.314  10
  -3   3 -13 9202.01 609.289  30
   3   3  13 9657.57 583.990  28
   3   3  14 60624.1 1599.19  13
   3   3  14 59901.7 1275.26  24
   3   3  14 56674.0 1484.25  10
  -3   3 -14 60008.6 1528.86  30
   3   3  14 62296.8 1492.44  28
   3   3  15 38352.7 1141.18  13
  -3   3 -15 38684.8 1111.41  30
   3   3  15 39746.3 1087.11  28
  -3   3 -16 16425.1 606.617   8
   3   3  16 16625.7 652.849  13
  -3   3 -16 17475.3 655.963  30
   3   3  16 17797.8 643.618  28
   3   3  17 17554.6 561.776  14
   3   3  17 16822.9 557.917  13
  -3   3 -17 16097.5 547.598  30
   3   3  17 16756.2 548.274  28
  -3   3 -18 2735.57 177.679  30
   3   3  18 2731.82 177.204  28
  -3   4  18 9461.57 359.354  31
   3   4 -18 8964.97 365.170  30
   3   4 -18 8533.52 323.564  17
  -3   4  17 9706.78 359.948  27
  -3   4  17 9448.45 378.636  24
   3   4 -17 10679.1 480.329  30
  -3   4  17 10504.8 451.508  31
   3   4 -17 9937.97 424.966  17
   3   4 -16 38819.6 887.909   8
  -3   4  16 42146.4 970.005  27
   3   4 -16 41383.2 1120.16  30
  -3   4  16 40353.8 944.069  24
   3   4 -16 37707.7 988.818  11
   3   4 -16 41034.2 1025.04  17
  -3   4  16 42313.5 1065.82  31
   3   4 -15 51647.6 1393.57  30
  -3   4  15 49939.8 1166.16  24
   3   4 -15 50151.4 1332.05  11
  -3   4  15 52990.5 1318.60  31
   3   4 -15 51550.4 1272.29  17
   3   4 -15 50207.9 1172.33   8
  -3   4  14 33811.5 1109.99  31
   3   4 -14 31050.0 990.840   8
  -3   4  14 30658.9 942.935  24
   3   4 -14 32944.7 1062.29  17
   3   4 -14 33310.1 1179.10  30
   3   4 -13 22603.4 901.156   8
  -3   4  13 24332.9 878.220  24
   3   4 -13 22425.1 913.513  17
  -3   4  13 24247.1 994.503  31
   3   4 -13 22820.9 1030.37  30
   3   4 -12 2471.24 328.093   8
  -3   4  12 2325.88 293.466  24
   3   4 -12 2524.60 341.429  17
   3   4 -12 2446.70 362.380  30
   3   4 -11 10603.0 684.311   8
  -3   4  11 10684.9 635.507  24
   3   4 -11 10890.4 672.873  17
   3   4 -11 8963.29 708.003  30
   3   4 -10 69996.6 1878.07   8
  -3   4  10 69887.1 1766.26  24
   3   4 -10 69348.5 1849.51  19
  -3   4  10 74766.4 2049.86   1
   3   4 -10 63548.5 1931.31  30
   3   4 -10 65657.5 1745.54  17
  -3   4   9 104672. 2034.96  28
   3   4  -9 110020. 2478.92   8
   3   4  -9 104980. 2250.90  17
   3   4  -9 109080. 2330.14  19
   3   4  -9 105820. 2500.63  30
  -3   4   8 74601.7 1615.04  28
   3   4  -8 81723.6 2070.01   8
  -3   4   8 82370.5 2329.72   1
   3   4  -8 78483.8 1849.76  19
   3   4  -8 78231.1 2034.46  30
   3   4  -7 64753.5 1785.50   8
   3   4  -7 59815.3 1761.33  11
  -3   4   7 58553.4 2015.64   1
   3   4  -7 64468.2 1577.73  19
   3   4  -7 63681.8 1730.30  30
   3   4  -6 23238.9 1006.12   8
   3   4  -6 21451.7 975.396  11
  -3   4   6 22140.5 1121.25   1
   3   4  -6 22052.8 847.552  19
   3   4  -6 22955.2 952.515  30
   3   4  -5 3499.40 388.017   8
   3   4  -5 3023.56 297.124  19
  -3   4   5 2895.24 393.607   1
   3   4  -4 28905.6 895.106  19
  -3   4   4 26211.2 1038.63   1
   3   4  -3 51757.7 1221.11  19
  -3   4   3 51920.2 1374.31   1
   3   4  -2 142218. 2254.60  19
  -3   4   2 143321. 2359.08   1
  -3   4   1 153309. 2306.08   1
  -3   4   0 38481.3 888.617   1
  -3   4   0 38906.9 1020.63  23
   3   4   1 12050.7 512.541   2
  -3   4  -1 11756.9 540.726  23
   3   4   1 12189.3 571.387   4
   3   4   1 12339.1 595.510   1
   3   4   2 15415.0 637.505   2
  -3   4  -2 16364.8 648.694  23
   3   4   2 15871.0 677.933   4
   3   4   2 17401.7 722.108   1
   3   4   3 72913.3 1607.60   4
  -3   4  -3 70983.2 1504.69  23
   3   4   3 72292.3 1617.01   1
   3   4   3 72282.2 1592.66   2
   3   4   4 118289. 2309.05   2
   3   4   4 123072. 2289.51   1
   3   4   4 126636. 2356.18   4
  -3   4  -4 125945. 2200.91  23
   3   4   4 132628. 2430.22  11
   3   4   4 127165. 2497.42  10
   3   4   5 117462. 2465.88  28
   3   4   5 118169. 2281.50   1
   3   4   5 120221. 2411.86   2
   3   4   5 122644. 2407.18   4
  -3   4  -5 117651. 2187.45  23
  -3   4  -5 121803. 2245.27  21
   3   4   5 124649. 2552.58  10
   3   4   6 66413.5 1788.11   2
   3   4   6 70699.6 1821.97   4
  -3   4  -6 70024.9 1643.75  23
  -3   4  -6 68802.3 1651.28  21
   3   4   6 74937.4 1984.62  10
   3   4   6 68271.2 1781.77  28
   3   4   6 68497.0 1672.26   1
   3   4   7 29497.1 1151.99   2
   3   4   7 27815.6 1170.26   4
  -3   4  -7 30507.3 1072.93  23
  -3   4  -7 30051.8 1069.22  21
   3   4   7 30413.6 1292.17  10
   3   4   7 28245.0 1022.95   1
   3   4   7 29905.9 1125.73  28
   3   4   8 5917.86 569.451   4
   3   4   8 6039.56 521.727   2
  -3   4  -8 5664.33 476.792  23
  -3   4  -8 5552.32 470.542  21
   3   4   8 6052.62 630.571  10
   3   4   8 5684.21 489.362  28
   3   4   9 7828.58 599.417   2
   3   4   9 7276.74 661.247   4
  -3   4  -9 7296.89 562.565  23
  -3   4  -9 8151.93 584.793  21
   3   4   9 7142.99 696.219  10
  -3   4  -9 7958.20 609.196  30
   3   4   9 7086.32 540.827  28
   3   4  10 42795.1 1644.71  10
  -3   4 -10 44661.0 1451.13  30
   3   4  10 41341.0 1302.87  28
   3   4  11 78703.3 1885.80  24
   3   4  11 80930.6 2183.86  10
  -3   4 -11 77783.8 1934.58  30
   3   4  11 77301.1 1820.61  28
   3   4  12 80165.9 1762.88  24
   3   4  12 81222.5 2041.27  10
  -3   4 -12 81684.6 1907.43  30
   3   4  12 78970.4 1791.61  28
   3   4  13 47912.2 1441.35  13
   3   4  13 45337.5 1152.38  24
   3   4  13 46017.5 1364.19  10
  -3   4 -13 45510.8 1296.66  30
   3   4  13 46999.9 1267.77  28
  -3   4 -14 5993.78 437.799   8
   3   4  14 5677.74 441.093  13
   3   4  14 5677.92 339.731  24
  -3   4 -14 5769.96 412.107  30
   3   4  14 5449.68 413.345  10
   3   4  14 6335.45 417.889  28
  -3   4 -15 1311.23 191.638   8
   3   4  15 1608.70 230.650  13
   3   4  15 1249.64 142.322  24
   3   4  15 1284.51 189.938  28
  -3   4 -15 1455.13 200.912  30
  -3   4 -16 6785.31 344.509   8
   3   4  16 6441.07 340.169  13
  -3   4 -16 6836.56 342.255  30
   3   4  16 7459.00 364.734  28
   3   4  17 12078.7 390.470  14
   3   4  17 12619.8 391.868  28
   3   5 -17 8134.67 320.564  30
  -3   5  17 8805.85 327.596  31
  -3   5  16 9163.59 343.025  24
   3   5 -16 10139.5 444.481  30
  -3   5  16 10360.2 427.290  31
   3   5 -16 9974.56 363.971   8
  -3   5  15 2208.19 186.682  27
   3   5 -15 2231.78 212.754   8
  -3   5  15 2402.25 210.732  24
   3   5 -15 2429.60 227.160  17
  -3   5  15 2608.93 249.779  31
   3   5 -15 2481.05 264.424  30
  -3   5  14 41078.2 1001.63  24
  -3   5  14 43090.3 1150.89  31
   3   5 -14 42327.4 1224.16  30
   3   5 -14 40783.9 1034.58  17
   3   5 -14 40991.5 1083.99   8
   3   5 -13 41232.5 1198.38   8
  -3   5  13 43238.2 1261.18  31
  -3   5  13 42125.9 1096.96  24
   3   5 -13 39264.5 1286.61  30
   3   5 -12 23913.6 971.647   8
  -3   5  12 24574.9 875.175  24
   3   5 -12 22333.0 1033.64  30
   3   5 -11 57420.3 1642.56   8
  -3   5  11 60789.8 1529.89  24
  -3   5  11 60859.8 1506.02  28
  -3   5  10 27128.1 988.460  28
   3   5 -10 28514.7 1171.76   8
  -3   5  10 27505.5 1061.79  24
   3   5 -10 23624.4 1233.88  11
   3   5 -10 23924.9 1150.88  30
  -3   5   9 1539.84 244.717  28
   3   5  -9 2118.52 368.454   8
   3   5  -9 1625.70 333.549  11
   3   5  -9 1582.55 307.381  30
  -3   5   8 7198.06 493.797  28
   3   5  -8 6387.08 605.292   8
  -3   5   8 8425.06 814.967   1
   3   5  -8 7917.46 671.396  11
   3   5  -8 7834.76 565.925  19
   3   5  -8 7365.21 538.261  10
   3   5  -8 5935.61 552.733  30
   3   5  -7 38810.7 1445.39   8
   3   5  -7 38956.6 1471.52  11
   3   5  -7 39605.2 1266.65  19
   3   5  -7 38180.4 1284.89  10
   3   5  -7 36445.3 1336.97  30
  -3   5   7 38678.7 1688.57   1
   3   5  -6 77793.6 2061.27   8
   3   5  -6 76205.5 2011.25  11
   3   5  -6 78644.2 1805.15  19
   3   5  -6 74961.1 1854.95  10
   3   5  -6 76803.3 1894.43  30
  -3   5   6 73809.0 2243.96   1
   3   5  -5 145277. 2829.45  11
   3   5  -5 142700. 2876.62   8
   3   5  -5 143575. 2574.44  19
   3   5  -5 148871. 2757.56  10
  -3   5   5 146560. 3081.94   1
  -3   5   4 75857.8 1958.28   1
   3   5  -4 76966.3 1937.09   8
   3   5  -4 77238.7 1884.46  11
   3   5  -4 80188.7 1745.60  19
   3   5  -4 74675.0 1836.09  10
   3   5  -3 22103.1 952.340   8
  -3   5   3 23183.9 950.767   1
   3   5  -3 22044.2 920.823  11
   3   5  -3 21088.1 826.770  19
   3   5  -3 22360.1 936.905  10
   3   5  -2 262.738 143.269   8
  -3   5   2 471.699 141.311   1
   3   5  -2 459.086 215.589  11
   3   5  -2 249.119 127.975  19
   3   5  -2 416.738 161.520  10
  -3   5   1 21559.3 851.897  23
   3   5  -1 22356.7 907.725  11
   3   5  -1 20641.4 800.782  19
   3   5  -1 21867.3 913.370  10
   3   5  -1 22318.0 904.422   8
  -3   5   0 43288.5 1237.07  23
   3   5   0 46186.8 1327.25  11
   3   5   0 44605.9 1350.52  10
   3   5   0 47369.9 1304.55   8
  -3   5  -1 105578. 2069.53  23
   3   5   1 109239. 2187.66  11
   3   5   1 106050. 2227.98  10
   3   5   1 106770. 2067.52   8
  -3   5  -2 64146.5 1551.15  23
   3   5   2 68117.8 1680.07  11
   3   5   2 66460.8 1692.05   1
   3   5   2 66337.7 1726.71  10
   3   5   3 109199. 2288.84   1
  -3   5  -3 106644. 2099.76  23
   3   5   3 107091. 2243.82   4
   3   5   3 110528. 2275.66  11
   3   5   3 110442. 2348.11  10
   3   5   4 15317.5 819.087  28
   3   5   4 16657.7 798.947   2
  -3   5  -4 17014.0 779.406  23
   3   5   4 17738.1 874.157   4
   3   5   4 16468.5 838.893  11
   3   5   4 17025.8 885.351  10
   3   5   4 16020.6 828.382   1
   3   5   5 313.701 222.182  28
  -3   5  -5 1019.27 207.922  23
   3   5   5 308.607 210.722   4
   3   5   5-52.7539 153.781   1
  -3   5  -5 489.475 154.859  21
   3   5   5 794.373 232.155  10
   3   5   5 722.524 206.952   2
   3   5   6 12844.5 770.442  28
   3   5   6 13724.3 831.655   2
   3   5   6 15799.6 915.094   4
  -3   5  -6 14858.8 768.424  23
  -3   5  -6 14694.4 756.829  21
   3   5   6 15123.2 903.150  10
   3   5   6 14512.0 815.247   1
   3   5   7 74696.1 2163.21   4
  -3   5  -7 80420.0 1932.60  23
   3   5   7 74998.3 1993.24   2
  -3   5  -7 77385.4 1868.73  21
   3   5   7 80954.6 2234.22  10
   3   5   7 75765.7 1918.90   1
   3   5   7 74512.7 1901.19  28
   3   5   8 69224.1 1803.83  28
   3   5   8 70827.1 2140.23  10
   3   5   9 40927.9 1636.89  10
   3   5   9 39338.1 1281.82  28
   3   5  10 19550.2 1088.06  10
   3   5  10 17342.7 803.543  28
   3   5  11 3312.22 366.415  24
   3   5  11 4653.49 504.658  10
   3   5  11 4464.10 397.319  28
  -3   5 -12 3450.23 385.352   8
   3   5  12 3457.77 401.623  13
   3   5  12 3191.27 302.309  24
   3   5  12 3563.45 394.752  10
  -3   5 -12 3132.41 317.813  30
   3   5  12 3061.97 310.251  28
  -3   5 -13 11792.4 610.679   8
   3   5  13 12671.6 633.675  13
   3   5  13 10946.7 484.495  24
   3   5  13 11558.4 597.814  10
  -3   5 -13 11593.1 529.566  30
   3   5  13 12281.0 562.183  28
  -3   5 -14 23264.6 766.666   8
   3   5  14 23299.0 746.655  13
   3   5  14 21987.7 596.083  24
   3   5  14 21503.1 703.285  10
  -3   5 -14 22159.1 655.638  30
   3   5  14 22636.3 696.996  28
  -3   5 -15 31956.7 780.333   8
   3   5  15 32090.7 748.158  28
  -3   6  15 32515.8 706.730  31
   3   6 -15 32141.3 691.094   8
   3   6 -14 24997.4 712.604   8
  -3   6  14 23361.3 564.660  24
  -3   6  14 25295.0 705.016  31
   3   6 -14 23739.4 689.910  30
   3   6 -13 7678.71 443.112   8
  -3   6  13 6941.42 343.248  24
  -3   6  13 8067.57 442.489  31
   3   6 -13 6267.02 407.840  30
   3   6 -12 4620.14 397.903   8
  -3   6  12 4466.92 310.510  24
  -3   6  12 4562.37 380.313  31
   3   6 -12 3992.04 368.487  30
  -3   6  12 4002.31 297.556  28
   3   6 -11 6616.26 505.125   8
  -3   6  11 7097.30 432.579  24
   3   6 -11 5313.62 471.533  30
  -3   6  11 6149.73 418.042  28
  -3   6  10 32292.7 1040.21  28
   3   6 -10 33868.5 1242.11   8
  -3   6  10 33325.7 1047.54  24
  -3   6   9 81871.0 1802.26  28
   3   6  -9 82703.5 1858.97  10
   3   6  -9 81311.9 2141.02   8
  -3   6   8 43260.3 1257.21  28
   3   6  -8 42358.9 1534.78   8
   3   6  -8 42617.9 1380.95  10
  -3   6   7 25127.8 937.317  28
   3   6  -7 26151.1 1191.97   8
   3   6  -7 26330.4 1087.33  10
   3   6  -6 17936.3 975.812   8
   3   6  -6 17342.7 895.593  10
   3   6  -5 1514.46 287.855   8
   3   6  -5 1581.75 290.670  10
   3   6  -4 19611.2 964.139   8
   3   6  -4 20985.5 983.395  10
   3   6  -3 46861.7 1479.10   8
  -3   6   3 47580.4 1491.63  23
   3   6  -3 46848.8 1373.40  19
   3   6  -3 44576.8 1468.32  10
  -3   6   2 59467.6 1641.65  23
   3   6  -2 58413.3 1558.58  19
   3   6  -2 57701.3 1675.24  10
   3   6  -2 58163.6 1607.99   8
  -3   6   1 87635.3 2030.73  23
   3   6  -1 87351.4 1947.58  19
   3   6  -1 83619.7 2067.58  10
   3   6  -1 85604.8 1935.49   8
  -3   6   0 28073.3 1065.83  23
   3   6   0 26727.1 1050.79  11
   3   6   0 27128.9 1020.32  19
   3   6   0 29098.9 1154.55  10
   3   6   0 27015.8 991.164   8
  -3   6  -1 8149.70 567.921  23
   3   6   1 8517.98 592.338  11
   3   6   1 7055.65 524.566  19
   3   6   1 7720.13 605.865  10
  -3   6  -2 13531.6 730.962  23
   3   6   2 12371.1 727.487  11
   3   6   2 12492.5 773.143  10
   3   6   3 41062.0 1372.21  28
   3   6   3 41656.8 1389.99  11
   3   6   3 44395.3 1491.74  10
   3   6   4 50666.0 1570.67  28
   3   6   4 53214.0 1672.27  10
  -3   6  -5 67939.2 2246.23   8
   3   6   5 72032.1 2028.07  10
   3   6   5 70236.0 1878.56  28
   3   6   6 42347.3 1541.09  10
   3   6   6 38280.6 1314.68  28
  -3   6  -7 16276.9 1038.85   8
   3   6   7 19107.4 1046.50  10
   3   6   7 19273.3 882.259  28
  -3   6  -8 2559.28 405.176   8
   3   6   8 2954.36 448.793  10
   3   6   8 3230.43 363.481  28
  -3   6  -9 4575.54 490.466   8
   3   6   9 4944.57 555.561  10
   3   6   9 5267.51 422.329  28
  -3   6 -10 26048.4 1057.73   8
   3   6  10 26614.0 1118.70  10
   3   6  10 25778.0 880.751  28
  -3   6 -11 40243.8 1222.99   8
   3   6  11 40467.1 1098.25  24
   3   6  11 40896.6 1244.20  10
   3   6  11 39091.7 1032.47  28
  -3   6 -12 36928.8 1053.74   8
   3   6  12 37613.5 1032.30  13
   3   6  12 36482.2 889.159  24
   3   6  12 37197.2 1026.56  10
   3   6  12 36864.3 919.236  28
  -3   6 -13 26353.3 758.400   8
   3   6  13 24746.1 681.610  13
   3   6  13 24418.8 684.319  10
   3   6  13 25021.3 664.199  28
  -3   6 -14 6465.03 306.658   8
   3   6  14 6409.99 272.039  28
   3   7 -13 26181.6 645.623   8
  -3   7  12 33454.4 788.256  31
   3   7 -12 37408.3 916.527   8
  -3   7  11 24816.7 747.145  31
  -3   7  11 23988.8 664.232  28
   3   7 -11 25058.3 833.170   8
  -3   7  10 13187.8 561.666  28
   3   7 -10 14601.9 697.069   8
  -3   7   9 2482.80 269.615  28
   3   7  -9 2247.18 319.727   8
   3   7  -9 2480.43 255.980  10
   3   7  -8 4421.70 383.600  10
   3   7  -8 4478.87 462.821   8
  -3   7   8 4577.59 370.337  28
   3   7  -7 33062.9 1267.83   8
  -3   7   7 33716.3 1049.08  28
   3   7  -7 33804.6 1181.26  10
  -3   7   6 50130.6 1320.95  28
   3   7  -6 52733.2 1541.70  10
   3   7  -6 49857.3 1579.29   8
   3   7  -5 57288.8 1671.18  10
   3   7  -5 55966.3 1666.57   8
   3   7  -4 69946.0 1884.63  10
   3   7  -4 66033.2 1780.41   8
   3   7  -3 29308.2 1187.84  10
   3   7  -3 28264.5 1084.53   8
   3   7  -2 1581.50 261.277   8
   3   7  -2 1415.77 303.026  10
   3   7  -1 13543.7 807.108  10
   3   7   0 27202.3 1144.42  10
   3   7   1 47474.5 1528.23  10
  -3   7  -1 44918.8 1255.14  10
   3   7   2 87034.5 2137.16  10
  -3   7  -2 75491.3 1752.68  10
   3   7   3 45605.7 1504.33  10
  -3   7  -3 39812.6 1257.38  10
   3   7   4 9139.60 678.748  10
   3   7   4 8347.66 554.163  28
   3   7   5 2024.54 345.318  10
   3   7   5 3193.63 337.695  28
   3   7   6 4916.03 489.883  10
   3   7   6 4281.51 374.538  28
   3   7   7 47483.6 1522.62  10
   3   7   7 46691.4 1202.63  28
   3   7   8 40329.8 1362.47  10
   3   7   8 40384.8 1042.07  28
   3   7   9 20880.7 870.895  10
   3   7   9 19419.0 652.106  28
   3   7  10 15967.2 582.421  24
  -3   7 -10 15014.9 610.559   8
   3   7  10 17146.0 679.963  10
   3   7  10 15967.3 538.619  28
  -3   7 -11 5149.07 302.774   8
   3   7  11 5088.76 289.800  13
   3   7  11 4894.43 259.386  24
   3   7  11 5716.82 321.577  10
   3   7  11 5440.02 271.726  28
  -3   8   9 25977.6 626.791  28
   3   8  -9 25908.7 754.957   8
  -3   8   8 31547.8 801.925  28
   3   8  -8 32633.3 783.018  10
  -3   8   7 17514.9 619.420  28
   3   8  -7 18685.5 673.822  10
   3   8  -7 16759.0 710.659   8
  -3   8   6 2742.49 263.146  28
   3   8  -6 2468.24 279.942   8
   3   8  -6 3017.10 316.432  10
   3   8  -5 2600.37 307.991  10
  -3   8   5 2621.86 271.019  28
   3   8  -5 2726.40 307.973   8
  -3   8   4 8844.58 481.980  28
   3   8  -4 10263.3 623.030  10
   3   8  -4 9249.39 518.589   8
   3   8  -3 17502.6 838.568  10
   3   8  -2 48151.9 1443.74  10
   3   8  -1 37059.3 1263.60  10
   3   8   0 14181.2 768.813  10
   3   8   1 2298.98 318.045  10
   3   8   2 3374.28 380.927  10
   3   8   3 21416.0 923.226  10
  -3   8  -3 19784.4 714.999  10
   3   8   4 28329.3 1047.46  10
  -3   8  -4 24936.4 817.672  10
   3   8   5 35450.6 1153.14  10
  -3   8  -5 31419.4 929.399  10
   3   8   6 20566.6 835.217  10
  -3   8  -6 16675.1 651.828  10
   3   8   7 9210.81 520.191  10
  -3   8  -7 8375.91 431.542  10
   3   8   8 2013.87 213.205  10
  -3   8  -8 1612.18 174.692  10
  -3   9   3 17969.4 537.060  28
  -3   9   2 626.870 106.724  28
   3   9  -2 467.645 107.594  10
  -3   9   1 9150.61 403.859  28
   3   9  -1 9857.00 491.336  10
  -3   9   0 8803.54 398.731  28
   3   9   0 9673.67 487.470  10
  -3   9  -1 24378.3 683.688  28
   3   9   1 26875.8 823.557  10
   3   9   2 51780.9 1170.65  10
  -4  -8   8 22742.1 656.067  29
   4  -8  -7 32893.1 817.060  18
  -4  -8   7 36104.9 967.264  29
  -4  -8   6 20843.4 696.085  26
   4  -8  -6 21675.9 695.249  18
  -4  -8   6 22101.8 848.176  29
  -4  -8   5 1827.23 233.262  26
   4  -8  -5 1434.28 193.582  18
   4  -8  -5 1494.98 174.567  16
  -4  -8   5 1860.06 271.212  29
  -4  -8   4 137.068 101.315  26
   4  -8  -4-88.0211 78.1165  18
  -4  -8   4-132.280 114.862  29
   4  -8  -4 231.362 108.557  16
  -4  -8   3 775.082 176.990  26
   4  -8  -3 369.157 140.376  18
  -4  -8   3 662.871 192.441  29
   4  -8  -3 570.232 138.320  16
  -4  -8   2 26334.7 945.014  26
   4  -8  -2 24025.4 847.862  18
   4  -8  -2 25838.0 820.100  16
  -4  -8   2 25638.0 947.604  29
  -4  -8   1 54063.1 1391.01  26
   4  -8  -1 51222.8 1296.30  18
   4  -8  -1 51916.2 1249.42  16
  -4  -8   1 52413.9 1344.42  29
  -4  -8   0 34058.3 1066.78  26
   4  -8   0 32247.8 1008.37  18
   4  -8   0 33217.9 984.681  16
  -4  -8   0 32257.4 980.555  29
  -4  -8  -1 17858.9 750.641  26
   4  -8   1 16752.8 716.401  18
   4  -8   1 17739.4 708.140  16
  -4  -8  -1 17104.5 662.484  29
   4  -8   2 7733.07 481.347  18
  -4  -8  -2 7477.16 402.595  29
  -4  -8  -2 7344.17 469.498  26
   4  -8   2 7922.29 468.660  16
  -4  -8  -3 501.371 146.595  26
   4  -8   3 231.147 118.347  18
  -4  -8  -3 479.052 97.7609  29
   4  -8   3 304.627 132.020  16
  -4  -8  -4 13544.1 592.704  26
   4  -8   4 11960.4 574.414  18
   4  -8   4 12986.1 559.048  16
  -4  -8  -5 18678.6 670.457  26
   4  -8   5 18725.7 607.439  16
  -4  -8  -6 23982.9 698.854  26
   4  -8   6 24281.8 623.756  16
  -4  -8  -7 29017.0 687.615  26
   4  -7 -12 12164.2 385.676  18
   4  -7 -11 30118.6 753.458  18
  -4  -7  11 31806.9 770.079  29
   4  -7 -10 37816.0 966.738  18
  -4  -7  10 38903.8 1006.71  29
  -4  -7   9 17321.5 705.541  26
   4  -7  -9 18396.8 723.150  18
  -4  -7   9 19216.0 782.612  29
   4  -7  -8 12547.6 626.118  18
  -4  -7   8 12474.8 712.004  29
  -4  -7   7 1086.08 248.989  26
   4  -7  -7 1806.14 267.494  18
   4  -7  -7 1456.59 204.784  16
  -4  -7   7 1236.33 280.873  29
  -4  -7   6 3898.90 422.282  26
   4  -7  -6 4112.70 389.728  18
   4  -7  -6 4607.21 362.186  16
  -4  -7   6 4435.55 506.779  29
  -4  -7   5 36898.0 1307.96  26
   4  -7  -5 38524.3 1225.08  18
   4  -7  -5 37988.2 1115.09  16
  -4  -7   5 36661.5 1422.12  29
   4  -7  -4 44331.7 1337.67  18
  -4  -7   4 44494.2 1430.84  26
   4  -7  -4 44395.1 1267.36  16
  -4  -7   4 45595.8 1568.51  29
  -4  -7   3 57468.3 1620.22  26
   4  -7  -3 54735.6 1518.35  18
   4  -7  -3 56924.1 1491.81  16
  -4  -7   3 53874.6 1651.06  29
  -4  -7   2 20074.9 914.445  26
   4  -7  -2 19143.9 877.231  18
   4  -7  -2 18951.8 847.390  16
  -4  -7   2 18346.4 905.328  29
  -4  -7   1 10528.4 656.410  26
   4  -7  -1 9567.10 618.145  18
   4  -7  -1 11048.5 657.274  16
  -4  -7   1 8829.76 597.512  29
  -4  -7   0 699.341 212.329  26
   4  -7   0 559.437 215.186  18
  -4  -7   0 572.878 188.024  29
   4  -7   0 733.540 222.222  16
  -4  -7  -1 3199.23 363.550  26
  -4  -7  -1 3358.21 388.188  25
   4  -7   1 3340.31 382.912  18
   4  -7   1 2765.93 362.844  16
  -4  -7  -1 3248.24 339.320  29
  -4  -7  -2 30920.1 1090.38  26
  -4  -7  -2 29501.2 1148.11  25
   4  -7   2 29939.1 1127.88  18
  -4  -7  -2 30183.4 982.930  29
   4  -7   2 31234.3 1124.83  16
  -4  -7  -3 54112.7 1451.28  26
  -4  -7  -3 51270.7 1514.54  25
  -4  -7  -3 49465.5 1246.64  29
   4  -7   3 50353.5 1494.66  18
   4  -7   3 52413.1 1478.66  16
  -4  -7  -4 33883.8 1117.99  26
  -4  -7  -4 32076.2 1131.99  25
   4  -7   4 32282.0 1174.00  18
  -4  -7  -4 33036.0 935.146  29
   4  -7   4 32797.3 1129.24  16
  -4  -7  -5 16026.1 745.307  26
  -4  -7  -5 14557.3 711.219  25
   4  -7   5 15426.8 789.807  18
   4  -7   5 14720.3 705.913  16
  -4  -7  -6 2971.08 310.081  25
   4  -7   6 2917.60 352.737  18
  -4  -7  -6 3355.68 343.018  26
   4  -7   6 3370.83 317.122  16
  -4  -7  -7 2920.30 318.506  26
  -4  -7  -7 2646.15 280.621  25
   4  -7   7 3115.28 267.911  16
   4  -7   7 3042.39 347.481  18
  -4  -7  -8 19067.4 720.916  26
  -4  -7  -8 18294.6 655.680  25
   4  -7   8 17820.3 755.538  18
   4  -7   8 18821.5 593.783  16
  -4  -7  -9 23930.4 724.775  26
  -4  -7  -9 22992.3 674.359  25
   4  -7   9 23481.3 767.411  18
   4  -7   9 22646.4 557.006  16
  -4  -7 -10 29847.0 710.709  26
  -4  -7 -10 29427.1 686.693  25
   4  -7  10 28661.1 751.354  18
  -4  -6  14 33591.7 807.543  24
   4  -6 -14 31052.0 708.040   9
  -4  -6  13 33418.2 939.804  24
   4  -6 -13 32520.1 834.140  18
  -4  -6  13 32801.0 777.128  29
  -4  -6  12 10037.8 579.028  24
   4  -6 -12 10871.6 528.463  18
   4  -6 -12 9961.72 482.454   9
  -4  -6  12 10888.4 508.021  29
  -4  -6  11 5507.01 417.305  29
  -4  -6  11 4590.17 444.075  24
   4  -6 -11 4950.06 403.564  18
   4  -6 -11 4959.60 370.089   9
  -4  -6  10 671.638 195.964  24
   4  -6 -10 536.752 187.842  18
  -4  -6  10 951.566 212.969  29
   4  -6 -10 774.390 155.791   9
  -4  -6   9 25084.1 1136.52  24
   4  -6  -9 28397.6 994.702   9
   4  -6  -9 27765.4 1062.38  18
  -4  -6   9 26189.0 1141.91  29
  -4  -6   8 44497.5 1525.61  24
   4  -6  -8 45300.3 1405.62  18
   4  -6  -8 46590.7 1300.83   9
   4  -6  -8 43475.7 1193.84  16
  -4  -6   7 46247.7 1541.38  24
   4  -6  -7 47965.1 1466.61  18
   4  -6  -7 49163.8 1337.91  16
  -4  -6   6 26351.1 1115.37  24
   4  -6  -6 25836.6 1059.27  18
  -4  -6   6 24213.7 1268.30  29
   4  -6  -6 25998.5 983.596  16
  -4  -6   5 17333.0 1035.10  29
  -4  -6   5 16744.2 867.539  24
   4  -6  -5 17184.2 860.766  18
   4  -6  -5 17309.0 813.703  16
  -4  -6   4 3196.75 388.784  24
   4  -6  -4 3669.74 412.129  18
   4  -6  -4 3891.05 402.513  16
  -4  -6   4 2814.07 422.419  29
[truncated: 275,802 more chars]
