# Supplementary material for: Rigid and concave, 2,4-cis-substituted azetidine derivatives: A platform for asymmetric catalysis
Source: Sci Rep. 2018 Apr 25;8:6541. doi: 10.1038/s41598-018-24784-3 (PMC5916886; doi:10.1038/s41598-018-24784-3)
Supplement: Supplementary file 4 — 7 fcf [file 41598_2018_24784_MOESM4_ESM.txt]

#
# h,k,l, Fc-squared, Fo-squared, sigma(Fo-squared) and status flag
#
data_Compound_7
_shelx_title ' 2010src0915 in P2(1)'
_shelx_refln_list_code          4
_shelx_F_calc_maximum      604.85
_exptl_crystal_F_000      2544.00
_reflns_d_resolution_high  0.8400
 
loop_
 _symmetry_equiv_pos_as_xyz
 'x, y, z'
 '-x, y+1/2, -z'
 
_cell_length_a    10.6958
_cell_length_b    10.4600
_cell_length_c    43.9267
_cell_angle_alpha  90.000
_cell_angle_beta   93.963
_cell_angle_gamma  90.000
 
_shelx_F_squared_multiplier     1.000
 
loop_
 _refln_index_h
 _refln_index_k
 _refln_index_l
 _refln_F_squared_calc
 _refln_F_squared_meas
 _refln_F_squared_sigma
 _refln_observed_status
   0 -12   0    12535.22     9798.77   1419.17 o
   1 -12   0     4603.61     4193.82    818.76 o
   2 -12   0     5969.64     6546.08   1255.03 o
   3 -12   0     3205.76     4334.19   1033.88 o
   1 -11   0      725.21      943.77    475.08 o
   2 -11   0    34877.96    36988.94   3942.65 o
   3 -11   0     7785.44     9464.16   1394.36 o
   4 -11   0     4164.88     3870.87   2007.82 o
   5 -11   0      676.47      121.35    320.83 o
   0 -10   0    63014.37    63571.02   4398.61 o
   1 -10   0     6019.40     5531.56    547.19 o
   2 -10   0    13487.20    13776.57   1088.75 o
   3 -10   0     2837.63     2924.71    366.28 o
   4 -10   0     4605.61     4179.09    653.39 o
   5 -10   0    19827.29    19440.32   1291.21 o
   6 -10   0     4530.00     5554.00    669.41 o
   7 -10   0     2011.86     3866.88    618.22 o
   1  -9   0     1403.96     1291.81    263.42 o
   2  -9   0     1011.16     1156.01    221.12 o
   3  -9   0    10928.72    11504.39    702.71 o
   4  -9   0    27823.56    26208.59   1682.88 o
   5  -9   0    13366.37    13301.16    863.42 o
   6  -9   0    14484.46    15958.68   1218.45 o
   7  -9   0    12641.68    15256.53   1151.09 o
   8  -9   0     1181.26      520.57    354.07 o
   0  -8   0    27789.68    23578.82   1478.48 o
   1  -8   0    14457.75    13813.40    650.09 o
   2  -8   0     5133.29     5201.65    376.37 o
   3  -8   0     1257.98     1716.90    350.77 o
   4  -8   0    17010.99    18198.55   1134.89 o
   5  -8   0    16326.80    16669.72   1120.90 o
   6  -8   0     1445.04     2325.48    336.64 o
   7  -8   0    16131.68    15540.67   1040.20 o
   8  -8   0      653.15      773.06    339.57 o
   9  -8   0    39302.18    39485.19   2720.54 o
   1  -7   0     3006.25     2836.96    162.48 o
   2  -7   0    16399.52    16380.05    938.99 o
   3  -7   0    26549.15    27479.61   1450.98 o
   4  -7   0    17647.41    18517.16    870.70 o
   5  -7   0    17716.69    18363.15    868.98 o
   6  -7   0    12803.11    14415.11   1229.45 o
   7  -7   0     9847.22    11100.39    784.20 o
   8  -7   0      460.48      496.92    320.21 o
   9  -7   0     7597.91     7831.57    920.94 o
  10  -7   0      947.22      916.28    361.32 o
   0  -6   0   167832.47   161900.53   5403.25 o
   1  -6   0     9430.50     9506.22    352.24 o
   2  -6   0    30628.53    29624.53   1091.17 o
   3  -6   0     2671.18     2517.70    157.21 o
   4  -6   0    15015.09    38640.40   6071.89 o
   5  -6   0    30707.60    30933.99   1343.20 o
   6  -6   0     5023.46     5695.14    449.48 o
   7  -6   0     1031.40      769.76    469.50 o
   8  -6   0    10481.53    12254.18   1054.76 o
   9  -6   0     1300.05      798.20    334.63 o
  10  -6   0     8317.84     9295.48    930.64 o
  11  -6   0    10431.07    11950.78   1385.29 o
   2  -5   0    98020.85    93316.87   3090.72 o
   3  -5   0    16835.72    16172.73    593.36 o
   4  -5   0    24371.41    23957.39    899.39 o
   5  -5   0     2575.47     2620.90    200.06 o
   6  -5   0    27657.53    27124.04   1247.47 o
   7  -5   0    10628.30    12599.71    699.17 o
   8  -5   0     7746.24     8522.97    662.54 o
   9  -5   0    13906.20    12870.32    947.04 o
  11  -5   0      173.41       60.73    276.73 o
   0  -4   0    47500.73    47270.18   1682.15 o
   1  -4   0    48493.08    47621.32   1682.27 o
   2  -4   0    42731.13    39939.34   1394.39 o
   3  -4   0     3642.74     3609.11    256.88 o
   4  -4   0    26548.49    24743.21   1259.71 o
   5  -4   0    57578.95    56186.29   2888.51 o
   6  -4   0    12857.61    12602.13    773.61 o
   7  -4   0     6020.30     6321.24    426.82 o
   8  -4   0    12501.63    14063.04    865.09 o
   9  -4   0     7460.17     6830.83    514.58 o
  10  -4   0    19766.41    22038.79   1643.31 o
  11  -4   0    27099.32    28382.61   3159.28 o
   2  -3   0    11535.71    12585.15    585.24 o
   3  -3   0     5824.64    45306.60  19660.23 o
   4  -3   0     9138.82     8953.77    456.64 o
   5  -3   0    50677.09    48635.98   2985.92 o
   6  -3   0     3522.87     3096.90    406.26 o
   7  -3   0    65441.51    67549.48   3442.95 o
   8  -3   0      122.05      316.18    218.99 o
   9  -3   0    14283.29    15306.16    808.31 o
  10  -3   0       52.71      148.75    228.21 o
  11  -3   0    17509.63    17328.36   1187.99 o
  12  -3   0     3924.29     3605.53    606.50 o
   0  -2   0   112259.70    94113.49  12016.18 o
   1  -2   0    71097.37    70040.15   8892.98 o
   2  -2   0    40651.09    39401.61   2418.22 o
   3  -2   0     7934.29    21063.62   9945.97 o
   4  -2   0    23947.29    22257.13   1027.57 o
   5  -2   0    36193.57    36258.43   2291.00 o
   6  -2   0    13555.89    13816.61    649.54 o
   7  -2   0    40458.76    38015.73   1921.43 o
   8  -2   0     1808.60     2275.58    314.74 o
   9  -2   0    39246.38    39348.06   1908.19 o
  10  -2   0    11824.92    11955.97    783.93 o
  11  -2   0    16405.90    17434.16   1157.84 o
  12  -2   0       96.49      120.29    519.13 o
   2  -1   0   119926.78   120139.44   7165.25 o
   3  -1   0    27117.38    25969.38   1513.73 o
   4  -1   0    91615.74    87030.50   3846.96 o
   5  -1   0     4667.33     4487.75   1038.81 o
   6  -1   0    46436.19    47010.83   2142.00 o
   7  -1   0    10339.34     9948.30    859.68 o
   8  -1   0     5354.30     5354.06    332.24 o
   9  -1   0     7926.56     8288.11    603.37 o
  10  -1   0      787.18      922.52    263.60 o
  11  -1   0      468.78      378.60    254.68 o
  12  -1   0     8575.76     8553.31   1062.10 o
   2   0   0    50186.48    51128.92   3450.52 o
   3   0   0     3769.99     4296.38    384.44 o
   4   0   0     7935.42    55759.68  16764.05 o
   5   0   0    91059.82    87037.81   4621.36 o
   6   0   0     1551.71     1585.30    185.59 o
   7   0   0     7444.27     7558.73    458.48 o
   8   0   0    31146.54    31006.53   1507.23 o
   9   0   0     8508.16     7941.06    554.00 o
  10   0   0     5177.58     5314.87    448.91 o
  11   0   0    10151.14     9791.42   1184.45 o
  12   0   0    16647.09    13027.15   1701.60 o
   2   1   0   131424.20   121754.47   8926.00 o
   3   1   0    21046.10    20805.00   4347.85 o
   4   1   0    94868.25    89801.56   3316.61 o
   5   1   0     5334.86     5618.54    340.75 o
   6   1   0    44932.59    45385.95   2334.82 o
   7   1   0    12086.19    12907.35    694.01 o
   8   1   0     5250.58     4775.60    380.83 o
   9   1   0     6795.64     6249.05    547.07 o
  10   1   0     1048.43     1467.72   1219.42 o
  11   1   0      327.16      779.10    472.52 o
  12   1   0     8611.70     7706.75   1089.41 o
   0   2   0   121358.47   120876.80   8841.41 o
   1   2   0    70069.40    66636.83   3468.07 o
   2   2   0    34203.77    33145.39   1472.64 o
   3   2   0     4120.14    16477.77   4094.03 o
   4   2   0    24574.84    24274.57    821.94 o
   5   2   0    36391.11    35408.08   1380.21 o
   6   2   0    12918.32    12785.63    781.86 o
   7   2   0    36347.79    35507.45   1789.99 o
   8   2   0     2256.99     1883.65    260.08 o
   9   2   0    44219.77    43181.20   3551.02 o
  10   2   0    10929.02    11673.41   1340.33 o
  11   2   0    15959.16    17494.79   1754.89 o
  12   2   0       19.16     8962.03   5301.53 o
   1   3   0      592.72      899.73    161.52 o
   2   3   0    15937.89    16369.44   1121.34 o
   4   3   0    10592.24     9712.89    589.66 o
   5   3   0    51324.52    45539.19   2339.87 o
   6   3   0     3799.42     3846.09    328.58 o
   7   3   0    65561.03    63277.03   4275.64 o
   8   3   0       71.43      234.58    199.11 o
   9   3   0    16268.39    18584.74   1687.77 o
  10   3   0      120.29      395.90    431.28 o
  11   3   0    17367.52    19735.55   2123.57 o
  12   3   0     4498.69     3984.60   2129.84 o
   0   4   0    40253.96    40467.11   2027.05 o
   1   4   0    48510.36    46706.38   1582.34 o
   2   4   0    45722.30    43739.64   5201.65 o
   3   4   0     3267.69     3054.92    186.49 o
   4   4   0    28107.11    24335.70   1355.04 o
   5   4   0    54120.26    49118.14   3990.14 o
   6   4   0    11950.47    11472.95    835.07 o
   7   4   0     6836.60     6690.22    681.84 o
   8   4   0    11442.00    11348.41   1333.99 o
   9   4   0     4787.56     4238.16    754.51 o
  10   4   0    19446.34    20210.54   2805.64 o
  11   4   0    26364.10    26167.31   3119.75 o
  12   4   0     1305.23    13611.33   5742.68 o
   2   5   0    98633.75    97416.93   4266.01 o
   3   5   0    18152.36    17040.26   3201.59 o
   4   5   0    23577.37    22538.86    970.93 o
   5   5   0     2675.15     2390.30    219.91 o
   6   5   0    29627.59    27972.32   1655.07 o
   7   5   0    10928.40    12819.77   9309.18 o
   8   5   0     7153.74     7119.15   5511.33 o
   9   5   0    13880.37    14975.70   1403.35 o
  10   5   0      503.62    12210.62   5764.62 o
  11   5   0       11.24     -545.48    505.84 o
   0   6   0   169387.02   158874.56  14502.01 o
   1   6   0     9726.14    10222.90   1656.89 o
   2   6   0    31062.84    30355.48   1369.27 o
   3   6   0     2657.04     2920.39    221.90 o
   5   6   0    30155.65    31181.61   1453.00 o
   6   6   0     4827.87     4698.95    451.85 o
   7   6   0     1072.88     1028.01    258.00 o
   8   6   0     9641.97     8785.63   1435.77 o
   9   6   0     1136.73      715.47    539.83 o
  10   6   0     8555.12    10105.51   1263.31 o
  11   6   0    11501.04     9556.71   1177.97 o
   1   7   0     3070.91     2991.51    323.51 o
   2   7   0    13581.94    13284.71   1290.45 o
   3   7   0    27237.88    26121.46   1215.47 o
   4   7   0    16939.86    16649.47    877.24 o
   5   7   0    16470.05    16556.73   1176.71 o
   6   7   0    12909.67    11642.76    933.96 o
   7   7   0    12516.35    12492.84   1270.79 o
   8   7   0      471.55     -413.53    464.42 o
   9   7   0     6847.15     7088.63   1137.98 o
  10   7   0     1213.56     1314.43    690.84 o
   0   8   0    28993.49    30887.73   1955.46 o
   1   8   0    14747.85    14823.73    744.38 o
   2   8   0     3662.69     3815.99    379.83 o
   3   8   0      931.10     1303.57    262.78 o
   4   8   0    13552.22    15235.97    852.36 o
   5   8   0    15267.11    16609.27   1427.95 o
   6   8   0     1611.60     1309.41    473.55 o
   7   8   0    16292.51    16550.48   1883.13 o
   1   9   0     1410.42     1157.62    268.60 o
   2   9   0     1215.04      941.28    301.30 o
   3   9   0    10781.18    10524.13    748.89 o
   4   9   0    30340.90    30437.81   1797.01 o
   5   9   0    13466.25    15252.71   1174.58 o
   6   9   0    13542.23    15952.90   1848.80 o
   7   9   0    13491.94    14034.12   1387.82 o
   0  10   0    65308.51    66826.40   4605.23 o
   1  10   0     6134.28     6323.59    602.20 o
   2  10   0    13755.00    15995.09   1196.21 o
   3  10   0     2677.27     1581.15    335.62 o
   4  10   0     4470.33     4503.91    461.67 o
   5  10   0    19411.60    21411.06   2827.24 o
   6  10   0     3939.02     4462.67    646.36 o
   1  11   0      854.88      663.97    545.97 o
   2  11   0    36313.93    41885.35   2630.18 o
   3  11   0     7414.45     8180.03   1898.49 o
   4  11   0     4213.74     3965.21    847.77 o
   5  11   0      253.91       11.38    504.12 o
   0  12   0    10033.19    11179.72   1352.17 o
   1  12   0     4116.00     4213.53    580.40 o
   2  12   0     5398.60     4984.45    632.31 o
   3  12   0     3206.95     3130.82    573.30 o
  -3 -12   1      391.32      217.34    803.18 o
  -2 -12   1      732.64     1428.67    850.29 o
  -1 -12   1     4461.15     4467.34   1360.25 o
   0 -12   1    11421.75    12648.65    997.76 o
   1 -12   1     3317.67     2768.82    641.57 o
   2 -12   1     1179.68     1414.51    695.63 o
   3 -12   1     3276.57     4352.45   1172.47 o
  -5 -11   1       12.78      327.09    282.55 o
  -4 -11   1    32957.57    30882.43   3515.10 o
  -3 -11   1     3057.88     2180.25    732.99 o
  -2 -11   1     1632.61     3291.42    802.43 o
  -1 -11   1     1674.95     1527.17    417.44 o
   0 -11   1     5512.26     7040.12   1522.37 o
   1 -11   1     5146.22     4273.36    589.15 o
   2 -11   1     3167.74     2942.79    930.50 o
   3 -11   1    10700.44    12821.07   1605.83 o
   4 -11   1     6308.99     5384.46   1137.85 o
   5 -11   1     1330.29      926.53    341.08 o
  -7 -10   1     2412.29     2391.57    443.92 o
  -6 -10   1    29042.06    30657.04   2005.28 o
  -5 -10   1      669.85      641.34    281.55 o
  -4 -10   1     9653.33    10017.84    716.16 o
  -3 -10   1      187.25      362.53    251.74 o
  -2 -10   1     3033.35     3554.89    649.71 o
  -1 -10   1    11960.93    13280.83    951.05 o
   0 -10   1    20913.05    16655.96   1171.10 o
   1 -10   1     5290.15     5166.49   1225.13 o
   2 -10   1    20876.94    20054.86   1437.31 o
   3 -10   1      160.72      486.07    360.33 o
   4 -10   1    13773.98    14242.25   1495.63 o
   5 -10   1    24859.36    27205.60   2180.52 o
   6 -10   1     5134.41     4984.97    572.69 o
   7 -10   1     2034.53     1642.42    463.74 o
  -8  -9   1     2294.66     1695.67    444.07 o
  -7  -9   1     4097.95     3908.28    433.25 o
  -6  -9   1      490.04      463.09    291.33 o
  -5  -9   1     4776.10     5060.91    450.38 o
  -4  -9   1     2004.65     1932.49    300.62 o
  -3  -9   1    10300.18     9820.80    619.24 o
  -2  -9   1    48908.79    49761.59   2266.28 o
  -1  -9   1     9393.31     9412.32    644.29 o
   0  -9   1     4608.31     3702.94    892.85 o
   1  -9   1     5764.21     4510.87    406.95 o
   2  -9   1     1923.24     1699.21    238.09 o
   3  -9   1    14366.66    14258.67   1061.47 o
   4  -9   1     2624.35     2797.38    480.64 o
   5  -9   1     8024.10     8645.93    921.28 o
   6  -9   1     5579.46     5435.10    589.22 o
   7  -9   1    17291.21    20022.15   1328.65 o
   8  -9   1      387.41      470.14    376.59 o
  -9  -8   1     1999.99     1528.32    435.72 o
  -8  -8   1     3358.95     3027.91    424.63 o
  -7  -8   1     8182.17     8667.51    635.84 o
  -6  -8   1    11463.56    14148.30    841.57 o
  -5  -8   1    16702.71    17955.33    988.16 o
  -4  -8   1    21182.02    23583.18   1364.03 o
  -3  -8   1     3294.57     3007.95    272.09 o
  -2  -8   1     1957.82     1737.71    229.77 o
  -1  -8   1      394.34      526.60    137.76 o
   0  -8   1    11107.39    10919.36    563.85 o
   1  -8   1    59694.42    57090.18   2444.11 o
   2  -8   1     3304.46     3306.29    295.53 o
   3  -8   1    35165.08    33980.48   1747.15 o
   4  -8   1     1962.58     2028.49    302.34 o
   5  -8   1     5014.46     5074.55    512.99 o
   6  -8   1     3055.11     2981.51    373.70 o
   7  -8   1     1124.87     1442.83    342.09 o
   8  -8   1      683.94       62.31    346.70 o
   9  -8   1      483.14      704.51    450.79 o
 -10  -7   1     3481.83     3471.39    574.20 o
  -9  -7   1    10820.59    10648.21    927.80 o
  -8  -7   1     5438.69     6838.72    840.61 o
  -7  -7   1     4126.51     4612.01    453.28 o
  -6  -7   1      478.39      730.64    225.97 o
  -5  -7   1     2601.15     2849.44    285.84 o
  -4  -7   1      872.00      854.82    208.63 o
  -3  -7   1    22006.82    20818.03   1108.22 o
  -2  -7   1    38299.91    36732.33   1725.71 o
  -1  -7   1    13556.36    13096.39    486.26 o
   0  -7   1     4904.74     5138.04    243.82 o
   1  -7   1     3899.52     3608.43    284.97 o
   2  -7   1      342.77      461.36    125.87 o
   3  -7   1    18193.15    18290.33    980.65 o
   4  -7   1     2510.47     2380.91    278.31 o
   5  -7   1     9859.97    10615.90    714.10 o
   6  -7   1     7932.57     7807.53    645.00 o
   7  -7   1    29270.13    30584.34   2611.64 o
   8  -7   1     2173.90     2051.65    402.10 o
   9  -7   1     6754.06     7557.74    905.16 o
  10  -7   1      399.06      786.92    424.76 o
 -11  -6   1    10560.34    11266.44   2415.88 o
 -10  -6   1     3459.72     3755.70    510.96 o
  -9  -6   1    19159.02    19824.97   1597.45 o
  -8  -6   1    15867.88    16172.07   1215.92 o
  -7  -6   1    11850.17    10870.29    921.14 o
  -6  -6   1    67444.07    70976.42   4003.21 o
  -5  -6   1      310.18      563.34    244.98 o
  -4  -6   1    32617.15    34337.85   1506.05 o
  -3  -6   1      519.57      428.45     90.59 o
  -2  -6   1     9018.70     8964.37    374.28 o
  -1  -6   1    13114.80    13771.69    470.92 o
   0  -6   1    27212.98    26535.67    948.94 o
   1  -6   1    21995.07    21450.59    658.72 o
   2  -6   1    33950.14    31391.79   1244.91 o
   3  -6   1      762.36      738.71    110.89 o
   4  -6   1    17297.89    16150.51   1025.45 o
   5  -6   1    65142.75    63404.45   3449.71 o
   6  -6   1    12028.35    14042.16   1937.76 o
   7  -6   1    14665.70    16860.13   1255.14 o
   8  -6   1      295.40      444.49    264.94 o
   9  -6   1    10744.57    10497.81    970.25 o
  10  -6   1    27750.74    29274.43   2098.57 o
  11  -6   1      738.77      706.72    596.80 o
 -11  -5   1     1483.07     1005.89    325.83 o
 -10  -5   1    11107.99    10259.58    864.53 o
  -9  -5   1    11561.58    12385.66    769.07 o
  -8  -5   1    10173.22     9990.54    669.96 o
  -7  -5   1     8035.28     8124.84    545.21 o
  -6  -5   1    25673.07    24867.83   1165.25 o
  -5  -5   1     2355.29     2246.97    395.88 o
  -4  -5   1   111109.50   106925.78   4194.77 o
  -3  -5   1     3544.80     3432.73    995.12 o
  -2  -5   1    22372.73    21465.88   1025.57 o
  -1  -5   1     8738.45     9230.77    270.68 o
   0  -5   1    57013.63    56096.62   2831.47 o
   1  -5   1    12837.10    12647.97    400.48 o
   2  -5   1     7387.21    57220.50  23690.33 o
   3  -5   1    28337.56    26965.14    964.31 o
   4  -5   1    19127.71    17193.61   1296.35 o
   5  -5   1    18615.04    18462.14    885.50 o
   6  -5   1    30815.21    31569.29   1676.07 o
   7  -5   1    15343.45    15286.00    998.00 o
   8  -5   1    41247.91    41668.78   2213.88 o
   9  -5   1     5390.69     5597.82    802.87 o
  10  -5   1     2919.28     3318.64    416.38 o
  11  -5   1      288.39      121.42    224.94 o
 -12  -4   1      557.48      988.41    346.80 o
 -11  -4   1    14515.06    13503.80    951.37 o
 -10  -4   1    13047.84    13378.04    834.36 o
  -9  -4   1    22810.20    25851.46   1417.05 o
  -8  -4   1    27273.27    29776.41   1631.49 o
  -7  -4   1    23385.32    22797.00   1199.97 o
  -6  -4   1    13155.82    14016.13    672.45 o
  -5  -4   1    14837.39    14482.05    629.05 o
  -4  -4   1    42914.95    40205.45   2477.07 o
  -3  -4   1     2673.28     2845.26    190.46 o
  -2  -4   1     1708.77    16210.74  10492.45 o
  -1  -4   1    48617.65    45686.96   1505.71 o
   0  -4   1   133073.56   126050.05   3428.34 o
   1  -4   1    26176.52    25678.81    805.87 o
   2  -4   1    32894.55    31359.31   1322.90 o
   3  -4   1     1453.27     1449.24     95.46 o
   4  -4   1    29018.13    28177.56   1309.54 o
   5  -4   1    86889.18    84844.26   6794.82 o
   6  -4   1     1945.14     2304.41    206.62 o
   7  -4   1     4115.38     4106.45    295.41 o
   8  -4   1     2392.83     2498.32    362.67 o
   9  -4   1    20188.55    19708.60   1127.62 o
  10  -4   1     7026.65     6998.90    649.48 o
  11  -4   1     4648.31     3855.71    453.11 o
  12  -4   1    18303.15    15496.23   1592.06 o
 -12  -3   1      866.72      499.89    292.29 o
 -11  -3   1    12043.96    12972.81    870.99 o
 -10  -3   1      622.34      401.83    225.52 o
  -9  -3   1     1989.34     2019.07    402.34 o
  -8  -3   1    10093.73    10283.79    650.66 o
  -7  -3   1     6104.02     6506.40    399.06 o
  -6  -3   1     4469.61     4192.76    268.08 o
  -5  -3   1    12996.88    12886.13    616.72 o
  -4  -3   1    14383.05    14327.48    815.96 o
  -3  -3   1    13522.57    13735.01    672.36 o
  -2  -3   1    61637.17    59959.57   1943.44 o
  -1  -3   1    32571.86    31171.46   1046.56 o
   0  -3   1     5603.21     5453.16    215.58 o
   1  -3   1    22704.83    22072.54    771.24 o
   2  -3   1     5886.17     5898.28    283.51 o
   3  -3   1    33994.69    31891.71    962.96 o
   5  -3   1    24185.65    22745.60   2687.00 o
   6  -3   1     1211.51     1404.47    198.31 o
   7  -3   1    12115.06    13224.35    746.10 o
   8  -3   1     5506.68     6608.56    879.90 o
   9  -3   1    16955.56    16662.35   1225.41 o
  10  -3   1     6103.47     5795.06    512.86 o
  11  -3   1      945.52     1181.40    387.06 o
  12  -3   1     9913.07     7800.82    773.47 o
 -12  -2   1      353.85      271.20    272.24 o
 -11  -2   1    19669.04    19884.05   1391.14 o
 -10  -2   1     8446.68     7883.18    585.90 o
  -9  -2   1    16828.37    18522.36    993.56 o
  -8  -2   1      353.62      149.33    187.03 o
  -7  -2   1    16386.11    15965.96    828.43 o
  -6  -2   1    11641.58    12820.79    571.66 o
  -5  -2   1    28341.36    27124.30   1196.56 o
  -4  -2   1    60173.32    58466.43   2653.86 o
  -2  -2   1    25562.04    26744.69   1422.28 o
  -1  -2   1    27850.87    27279.46   1048.71 o
   0  -2   1    92209.96    80287.41   5072.64 o
   1  -2   1   170645.59   109821.48  17742.54 o
   3  -2   1    40381.86    37147.80   1317.37 o
   5  -2   1    51762.44    50736.36   2717.83 o
   6  -2   1      620.80      582.50    174.97 o
   7  -2   1     6553.62     6346.17    378.67 o
   8  -2   1     5424.93     5551.33    427.52 o
   9  -2   1    11692.68    13250.61    874.47 o
  10  -2   1    11385.34    11834.43    847.78 o
  11  -2   1    22381.78    22760.77   1529.27 o
  12  -2   1    10731.09    10346.35   1301.21 o
 -12  -1   1    10527.80    10576.08   1206.31 o
 -11  -1   1    12554.04    11943.53    912.83 o
 -10  -1   1    15231.68    14228.00    851.74 o
  -9  -1   1    19450.52    20867.94   1117.80 o
  -8  -1   1    16028.21    17164.30    891.25 o
  -7  -1   1     3629.95     3663.79    262.01 o
  -6  -1   1    30623.16    30198.75   2013.56 o
  -5  -1   1    13267.65    13967.88   1797.40 o
  -4  -1   1    62787.63    61028.88   2832.76 o
  -2  -1   1   154627.58   146911.03   9545.20 o
   3  -1   1    46790.08    44714.31   2450.55 o
   5  -1   1    20889.22    20037.87   3703.20 o
   6  -1   1    58167.31    55559.58   2748.40 o
   7  -1   1    48940.56    49700.93   2099.85 o
   8  -1   1    15526.03    16933.23    908.03 o
   9  -1   1     1981.56     1726.17    240.86 o
  10  -1   1     6905.11     6883.75    508.06 o
  11  -1   1      405.75      483.92    262.03 o
  12  -1   1     8409.97     8079.76    972.41 o
 -12   0   1       79.32      463.48    479.70 o
 -11   0   1    14994.68    14489.71   2003.91 o
 -10   0   1      892.68      977.17    229.60 o
  -9   0   1     8503.52     8596.21    557.42 o
  -8   0   1    24014.13    22717.92   1233.16 o
  -7   0   1     3435.90     3190.87    265.23 o
  -6   0   1   184127.67   180009.17   8847.24 o
  -5   0   1     5087.08     5181.69    421.91 o
   2   0   1   103249.35   111280.26  14261.24 o
   3   0   1     3740.40     3753.60    289.86 o
   4   0   1    37059.32    35369.45   1808.65 o
   5   0   1   110926.42   112358.40   4867.27 o
   6   0   1    25096.14    24291.89   1074.30 o
   7   0   1     7939.22     7680.90    583.01 o
   8   0   1       87.13        8.06    156.55 o
   9   0   1     1788.35     1594.66    294.12 o
  10   0   1    59955.65    62466.48   3585.16 o
  11   0   1     1182.88      885.51    325.19 o
  12   0   1     7233.02     8238.08    968.46 o
 -12   1   1    10635.60     8920.79   1572.33 o
 -11   1   1    14168.42    12251.15   1810.46 o
 -10   1   1    15621.51    14573.90   1826.48 o
  -9   1   1    19554.23    19477.09   1129.20 o
  -8   1   1    13290.76    13083.61    832.73 o
  -7   1   1     4089.92     4139.49    488.83 o
  -6   1   1    36629.42    36189.54   1698.06 o
  -5   1   1    13104.83    12605.09    689.87 o
  -4   1   1    63394.21    60911.18   2372.10 o
  -3   1   1     3549.86    34493.87  14162.15 o
  -2   1   1   161782.58   151101.67   9301.51 o
   2   1   1    13072.12   189960.70  86367.80 o
   3   1   1    40906.02    38991.83   3265.00 o
   5   1   1    19254.62    18706.42   1134.67 o
   6   1   1    57931.90    55256.29   2539.62 o
   7   1   1    50396.24    49618.44   2583.26 o
   8   1   1    15470.76    14717.58    878.60 o
   9   1   1     2222.75     2117.69    268.78 o
  10   1   1     7721.81     7556.77   1009.86 o
  11   1   1      482.71      467.51    453.84 o
  12   1   1     7656.52     6579.74   1131.72 o
 -12   2   1      262.26      159.37    387.25 o
 -11   2   1    19354.21    16741.53   2242.25 o
 -10   2   1     9478.77     9078.67   1111.23 o
  -9   2   1    13457.85    12666.63   1398.88 o
  -8   2   1      533.43      355.82    151.24 o
  -7   2   1    17104.64    17705.14   1960.47 o
  -6   2   1    10816.84    10959.22    463.02 o
  -5   2   1    29853.18    28785.34   2882.41 o
  -4   2   1    61668.94    59712.14   2285.52 o
  -2   2   1    20214.54    20755.52   4368.11 o
  -1   2   1    24951.66    23548.73   1068.96 o
   0   2   1    92886.08    89547.48   5652.93 o
   2   2   1     1227.01    18441.64  11393.00 o
   3   2   1    49857.17    45938.69   1851.80 o
   5   2   1    53131.68    50502.05   3338.61 o
   6   2   1      692.59      835.92    160.17 o
   7   2   1     4261.60     4582.12    399.97 o
   8   2   1     5134.60     4755.09    389.65 o
   9   2   1    10669.60    10278.46   1086.88 o
  10   2   1    11243.13    12910.88   1234.91 o
  11   2   1    22560.82    22846.88   2525.47 o
  12   2   1    12061.16    11239.13   3983.83 o
 -12   3   1      895.16      357.60    652.45 o
 -11   3   1    11771.63    10658.59   4700.78 o
 -10   3   1      436.22      429.43    421.84 o
  -9   3   1     1509.15     2584.87   4382.15 o
  -8   3   1    11266.43    11563.76   1374.41 o
  -7   3   1     5814.78     5801.10    540.69 o
  -6   3   1     5922.29     5698.94    315.19 o
  -5   3   1    13143.67    12617.99    960.10 o
  -4   3   1    19683.78    17903.98    692.00 o
  -3   3   1    13462.25    12747.94    485.58 o
  -2   3   1    54200.84    48236.79   3127.69 o
  -1   3   1    34775.48    32892.07   1174.28 o
   0   3   1     5598.77     5501.76    235.13 o
   1   3   1    25874.92    25430.63    993.95 o
   3   3   1    34912.62    32875.16   2723.97 o
   5   3   1    23982.50    21032.77    814.14 o
   6   3   1     1558.63     1883.83    211.92 o
   7   3   1    11389.31    13029.10   1207.08 o
   8   3   1     5925.80     5460.90    685.53 o
   9   3   1    17412.39    18611.20   1461.11 o
  10   3   1     5641.10     3907.02    777.54 o
  11   3   1      788.82      943.18    589.14 o
  12   3   1     8994.54     9623.47   2995.37 o
 -12   4   1      594.92     1135.80    815.82 o
 -11   4   1    13126.71    11870.19   6404.37 o
 -10   4   1    13541.48    15168.83  15174.35 o
  -9   4   1    22443.99    22886.92   1907.93 o
  -8   4   1    27525.15    27930.56   3140.73 o
  -7   4   1    22896.91    23879.93   1400.21 o
  -6   4   1    13775.19    13467.95   1220.97 o
  -5   4   1    15380.91    13834.65   2356.69 o
  -4   4   1    40691.83    37025.15   2015.34 o
  -3   4   1     2862.57     2674.14    224.10 o
  -1   4   1    48300.76    46693.18   1863.55 o
   0   4   1   141954.06   133821.98   4788.78 o
   1   4   1    25998.20    23368.41   5684.97 o
   2   4   1    32335.15    32218.55   1917.71 o
   4   4   1    27579.71    27716.34   1203.01 o
   5   4   1    86910.50    78969.78   3043.39 o
   6   4   1     1629.82     1652.90    353.99 o
   7   4   1     4745.13     4992.47    659.03 o
   8   4   1     2126.04     2713.73    631.35 o
   9   4   1    17839.39    16709.48   2026.02 o
  10   4   1     8753.93     8389.71   5352.68 o
  11   4   1     4807.31     4069.01   2179.43 o
  12   4   1    19093.32    18254.44   1962.67 o
 -11   5   1     2061.23     3571.59   1373.72 o
 -10   5   1    10418.90     9647.80   1325.67 o
  -9   5   1    11350.54    13060.03   1462.27 o
  -8   5   1     9512.81     7978.69  10702.20 o
  -7   5   1     9852.76    11053.00   2833.06 o
  -6   5   1    22182.43    23347.55   1262.63 o
  -5   5   1     2391.23     2698.37    420.44 o
  -4   5   1   114588.91   108910.17   4348.48 o
  -3   5   1     3789.96     3740.91    231.74 o
  -2   5   1    24453.18    24620.57   1102.72 o
  -1   5   1     6988.21     7336.80    410.52 o
   0   5   1    56820.98    53679.56   2092.66 o
   1   5   1    10750.87    11368.42   1845.30 o
   3   5   1    27820.30    26703.29   1072.41 o
   4   5   1    18915.95    18914.56    810.78 o
   5   5   1    19111.72    18808.74    946.39 o
   6   5   1    31829.97    33883.61   1947.74 o
   7   5   1    16730.83    15692.70   1535.77 o
   8   5   1    40542.32    41793.61   7248.92 o
   9   5   1     6086.30     6074.32   3259.25 o
  10   5   1     2401.32     3315.18   3652.65 o
  11   5   1      380.74      788.27   1256.03 o
 -11   6   1    11091.75     9505.07   1379.62 o
  -9   6   1    17018.72    15661.73   2025.44 o
  -8   6   1    16378.46    14583.46   2086.35 o
  -7   6   1    11821.84    12231.26   1038.56 o
  -6   6   1    65409.34    67289.47   4027.53 o
  -4   6   1    29463.06    28807.92   1135.17 o
  -3   6   1      494.42      423.32    119.34 o
  -2   6   1     6566.53     6425.87    345.81 o
  -1   6   1    13401.89    12699.21   1223.48 o
   0   6   1    26785.26    23687.07   1058.29 o
   1   6   1    19213.53    18072.64   4576.22 o
   2   6   1    30544.43    30809.58   1167.53 o
   3   6   1      370.34      263.45    123.48 o
   4   6   1    16932.63    16708.96    732.09 o
   5   6   1    63396.28    59908.26   2867.99 o
   6   6   1    12039.59    12825.40    866.97 o
   7   6   1    13239.26    14861.59   1455.27 o
   8   6   1      938.80     1710.93    484.80 o
   9   6   1    10580.31     9928.58   1074.42 o
  10   6   1    27692.88    28048.24   2812.00 o
  11   6   1      702.26      348.63    614.74 o
 -10   7   1     3164.41     3593.95    724.00 o
  -9   7   1    11018.40    12433.22   1883.25 o
  -8   7   1     5365.01     4412.15    986.26 o
  -7   7   1     3530.12     3316.22    492.27 o
  -6   7   1     1231.44     1101.68    282.58 o
  -5   7   1     2631.39     2974.66    659.96 o
  -4   7   1      987.85     1154.73    184.49 o
  -3   7   1    22415.44    22693.47   1039.39 o
  -2   7   1    33941.34    32746.98   1328.62 o
  -1   7   1    13591.47    12651.82   1371.86 o
   0   7   1     4918.08     4883.15    360.73 o
   1   7   1     5404.29     4735.46    465.82 o
   2   7   1      150.73      323.56    254.33 o
   3   7   1    17174.27    16741.70    805.08 o
   4   7   1     2855.92     2765.08    273.55 o
   5   7   1    10734.98    10778.88    889.75 o
   6   7   1     8265.85     6762.97   1151.43 o
   7   7   1    31635.59    32576.52   2588.67 o
   8   7   1     1865.45     1578.55    582.74 o
   9   7   1     6748.64     5564.13   1209.40 o
  10   7   1      390.94      261.99    388.78 o
  -7   8   1     8286.60     9467.19   1145.80 o
  -6   8   1    10254.81     9893.38   1207.54 o
  -5   8   1    16031.76    18428.39   1566.41 o
  -4   8   1    23214.45    22690.38   1112.31 o
  -3   8   1     3434.07     3551.33    714.23 o
  -2   8   1     1459.87     1946.94    623.59 o
  -1   8   1      531.96      343.94    194.07 o
   0   8   1    11856.30    11125.61    544.56 o
   1   8   1    57111.83    57288.72   2706.37 o
   2   8   1     3905.32     3231.13    312.53 o
   3   8   1    36443.46    35408.52   1639.91 o
   4   8   1     2139.64     2189.48    334.99 o
   5   8   1     4482.69     4527.89    598.57 o
   6   8   1     2633.14     2178.79    594.63 o
  -7   9   1     3814.08     5083.19    843.66 o
  -6   9   1      144.17      444.75    421.63 o
  -5   9   1     4759.93     5466.61    805.19 o
  -4   9   1     1968.47     2254.35    331.80 o
  -3   9   1    10142.37    10297.95   1215.05 o
  -2   9   1    51256.93    53468.86   2350.37 o
  -1   9   1     9635.95     9348.33   1393.16 o
   0   9   1     4585.63     3949.05    385.19 o
   1   9   1     6134.08     6431.47    613.79 o
   2   9   1     2109.49     2137.84    328.26 o
   3   9   1    18004.37    19335.92   1705.72 o
   4   9   1     2096.69     1795.21    514.88 o
   5   9   1     8040.12     7812.33   1045.31 o
   6   9   1     6840.30     5822.67    801.13 o
  -7  10   1     2555.08     1192.34    638.57 o
  -6  10   1    32261.02    37784.11   3993.87 o
  -5  10   1      576.00      918.19    460.37 o
  -4  10   1     8132.37     9190.50    742.09 o
  -3  10   1      248.20      287.46    276.38 o
  -2  10   1     3470.99     3170.39    709.08 o
  -1  10   1    12082.76    13251.57    891.08 o
   0  10   1    20271.81    19359.57   1144.83 o
   1  10   1     5090.24     5281.76    460.25 o
   2  10   1    21332.72    22660.82   1302.29 o
   3  10   1      147.86      491.56    447.16 o
   4  10   1    13458.09    14375.01   1182.49 o
   5  10   1    23398.42    26468.21   2632.38 o
   6  10   1     4507.25     5522.43    856.41 o
  -5  11   1      145.74      281.16    512.28 o
  -4  11   1    33464.73    36104.54   3789.03 o
  -3  11   1     2902.50     3570.97    556.48 o
  -2  11   1     1962.67     1793.32    323.97 o
  -1  11   1     1591.38     1220.31    338.01 o
   0  11   1     5360.74     4925.40    630.89 o
   1  11   1     4579.08     5228.28    512.62 o
   2  11   1     3285.29     3520.54    504.01 o
   3  11   1    10784.28    12812.56   1025.75 o
   4  11   1     5886.63     6884.21   1047.05 o
   5  11   1     2006.57     2008.77    549.89 o
  -3  12   1      356.78      505.86    523.34 o
  -2  12   1      541.96      729.49    507.27 o
  -1  12   1     3350.51     4368.46    604.37 o
   0  12   1    12078.13    12646.86   1172.99 o
   1  12   1     3913.77     3814.39    654.37 o
   2  12   1     1030.28     1998.91    468.87 o
   3  12   1     3270.75     3702.30    703.88 o
  -3 -12   2     7532.92     6148.91   1184.10 o
  -2 -12   2      181.60      -65.34    692.53 o
  -1 -12   2    15693.86    14318.52   1102.56 o
   0 -12   2      384.11      112.19    471.21 o
   1 -12   2    16814.26    18183.71   2505.43 o
   2 -12   2      363.72      880.27    652.89 o
   3 -12   2    10193.97    10754.39   1434.57 o
  -5 -11   2      293.38      638.78    317.23 o
  -4 -11   2     1320.95     1424.04    372.32 o
  -3 -11   2     6438.42     5924.94    993.96 o
  -2 -11   2    22598.43    24006.30   2868.64 o
  -1 -11   2     6250.85     5707.87   1267.91 o
   0 -11   2    12186.51    12969.80   1147.77 o
   1 -11   2     5776.95     5182.63    858.37 o
   2 -11   2    12461.64    13947.17   1633.98 o
   3 -11   2    10827.32    10696.01   1281.90 o
   4 -11   2      993.48     1006.15    428.14 o
   5 -11   2      752.94      449.80    382.63 o
  -7 -10   2      848.90     1127.20    391.86 o
  -6 -10   2    19978.58    19861.23   2098.29 o
  -5 -10   2      946.33     1060.73    321.56 o
  -4 -10   2    28484.86    27856.97   1669.35 o
  -3 -10   2     2770.47     1819.11    361.17 o
  -2 -10   2    12334.95    13003.18   1596.59 o
  -1 -10   2    16934.26    16435.31   1759.14 o
   0 -10   2      157.88      855.45    359.46 o
   1 -10   2    21285.10    19749.97   1237.69 o
   2 -10   2    12289.03    12120.36   1140.85 o
   3 -10   2     1758.74     1976.00    316.80 o
   4 -10   2    25142.47    27819.49   1833.10 o
   5 -10   2     3320.83     2326.17    426.94 o
   6 -10   2    12184.62    12941.35    913.51 o
   7 -10   2     3398.49     3356.76    520.82 o
  -8  -9   2    34841.32    36901.33   2284.78 o
  -7  -9   2     2555.66     3152.59    569.56 o
  -6  -9   2     2247.00     2654.62    464.63 o
  -5  -9   2      681.99      602.55    259.98 o
  -4  -9   2    11076.31    10574.76    855.52 o
  -3  -9   2    13158.33    13549.83    872.89 o
  -2  -9   2      932.50     1419.92    239.54 o
  -1  -9   2    16306.70    14658.49    919.55 o
   0  -9   2     6732.93     5886.38    572.93 o
   1  -9   2    14589.79    14168.29   1489.92 o
   2  -9   2     3894.85     4210.36    420.76 o
   3  -9   2    10373.55    11037.01    902.25 o
   4  -9   2    10605.49    10828.36    745.03 o
   5  -9   2     3333.76     3209.74    352.38 o
   6  -9   2      831.60      800.35    239.66 o
   7  -9   2     4708.11     4303.54    476.83 o
   8  -9   2    27647.71    29527.15   1873.48 o
  -9  -8   2      483.22      789.53    376.23 o
  -8  -8   2     5311.95     5602.50    574.36 o
  -7  -8   2     6374.71     6518.79    591.75 o
  -6  -8   2    11952.81    13319.16    937.13 o
  -5  -8   2    47961.91    50985.30   2768.42 o
  -4  -8   2    14085.08    14114.93    964.68 o
  -3  -8   2     7496.86     8020.91    533.22 o
  -2  -8   2     1819.23     1564.21    228.26 o
  -1  -8   2    10378.74     9823.97    490.47 o
   0  -8   2      868.60      622.99    115.06 o
   1  -8   2     3757.02     3600.19    281.86 o
   2  -8   2     1283.73     1311.16    182.07 o
   3  -8   2     6626.95     6756.92    476.63 o
   4  -8   2    10815.51    10857.55    718.58 o
   5  -8   2    40496.14    40934.99   2384.39 o
   6  -8   2    11493.29    11269.43    881.26 o
   7  -8   2     4075.96     4375.95    522.75 o
   8  -8   2      737.17     1032.74    366.15 o
   9  -8   2      228.21      364.18    340.49 o
 -10  -7   2      760.30     1355.91    765.36 o
  -9  -7   2    10879.19    10966.83   1055.77 o
  -8  -7   2    22064.51    22041.27   1662.98 o
  -7  -7   2    10208.23    11567.37    841.10 o
  -6  -7   2     2206.53     2649.66    423.48 o
  -5  -7   2      880.96      707.02    193.18 o
  -4  -7   2     6910.55     7337.15    467.32 o
  -3  -7   2    16360.66    16351.88    839.24 o
  -1  -7   2    38764.31    36638.23   1419.04 o
   0  -7   2     6951.09     6468.87    333.42 o
   1  -7   2    43286.75    42559.27   1420.74 o
   2  -7   2     2530.22     2920.62    244.67 o
   3  -7   2    20095.78    20673.51   1185.70 o
   4  -7   2     4942.14     4930.17    327.12 o
   5  -7   2     5438.33     5273.33    545.61 o
   6  -7   2     1728.07     1704.20    294.07 o
   7  -7   2     6048.88     5498.66    500.00 o
   8  -7   2    21616.56    22673.97   1899.05 o
   9  -7   2     8840.93    10377.93    923.69 o
  10  -7   2      277.89      347.16    387.32 o
 -11  -6   2     1412.23     1316.91    468.14 o
 -10  -6   2     9650.58     9736.45    980.83 o
  -9  -6   2      925.97     1146.40    374.84 o
  -8  -6   2     5736.54     5417.26    522.67 o
  -7  -6   2     2170.84     2255.89    493.05 o
  -6  -6   2    43025.88    41072.04   2258.21 o
  -4  -6   2    61319.60    62759.47   2396.63 o
  -3  -6   2    10818.76    10610.61    485.27 o
  -2  -6   2    10791.94     9985.91    448.08 o
  -1  -6   2   110819.12   106336.87   2921.75 o
   0  -6   2     1906.04     2439.46    140.18 o
   1  -6   2    94365.88    90366.88   2543.01 o
   2  -6   2    14612.18    14554.62    593.02 o
   3  -6   2    18911.56    17432.59    844.80 o
   4  -6   2    55689.17    55032.02   2699.83 o
   5  -6   2     3911.80     4108.06    549.27 o
   6  -6   2    27399.69    29688.83   1701.33 o
   7  -6   2     1547.69     1912.57    819.37 o
   8  -6   2      466.26      848.42    305.40 o
   9  -6   2     1783.64     1287.11    380.79 o
  10  -6   2     8912.53    10139.10   1080.30 o
  11  -6   2      450.21      796.67    508.37 o
 -11  -5   2      255.07      255.05    268.39 o
 -10  -5   2    32841.82    33465.45   1844.47 o
  -8  -5   2     3783.65     4575.92    441.12 o
  -7  -5   2     1308.12     1464.94    291.01 o
  -6  -5   2    11933.55    12150.10    674.43 o
  -4  -5   2     7558.35     8605.39    428.42 o
  -3  -5   2    20014.67    19322.97    777.51 o
  -2  -5   2    57681.38    56257.50   2045.53 o
  -1  -5   2    28254.51    27952.65    802.66 o
   0  -5   2   112263.45   109660.66   3551.39 o
   1  -5   2    34375.19    32982.68    859.06 o
   2  -5   2    53275.06    47692.93   1409.13 o
   3  -5   2    30782.57    29848.35   1052.98 o
   4  -5   2     3137.35     3349.51    290.89 o
   5  -5   2      366.66      526.87    198.99 o
   6  -5   2    22008.82    21613.12   1158.08 o
   7  -5   2      827.27      818.87    230.30 o
   8  -5   2     5904.75     6728.19    563.53 o
  10  -5   2    17910.86    18822.67   1287.41 o
  11  -5   2      290.71      184.99    246.04 o
 -12  -4   2     1500.20     1456.56    430.11 o
 -11  -4   2     3492.71     2669.64    473.77 o
 -10  -4   2    19851.21    19602.98   1060.88 o
  -9  -4   2      873.29      534.35    224.98 o
  -8  -4   2     4429.46     4322.76    514.03 o
  -7  -4   2     9379.72     9957.47    629.66 o
  -6  -4   2   112776.51   116611.01   4913.42 o
  -5  -4   2    13883.23    15303.57    754.68 o
  -4  -4   2    11455.96    10587.81    570.65 o
  -3  -4   2    29086.07    28983.60   1450.78 o
  -2  -4   2    11048.10    10694.06    387.19 o
  -1  -4   2    63550.78    62351.77   1767.46 o
   0  -4   2     8660.57     8910.39    264.98 o
   1  -4   2   103900.10   100460.25   2629.50 o
   2  -4   2    14331.50    13522.48    522.13 o
   3  -4   2    19883.14    19019.11    803.91 o
   4  -4   2    14083.56    13913.71    751.89 o
   5  -4   2    16510.09    16184.41    713.01 o
   6  -4   2    96795.67   100280.51   4496.35 o
   7  -4   2     5480.95     5573.38    383.12 o
   8  -4   2     5158.79     5532.79    535.95 o
   9  -4   2     1937.44     2482.57    379.83 o
  10  -4   2    20236.86    19825.21   1430.86 o
  11  -4   2     2184.69     2413.89    330.92 o
 -12  -3   2     3360.63     3610.59    473.02 o
 -11  -3   2    20702.07    18661.02   1208.58 o
 -10  -3   2      160.97      304.48    245.48 o
  -9  -3   2    24769.05    25566.99   1328.51 o
  -8  -3   2    35168.82    34596.11   1717.36 o
  -7  -3   2    11842.93    12192.82    677.35 o
  -6  -3   2     3567.37     3576.91    271.26 o
  -5  -3   2     1345.60     1508.68    254.33 o
  -4  -3   2    14246.82    14833.16    669.55 o
  -3  -3   2    32464.75    30772.76   1445.55 o
  -2  -3   2    21269.90    21850.16    862.48 o
  -1  -3   2    55453.86    56739.55   1959.93 o
   0  -3   2     2825.26     2975.14    135.15 o
   1  -3   2    38128.48    37112.86   1120.15 o
   2  -3   2     3122.24     3018.22    167.34 o
   3  -3   2    36685.89    35225.48   1468.44 o
   4  -3   2     3043.92     2591.27    149.37 o
   5  -3   2     6994.21     7166.90    323.69 o
   6  -3   2     4521.02     4820.16    325.77 o
   7  -3   2    41747.99    41950.04   1866.15 o
   8  -3   2    21793.79    22720.19   1561.46 o
   9  -3   2    14584.38    15767.92    897.11 o
  10  -3   2     1882.10     1909.41    335.14 o
  11  -3   2     7608.58     7212.04    660.52 o
  12  -3   2     6179.24     6453.37    816.34 o
 -12  -2   2      508.86      271.24    308.93 o
 -11  -2   2    17689.35    17344.81   1201.90 o
 -10  -2   2    30506.80    29833.25   1777.35 o
  -9  -2   2      875.51      871.18    222.83 o
  -8  -2   2    11337.24    11918.81    698.75 o
  -7  -2   2    17059.81    16834.77    896.29 o
  -6  -2   2    81916.17    82716.16   3642.33 o
  -5  -2   2    63884.36    62980.27  13946.90 o
  -4  -2   2     8368.02     8213.99    574.10 o
  -3  -2   2    22455.90    19292.37   3332.48 o
  -1  -2   2    54431.11    51670.91   2159.20 o
   0  -2   2     9605.77     8381.32    538.54 o
   1  -2   2    51815.57    47321.61   1920.85 o
   2  -2   2    10108.19    11441.83    546.19 o
   3  -2   2    18195.72    10213.91   4100.78 o
   4  -2   2     7151.56     7772.57    381.71 o
   5  -2   2    75904.45    73978.59   3534.31 o
   6  -2   2    60418.20    60880.64   3665.37 o
   7  -2   2     5948.22     6007.75    381.93 o
   8  -2   2     6394.39     6524.03    409.59 o
   9  -2   2     1048.91     1202.75    312.39 o
  10  -2   2    32811.37    32360.64   1955.58 o
  11  -2   2    18720.32    18321.16   1261.91 o
  12  -2   2       96.26      141.03    580.34 o
 -12  -1   2    10745.92    10221.28   1970.02 o
 -11  -1   2     2234.64     2012.02    289.88 o
 -10  -1   2    13226.43    13208.26    758.26 o
  -9  -1   2     3191.61     3211.90    453.40 o
  -8  -1   2    43727.47    43589.02   2381.95 o
  -7  -1   2     3700.03     4003.59    260.79 o
  -6  -1   2    16176.19    17489.84    935.76 o
  -5  -1   2     1701.41     1775.50    216.54 o
  -4  -1   2    36442.42    35572.62   1937.59 o
  -3  -1   2    29861.32    30052.92   3168.19 o
  -2  -1   2    26228.32    24271.07   1302.10 o
   1  -1   2   200551.25    78096.42  17933.58 o
   2  -1   2    95620.10    93256.72   5680.26 o
   3  -1   2    40950.45    40632.74   1870.79 o
   4  -1   2     4908.05     5671.32    361.44 o
   5  -1   2     1226.66     1073.65    125.77 o
   6  -1   2    19715.93    19728.29    998.53 o
   7  -1   2     2736.23     3109.62    270.11 o
   8  -1   2    35185.60    37073.64   2074.79 o
   9  -1   2     3900.39     4075.73    369.05 o
  10  -1   2     9231.78     9094.36    644.49 o
  11  -1   2     1562.17     1599.11    319.46 o
  12  -1   2    10705.42    10554.66   1497.51 o
 -12   0   2    12030.79     9326.12   1567.78 o
 -11   0   2     3875.96     5155.07    744.20 o
 -10   0   2    13207.41    13780.11    840.42 o
  -9   0   2      872.15     1212.30    218.24 o
  -8   0   2     3231.86     3749.49    350.58 o
  -7   0   2      205.20      618.95    171.63 o
  -6   0   2      548.83      755.37    137.03 o
  -5   0   2    32055.60    32097.61   1498.51 o
  -4   0   2   206545.25   204220.70   9772.22 o
  -3   0   2     5941.83     5732.89    268.50 o
  -2   0   2    42354.98    40018.16   3334.69 o
   2   0   2    68189.38    66514.70   4114.27 o
   4   0   2   124666.86    48973.56   7757.93 o
   5   0   2    39278.79    37941.27   1588.92 o
   6   0   2     2916.91     3125.95    291.03 o
   7   0   2     1461.09     1184.21    181.08 o
   8   0   2     1362.51     1652.52    238.37 o
   9   0   2     1676.80     1726.28    258.94 o
  10   0   2    15046.63    15006.45    962.14 o
  11   0   2     2737.15     2689.23    521.85 o
  12   0   2    18831.62    17942.61   2418.68 o
 -12   1   2    13687.96    10079.18   1228.53 o
 -11   1   2     2026.02     1220.05    617.11 o
 -10   1   2    12618.57    12806.00   1428.07 o
  -9   1   2     3162.65     3160.54    435.56 o
  -8   1   2    45822.50    46142.95   3376.39 o
  -7   1   2     3437.25     3536.88    346.61 o
  -6   1   2    19372.75    20467.94   1026.42 o
  -5   1   2     1828.15     2110.06    139.35 o
  -4   1   2    38096.39    37347.57   1547.13 o
  -3   1   2    27555.28    26741.19   1074.86 o
  -2   1   2    23361.85    22510.86   1290.11 o
   2   1   2   100452.53    86514.08   8379.20 o
   3   1   2    38091.48    40047.71   2663.00 o
   4   1   2     5881.33     5941.63    345.50 o
   5   1   2     1497.01     1706.32    141.02 o
   6   1   2    20350.88    20070.83   1284.36 o
   7   1   2     2735.65     2626.20    213.38 o
   8   1   2    35845.57    35411.16   2187.74 o
   9   1   2     3890.05     4007.13    364.61 o
  10   1   2     7430.43     8481.05   1000.38 o
  11   1   2     1886.38     1140.37    527.77 o
  12   1   2    13161.84    10693.48   1559.70 o
 -12   2   2      368.51     1766.96   3015.39 o
 -11   2   2    16838.09    17293.68   1645.21 o
 -10   2   2    32592.71    30958.58   2364.48 o
  -9   2   2     1529.24      937.13    440.09 o
  -8   2   2    11131.54    10769.83    787.95 o
  -7   2   2    17214.48    16874.46   1129.06 o
  -6   2   2    82678.85    78516.36   3385.12 o
  -5   2   2    66507.53    64633.35   2574.71 o
  -4   2   2     9539.58     9511.45    429.18 o
  -3   2   2    15556.75    15386.22    719.06 o
  -2   2   2     2966.66    37050.93  17422.99 o
  -1   2   2    59893.22    55691.83   2620.26 o
   0   2   2     9846.78     9053.94    523.05 o
   1   2   2    58446.13    56457.43   2797.61 o
   2   2   2    11921.73    12950.13   2174.28 o
   3   2   2    11271.50     9930.38    724.22 o
   4   2   2     8030.93     7445.87    491.57 o
   5   2   2    75438.22    69778.56   3096.13 o
   6   2   2    61388.16    61207.76   2854.18 o
   7   2   2     7199.54     6803.50    418.33 o
   8   2   2     5990.31     5678.64    839.74 o
   9   2   2     1106.48      630.49    769.22 o
  10   2   2    34351.64    34193.30   2868.06 o
  11   2   2    18309.11    18008.03   1993.85 o
  12   2   2      201.95     8961.66   4649.70 o
 -12   3   2     3710.85     5390.98   3674.58 o
 -11   3   2    20694.92    19019.59   1983.37 o
 -10   3   2        6.97      351.69    443.89 o
  -9   3   2    24652.69    24535.77   2316.12 o
  -8   3   2    34748.03    34993.89   3072.36 o
  -7   3   2    11471.86    11438.81    708.97 o
  -6   3   2     4929.87     4701.91    412.67 o
  -5   3   2     1421.70     1168.62    107.64 o
  -4   3   2    13374.20    12970.86    574.39 o
  -3   3   2    32500.75    29166.80   1255.93 o
  -2   3   2    27707.53    27146.67   1030.82 o
  -1   3   2    49023.60    47190.10   1990.51 o
   0   3   2     2816.30     2894.08    152.67 o
   1   3   2    33749.91    33398.50   5706.62 o
   3   3   2    37220.56    35964.00   2050.69 o
   4   3   2     3803.85     3472.17    211.69 o
   5   3   2     7239.14     6583.54    574.40 o
   6   3   2     4569.38     4351.42    300.28 o
   7   3   2    40104.76    44904.96   3427.63 o
   8   3   2    22898.31    23919.43   1721.14 o
   9   3   2    14557.48    13993.42   1236.44 o
  10   3   2     1865.39     1519.47    507.46 o
  11   3   2     8109.18     7850.69   2116.69 o
  12   3   2     6060.67     7588.68   2738.67 o
 -12   4   2     1792.79     2189.01   1467.99 o
 -11   4   2     3601.03     3368.05   3795.69 o
 -10   4   2    19022.36    21605.20   3280.74 o
  -9   4   2      643.64      588.11    461.16 o
  -8   4   2     3579.82     4477.91    709.58 o
  -7   4   2     9253.44     9036.85    617.90 o
  -6   4   2   114332.41   114218.97   6238.73 o
  -5   4   2    14560.43    14589.25  17831.64 o
  -4   4   2    11157.18    10029.06   1814.15 o
  -3   4   2    27331.88    25135.42    939.02 o
  -2   4   2    10640.50    10916.60    808.25 o
  -1   4   2    66413.10    62731.56   2221.47 o
   0   4   2     9119.06     9333.91    470.43 o
   1   4   2   105408.15   107589.12  18011.79 o
   2   4   2    13594.40    13248.87    841.92 o
   3   4   2    21619.10    20870.65    997.11 o
   4   4   2    15412.51    14558.42    675.03 o
   5   4   2    16635.67    16075.51   1388.32 o
   6   4   2   100174.51    98136.77   6870.17 o
   7   4   2     6459.95     6387.45    730.66 o
   9   4   2     1957.52     2406.01   6330.03 o
  10   4   2    18113.80    16487.06   2296.94 o
  11   4   2     2397.56     2175.41   5132.04 o
 -11   5   2       70.31      687.92    620.94 o
 -10   5   2    34881.42    36873.91   3650.44 o
  -9   5   2      624.97    15377.35  10036.65 o
  -8   5   2     4665.72     5004.68    715.01 o
  -7   5   2     1642.09     2130.14   1195.96 o
  -6   5   2    10240.71    10183.63    996.14 o
  -5   5   2      360.10    29545.46  14901.79 o
  -4   5   2     7792.19     7904.98   1797.33 o
  -3   5   2    19893.02    18711.65   2097.49 o
  -2   5   2    58485.12    54366.98   2225.29 o
  -1   5   2    27590.46    25823.88   1531.19 o
   0   5   2   113232.13   105546.43   6349.75 o
   1   5   2    35401.55    33371.89   8386.53 o
   2   5   2    52755.06    49444.37   2156.37 o
   3   5   2    32514.69    33213.59   1149.79 o
   4   5   2     4033.54     4161.92    316.47 o
   5   5   2      362.45      172.16    117.41 o
   6   5   2    20772.31    20553.17   1324.06 o
   7   5   2      961.77      464.61    315.60 o
   8   5   2     7412.10     7318.67  12868.77 o
   9   5   2        2.02    15436.85  10713.44 o
  10   5   2    19704.52    19346.99   1899.32 o
  11   5   2      174.56     1307.59    708.79 o
 -11   6   2     1722.09      866.62    468.51 o
 -10   6   2     9862.53     9873.55   1450.88 o
  -9   6   2      688.69     1060.89    532.94 o
  -8   6   2     5371.89     4863.85   1171.44 o
  -7   6   2     2331.80     2929.17    709.68 o
  -6   6   2    40295.85    42324.83   8203.38 o
  -4   6   2    58180.30    56152.78   2256.55 o
  -3   6   2    10685.70    11123.95    592.53 o
  -2   6   2     8442.09     8093.69    404.98 o
  -1   6   2   105171.52   101621.04   4248.30 o
   0   6   2     2631.35     3060.51    308.59 o
   1   6   2    90571.42    89884.04   3713.41 o
   2   6   2    15786.59    15965.14   1371.05 o
   3   6   2    19446.67    19668.87    846.79 o
   4   6   2    52979.55    51417.10   2181.08 o
   5   6   2     3771.09     4335.05    495.28 o
   6   6   2    27908.51    29725.54   1953.62 o
   7   6   2      951.75      584.27    423.23 o
   8   6   2      779.32      702.18    409.10 o
   9   6   2     1569.72     1078.16    524.82 o
  10   6   2     8630.55     8173.61   1237.39 o
  11   6   2      332.21      258.43    659.62 o
 -10   7   2     1061.89      565.71    624.21 o
  -9   7   2    10589.30     9486.57   1617.42 o
  -8   7   2    23319.83    23109.56   2329.96 o
  -7   7   2    10280.98     9905.28    925.48 o
  -6   7   2     2339.79     2757.33    567.59 o
  -5   7   2      730.51     1169.59    263.93 o
  -4   7   2     6059.62     7443.98    621.59 o
  -3   7   2    14972.22    15285.71    830.14 o
  -1   7   2    40431.20    38324.81   2009.64 o
   0   7   2     6928.97     6437.87    467.44 o
   1   7   2    46900.52    48972.91   2643.39 o
   2   7   2     2799.19     2427.18    476.96 o
   3   7   2    18010.68    18480.69    949.74 o
   4   7   2     5471.63     5111.64    352.79 o
   5   7   2     4970.18     5110.09    631.26 o
   6   7   2     2502.19     2508.50    335.88 o
   7   7   2     5270.63     5358.29   1112.72 o
   8   7   2    22305.91    22975.44   2254.54 o
   9   7   2     8237.09     8510.16   1321.65 o
  10   7   2      525.61      877.70    647.65 o
  -8   8   2     5166.29     5630.21    805.65 o
  -7   8   2     6702.03     8208.97   1043.44 o
  -6   8   2    11195.84    11602.31   1045.68 o
  -5   8   2    47677.00    51461.68   3741.91 o
  -4   8   2    11269.71    11615.67   1203.92 o
  -3   8   2     7297.83     7865.44    551.73 o
  -2   8   2     2434.04     1900.44    593.25 o
  -1   8   2     9327.60     9731.43    993.36 o
   0   8   2      598.63     1022.43    233.67 o
   1   8   2     3394.79     3604.55    345.20 o
   2   8   2     1395.45     1605.91    283.99 o
   3   8   2     6592.27     6404.10    498.96 o
   4   8   2    11153.44    10847.68    664.03 o
   5   8   2    38560.50    40913.82   3715.90 o
   6   8   2    10708.58    11188.58   1359.21 o
  -8   9   2    38047.66    42697.58   4499.65 o
  -7   9   2     2333.20     3804.13    691.69 o
  -6   9   2     2165.78     1946.47    508.21 o
  -5   9   2      759.62      538.43    350.23 o
  -4   9   2    12594.66    12168.17    936.00 o
  -3   9   2    15380.65    16707.48   1043.88 o
  -2   9   2      814.84     1028.88    385.42 o
  -1   9   2    16011.56    15878.67    888.91 o
   0   9   2     7183.03     7057.84    591.15 o
   1   9   2    15031.75    15548.39   1170.40 o
   2   9   2     3747.05     4871.87    748.84 o
   3   9   2    11366.27    12910.72   1080.11 o
   4   9   2    10889.72    10625.78    735.68 o
   5   9   2     3664.62     4120.75    641.54 o
   6   9   2      976.91      746.70    440.40 o
  -7  10   2      865.15      145.82    466.92 o
  -6  10   2    17786.70    21722.94   1861.64 o
  -5  10   2      603.13      316.63    377.19 o
  -4  10   2    27091.95    28998.67   1890.35 o
  -3  10   2     2561.58     2419.30    499.01 o
  -2  10   2    12431.88    12071.71    878.55 o
  -1  10   2    16527.25    16577.71   1484.28 o
   0  10   2      321.09      438.05    254.01 o
   1  10   2    21397.92    22620.87   1886.85 o
   2  10   2    12360.91    13303.74    868.59 o
   3  10   2     1542.55     1840.33    394.04 o
   4  10   2    25345.40    29990.22   2006.74 o
   5  10   2     2748.45     2773.97    544.01 o
  -5  11   2      336.57     1210.69    518.41 o
  -4  11   2     1337.51     1962.59    540.90 o
  -3  11   2     7093.93     6679.13    632.15 o
  -2  11   2    22942.05    27540.09   1624.34 o
  -1  11   2     7615.94     7355.27    678.44 o
   0  11   2    12147.05    14095.29   1035.16 o
   1  11   2     7527.34     7994.54    849.86 o
   2  11   2    12544.48    14565.41   2201.40 o
   3  11   2     9777.00    11550.57    869.23 o
   4  11   2     1056.36       93.95    477.48 o
  -3  12   2     7686.09     9564.41   1214.58 o
  -2  12   2       28.16      278.09    369.75 o
  -1  12   2    14783.81    17036.07   1505.16 o
   0  12   2      276.86      452.00    369.87 o
   1  12   2    15345.87    17519.89   1358.17 o
   2  12   2      266.14      481.18    749.57 o
   3  12   2    10894.91    11409.09   1084.36 o
  -3 -12   3     3604.73     4215.31   1195.45 o
  -2 -12   3     1352.93      715.53    807.12 o
  -1 -12   3     5042.78     5599.56    789.47 o
   0 -12   3     9699.92     9324.06   1618.39 o
   1 -12   3     4831.07     3395.02    802.93 o
   2 -12   3     1500.24     1967.01    991.30 o
   3 -12   3     1797.98      903.34    941.34 o
  -5 -11   3     1182.97     1014.05    480.10 o
  -4 -11   3     1507.16     1184.64    464.47 o
  -3 -11   3    15815.54    17488.63   1892.65 o
  -2 -11   3     3188.18     3099.66    704.37 o
  -1 -11   3     4127.07     4434.71    590.05 o
   0 -11   3     8473.99     8650.37   1402.87 o
   1 -11   3     1979.03     2297.59    567.39 o
   2 -11   3     2059.74     3110.29    866.77 o
   3 -11   3     6433.32     3987.81    726.30 o
   4 -11   3    23930.34    27476.68   3831.80 o
   5 -11   3       66.05     -139.63    311.46 o
  -7 -10   3     1047.12      655.43    315.34 o
  -6 -10   3     6160.36     6000.67    597.33 o
  -5 -10   3    28781.25    30468.78   1973.50 o
  -4 -10   3    13325.06    12841.39    929.78 o
  -3 -10   3      391.30      588.89    216.71 o
  -2 -10   3    29052.63    27004.17   2472.38 o
  -1 -10   3     8146.53     7478.70    921.73 o
   0 -10   3    11673.74    10026.99    839.38 o
   1 -10   3    14471.01    15264.26   1023.82 o
   2 -10   3     2541.32     1902.53    332.00 o
   3 -10   3      130.29      460.00    350.32 o
   4 -10   3    10872.05    10326.07    799.55 o
   5 -10   3      931.62      920.19    326.34 o
   6 -10   3    23523.65    25446.81   1626.23 o
   7 -10   3     2356.63     1633.72    427.97 o
  -8  -9   3      631.26      638.07    360.51 o
  -7  -9   3    11923.63    12359.72    916.79 o
  -6  -9   3    14359.12    14797.29   1016.90 o
  -5  -9   3     7672.07     8461.94    703.86 o
  -4  -9   3     1298.21     1006.60    259.10 o
  -3  -9   3    13249.67    14105.46    935.86 o
  -2  -9   3      321.85      289.05    162.18 o
  -1  -9   3    11405.59    11582.82    611.68 o
   0  -9   3     2135.00     1776.55    321.22 o
   1  -9   3    18162.58    18028.16   1161.70 o
   2  -9   3    50243.84    49352.57   2628.23 o
   3  -9   3     5051.14     5591.48    454.34 o
   4  -9   3     1262.06     1208.89    261.15 o
   5  -9   3     3747.25     4641.97    460.11 o
   6  -9   3      258.74      744.21    325.80 o
   7  -9   3      974.50      936.62    552.78 o
   8  -9   3     3072.25     3323.71    487.61 o
  -9  -8   3      207.93      588.91    393.89 o
  -8  -8   3     2276.61     2171.76    352.90 o
  -7  -8   3     1907.43     2076.68    338.72 o
  -6  -8   3     2387.87     1860.88    330.34 o
  -5  -8   3     3432.00     3433.89    367.53 o
  -4  -8   3      961.28      654.01    235.03 o
  -3  -8   3    35370.67    36070.61   2288.65 o
  -2  -8   3     6739.35     6716.69    447.94 o
  -1  -8   3    51607.24    48122.43   1858.25 o
   0  -8   3    17203.82    17897.45    867.14 o
   1  -8   3     1689.02     1383.74    169.91 o
   2  -8   3     2395.81     2999.17    326.74 o
   3  -8   3     8453.65     8037.51    545.65 o
   4  -8   3    18945.13    20163.23   1210.44 o
   5  -8   3    15596.34    16412.65   1093.60 o
   6  -8   3    13554.16    14036.75   1008.84 o
   7  -8   3     7081.31     7253.53    616.72 o
   8  -8   3      562.48      659.67    272.72 o
   9  -8   3       25.75      304.10    345.90 o
 -10  -7   3     1322.02     1805.90    677.14 o
  -9  -7   3     6693.91     5981.66    729.58 o
  -8  -7   3     3754.96     4987.20    866.20 o
  -7  -7   3    31102.91    34646.74   1854.52 o
  -6  -7   3     5937.15     6503.54    596.46 o
  -5  -7   3     4956.74     5186.63    525.16 o
  -4  -7   3     1977.71     1783.28    247.91 o
  -3  -7   3    23736.32    22521.51   1018.72 o
  -2  -7   3     1042.88     1074.41    142.88 o
  -1  -7   3     4048.47     4364.58    249.18 o
   0  -7   3     4407.83     4551.49    214.04 o
   1  -7   3    16399.38    15232.41    574.99 o
   2  -7   3    38764.24    38990.78   1741.94 o
   3  -7   3    18035.73    17658.75   1038.88 o
   4  -7   3     8875.11     9505.71    659.16 o
   5  -7   3     1511.43     1525.96    255.12 o
   6  -7   3     3096.97     3194.77    399.94 o
   7  -7   3     3120.73     2927.85    407.37 o
   8  -7   3     8827.58     9655.40    963.12 o
   9  -7   3    12276.36    11843.25   1188.39 o
  10  -7   3     4541.56     4464.31    686.47 o
 -11  -6   3      714.09      344.51    429.94 o
 -10  -6   3    32895.58    35867.17   2679.39 o
  -9  -6   3     9698.41     9681.34    918.86 o
  -8  -6   3        6.26      222.12    182.60 o
  -7  -6   3     4767.65     5237.31    388.57 o
  -6  -6   3    14452.96    14089.27    806.38 o
  -5  -6   3    62517.93    64300.03   2549.03 o
  -4  -6   3    22428.26    23175.18    967.60 o
  -3  -6   3      723.84     1133.61    218.80 o
  -2  -6   3    32266.43    32775.16   1260.42 o
  -1  -6   3    12626.27    11925.19    501.91 o
   0  -6   3    29061.51    30442.39   1083.51 o
   1  -6   3    15299.83    14800.61    468.12 o
   2  -6   3     6427.28     6625.83   1813.72 o
   3  -6   3     2066.35     2413.32    215.49 o
   4  -6   3    24413.12    27004.17   1342.99 o
   5  -6   3     2919.23     3250.03    266.22 o
   6  -6   3    84765.88    89086.88   5788.99 o
   7  -6   3     1907.81     2625.33    374.32 o
   8  -6   3    15045.74    15495.03   1270.35 o
   9  -6   3     9037.67     9703.07    925.54 o
  10  -6   3     1289.56     1323.71    493.01 o
  11  -6   3     8555.46    10661.79   1019.17 o
 -11  -5   3      114.24      176.68    241.83 o
 -10  -5   3     6480.22     6889.12    588.94 o
  -9  -5   3     3145.25     2835.61    326.72 o
  -8  -5   3    54481.75    55669.36   2959.97 o
  -7  -5   3     8580.07     8323.10    741.05 o
  -6  -5   3    22010.73    22708.05   1113.75 o
  -5  -5   3    21907.72    23276.99    950.06 o
  -4  -5   3     6819.11     6847.30    336.87 o
  -3  -5   3    37777.89    35721.60   1435.14 o
  -1  -5   3    11265.95    11021.48    361.10 o
   0  -5   3    56006.38    53270.17   1289.62 o
   1  -5   3     6302.62     5929.30    188.39 o
   2  -5   3    21470.79   146088.83 111420.80 o
   3  -5   3     7422.51     7535.90    335.73 o
   4  -5   3    98818.22    98411.31   4635.35 o
   6  -5   3    17047.38    17449.39   1091.72 o
   7  -5   3     2857.78     2773.05    285.37 o
   8  -5   3    24320.31    24460.18   2322.69 o
   9  -5   3     4590.89     4579.44    683.98 o
  10  -5   3     7254.76     7804.53    759.04 o
  11  -5   3     1647.88     1157.97    581.32 o
 -12  -4   3    15529.89    14851.81   1064.79 o
 -11  -4   3     6742.89     7329.30    574.07 o
 -10  -4   3    11245.63    11814.67    778.90 o
  -9  -4   3    15295.25    15190.90    958.67 o
  -8  -4   3     2184.46     2947.61    346.07 o
  -7  -4   3     1389.47     1376.78    228.77 o
  -6  -4   3     6878.30     7472.15    408.59 o
  -5  -4   3   113413.36   109843.87   4911.13 o
  -4  -4   3    19735.76    18606.29    895.34 o
  -3  -4   3     3216.54     2560.87    412.31 o
  -2  -4   3    33793.37    31902.91   1160.38 o
  -1  -4   3    42960.45    42471.93   1257.31 o
   0  -4   3    99930.76    97700.10   2620.91 o
   1  -4   3    42711.89    41907.50   1191.91 o
   2  -4   3     2067.40    11548.98   8973.87 o
   3  -4   3     2691.41     2719.67    256.65 o
   4  -4   3    54173.59    48130.48   2148.08 o
   5  -4   3    11443.07    10530.21   1651.63 o
   6  -4   3    10190.64    11153.21    866.36 o
   7  -4   3    17661.34    18501.88   1029.39 o
   8  -4   3     9324.78     9726.15    664.86 o
   9  -4   3     9049.87    10626.99    701.19 o
  10  -4   3    14212.42    14554.53    974.33 o
  11  -4   3    11689.62    11337.45    941.29 o
 -12  -3   3     7874.17     6707.46    784.63 o
 -11  -3   3     1654.42     1874.91    347.99 o
 -10  -3   3     3590.75     3321.03    372.32 o
  -9  -3   3    18691.32    19006.50   1068.15 o
  -8  -3   3    10069.21    10919.90    682.30 o
  -7  -3   3     4896.60     5311.48    355.46 o
  -6  -3   3     8112.52     7793.71    516.50 o
  -5  -3   3    14466.07    14485.64   1333.65 o
  -3  -3   3    27436.55    27703.89   1291.01 o
  -1  -3   3    49145.16    49100.29   1541.40 o
   0  -3   3     1322.04     1416.05     80.42 o
   1  -3   3    68122.06    64718.42   2337.49 o
   2  -3   3    47777.09    44624.39   1973.46 o
   4  -3   3     5451.44     5795.87    384.37 o
   5  -3   3     3694.83     4059.74    277.82 o
   6  -3   3     8127.02     8124.41    471.80 o
   7  -3   3     2372.48     2776.31    255.65 o
   8  -3   3    15762.49    16137.65    851.42 o
   9  -3   3     1213.75     1822.94    346.67 o
  10  -3   3      239.24      273.80    291.56 o
  11  -3   3    13787.21    12294.11    922.61 o
  12  -3   3     3078.82     2270.52    412.52 o
 -12  -2   3     7672.48     5949.56    735.37 o
 -11  -2   3    18612.91    18922.09   1236.12 o
 -10  -2   3    12920.40    12919.71    945.20 o
  -9  -2   3    10761.47    12045.89    827.79 o
  -8  -2   3     2002.82     1865.01    305.82 o
  -7  -2   3    11180.19    11680.31    586.40 o
  -6  -2   3     3234.38      780.53    689.55 o
  -5  -2   3    53873.23    55333.43   5819.42 o
  -3  -2   3    65128.50    61683.25   3277.83 o
  -2  -2   3    10711.86    10743.99    652.72 o
  -1  -2   3    54643.41    50763.35   1917.51 o
   0  -2   3    31889.06    31897.23   1376.30 o
   2  -2   3    17423.67    16918.05    906.27 o
   4  -2   3    61622.62    58195.09   2391.46 o
   5  -2   3    60838.71    58057.25   2686.88 o
   6  -2   3    10983.45    11364.81    553.35 o
   7  -2   3    28279.81    29046.95   1407.30 o
   8  -2   3      108.28       84.52    143.21 o
   9  -2   3     9826.97    10271.99    695.65 o
  10  -2   3     9156.42     8776.94    613.54 o
  11  -2   3    14697.63    15419.18   1479.12 o
  12  -2   3      469.66      369.19    291.76 o
 -12  -1   3     5408.89     4101.67    712.67 o
 -11  -1   3      176.71      138.59    247.26 o
 -10  -1   3    14708.75    16695.11    936.40 o
  -9  -1   3      156.19      300.34    194.47 o
  -8  -1   3    28696.27    28049.94   1473.87 o
  -7  -1   3    42458.28    40422.26   2026.46 o
  -6  -1   3    33375.25    35245.91   1809.90 o
  -5  -1   3    28775.76    30376.57   1237.77 o
  -4  -1   3    31645.41    31997.71   1576.20 o
  -3  -1   3    68129.38    67104.07   3402.37 o
  -2  -1   3    13406.32    13321.88    823.96 o
  -1  -1   3     9018.65     8624.36    855.46 o
   3  -1   3    26122.53    24982.52   1145.62 o
   4  -1   3    37666.95    35447.81   1814.23 o
   6  -1   3    17826.69    17609.17    831.76 o
   7  -1   3       66.40      303.72    131.55 o
   8  -1   3    18309.24    17855.78   1055.18 o
   9  -1   3    19683.65    20798.44   1141.25 o
  10  -1   3    11653.69    12621.48    867.46 o
  11  -1   3     9258.32     9206.39    774.23 o
  12  -1   3     9454.42     8372.98   1485.51 o
 -12   0   3     7501.14     6145.06   1201.78 o
 -11   0   3       83.43      284.79    436.00 o
 -10   0   3    89200.32    88962.27   4212.46 o
  -9   0   3     3911.76     3834.12    407.26 o
  -8   0   3     2134.14     2938.94    380.32 o
  -7   0   3     6577.15     6491.96    548.11 o
  -6   0   3    64203.44    65542.09   2795.65 o
  -5   0   3   107931.34   107744.63   4345.04 o
  -4   0   3    75167.30    75153.30   3113.96 o
  -3   0   3      452.81      401.46     52.09 o
  -2   0   3   111743.77   112159.32   6958.05 o
   2   0   3     6967.63     7041.27    552.93 o
   3   0   3     7264.63     7244.94    593.59 o
   4   0   3    26531.34    27523.16   1368.49 o
   6   0   3   217316.25   217859.06   9267.00 o
   7   0   3      885.63      937.79    182.12 o
   8   0   3    29900.56    29256.19   1645.45 o
   9   0   3     9634.27    10348.68    668.86 o
  10   0   3     1587.69     1849.37    499.34 o
  11   0   3    15746.21    13104.74   1539.06 o
  12   0   3      567.67      758.48    382.67 o
 -12   1   3     5357.39     3322.99    694.46 o
 -11   1   3      125.09      487.45    451.02 o
 -10   1   3    14167.26    13039.87   1360.95 o
  -9   1   3      155.68      197.50    210.32 o
  -8   1   3    28183.92    27587.32   1589.52 o
  -7   1   3    45575.13    46996.06   2412.67 o
  -6   1   3    32767.28    32078.60   1242.97 o
  -5   1   3    27950.61    29094.87   1219.77 o
  -4   1   3    34201.31    34169.48    996.30 o
  -3   1   3    62380.17    60866.85   2251.76 o
  -2   1   3    15287.42    15121.84   3760.67 o
  -1   1   3     9163.83     8780.64    705.95 o
   2   1   3    61579.15    61008.79   7884.63 o
   3   1   3    22682.56    21747.52   1431.59 o
   4   1   3    33269.85    31666.92   2212.02 o
   6   1   3    22407.20    22115.32    991.39 o
   7   1   3       88.44      131.70    146.60 o
   8   1   3    14186.86    12727.07    815.77 o
   9   1   3    19211.80    18698.14   1122.74 o
  10   1   3    11850.86    14123.14   1346.37 o
  11   1   3     8895.28     8965.80   1212.09 o
  12   1   3    10478.94     7591.68   1203.73 o
 -12   2   3     6538.41     7495.08   1319.83 o
 -11   2   3    18932.04    19002.61   2041.47 o
 -10   2   3    14257.71    14358.21   1523.88 o
  -9   2   3    10415.41    10413.70   1085.64 o
  -8   2   3     2051.11     2087.71    240.56 o
  -7   2   3     8761.99     8926.10    476.84 o
  -6   2   3     1737.33     1878.90    138.98 o
  -5   2   3    51717.23    51059.70   1932.95 o
  -4   2   3     4676.93    33520.57  14390.71 o
  -3   2   3    72743.63    70827.08   3440.82 o
  -2   2   3    12575.87    13630.16   1100.78 o
  -1   2   3    59912.61    58043.44   2771.27 o
   0   2   3    34323.45    32875.00   2364.07 o
   1   2   3     7445.83     7234.12    403.01 o
   2   2   3    12824.58    12480.55  15948.97 o
   4   2   3    60051.04    56871.20   3253.06 o
   5   2   3    63502.84    58243.09   2962.09 o
   6   2   3     8744.22     9057.17    493.12 o
   7   2   3    27931.24    25849.72   1508.04 o
   8   2   3      412.72      378.01    220.04 o
   9   2   3     7741.71     9491.04    996.57 o
  10   2   3    10793.04    10405.29   1265.92 o
  11   2   3    14900.46    14826.27   1548.34 o
  12   2   3      515.94      451.31    546.63 o
 -12   3   3     7717.14     8478.85   1332.92 o
 -11   3   3     1645.96     1470.40    646.00 o
 -10   3   3     2697.01     2142.69    613.79 o
  -9   3   3    19348.75    20278.68   2007.47 o
  -8   3   3    11355.12     9791.61   1052.76 o
  -7   3   3     5425.52     4861.17    361.92 o
  -6   3   3     7726.00     7349.15    511.42 o
  -5   3   3    14434.89    13505.17    651.56 o
  -4   3   3      342.23     1337.66    552.61 o
  -3   3   3    27996.78    25570.15   1205.04 o
  -1   3   3    50547.78    47980.57   3995.56 o
   0   3   3     1192.37     1318.24     98.76 o
   1   3   3    65266.99    64482.11   5966.48 o
   2   3   3    44451.52    42660.54   1592.52 o
   3   3   3     9932.47    41011.75   9406.61 o
   4   3   3     8597.39     7801.66    379.30 o
   5   3   3     5166.96     4464.33    282.65 o
   6   3   3     8810.39     8290.62    493.23 o
   7   3   3     2763.77     2822.31    302.85 o
   8   3   3    14506.81    13666.59    993.80 o
   9   3   3     1686.11     1271.07    433.29 o
  10   3   3      477.38      448.73    640.91 o
  11   3   3    13087.75    13387.44   1523.53 o
  12   3   3     3091.18     2900.56   1548.31 o
 -12   4   3    14770.88    14085.74   4795.25 o
 -11   4   3     6782.98     7445.48   1544.57 o
 -10   4   3    12093.60    12173.40   3181.78 o
  -9   4   3    14896.50    12903.10   1494.86 o
  -8   4   3     1252.50     1830.80    413.35 o
  -7   4   3     1882.33     2067.27    364.67 o
  -6   4   3     5374.90     4763.21    448.00 o
  -5   4   3   110483.50   100898.16   4771.01 o
  -4   4   3    22086.07    20049.74   1859.66 o
  -3   4   3     1605.86     1588.71    392.55 o
  -2   4   3    32362.74    30741.14   1688.21 o
  -1   4   3    42035.65    40522.60   1693.45 o
   0   4   3    88522.16    85088.51   3151.13 o
   1   4   3    48040.14    48036.88   8076.96 o
   3   4   3     1799.62     2192.99    346.19 o
   4   4   3    49792.96    42763.45   3212.40 o
   5   4   3    11691.05    10358.02    662.10 o
   6   4   3    10509.92    10674.85    875.29 o
   7   4   3    16346.60    16055.92   1441.11 o
   8   4   3    11289.09    11679.08   1252.09 o
   9   4   3    11521.65    10770.41    980.94 o
  10   4   3    14465.90    17910.72  17140.48 o
  11   4   3    11134.31    12708.66   2215.10 o
 -11   5   3       84.53      271.72    526.79 o
 -10   5   3     5821.61     6351.99   1564.23 o
  -9   5   3     3329.51     4360.98    628.30 o
  -8   5   3    51609.85    54881.45   4084.34 o
  -7   5   3     9181.17     9321.23   1682.00 o
  -6   5   3    23279.82    23950.18   1250.79 o
  -5   5   3    22792.23    23623.40   1429.07 o
  -4   5   3     6600.07     7414.01    402.09 o
  -3   5   3    38993.09    36411.32   1891.77 o
  -1   5   3    11329.73    11113.29    488.73 o
   0   5   3    55553.49    50911.59   4320.50 o
   1   5   3     6914.44     6843.65    571.11 o
   3   5   3     6920.27     6497.64    313.00 o
   4   5   3    99758.40    91651.66   3439.87 o
   6   5   3    16008.95    15961.51   1374.86 o
   7   5   3     3555.18     4081.13   2335.90 o
   8   5   3    24287.57    26076.98   2666.13 o
   9   5   3     4356.52     5295.78   2713.24 o
  10   5   3     6381.72     7467.51   4452.26 o
  11   5   3     2255.32     1981.77   1421.85 o
 -11   6   3      716.96      990.34    486.72 o
 -10   6   3    33718.98    31990.56   3859.13 o
  -9   6   3     8499.09     8960.08   1372.21 o
  -8   6   3       43.75      261.55    569.27 o
  -7   6   3     4658.90     5006.19    566.15 o
  -6   6   3    15117.93    15518.58   4255.74 o
  -5   6   3    61210.16    62370.12   3964.09 o
  -4   6   3    22314.07    22722.43   1088.35 o
  -3   6   3      135.42      647.31    573.47 o
  -2   6   3    33836.67    33610.05   1418.31 o
  -1   6   3    12106.77    11230.15    651.62 o
   0   6   3    30780.22    29492.89   1152.39 o
   1   6   3    16421.11    15112.86    726.23 o
   2   6   3     7485.44     7093.66   2977.17 o
   3   6   3     1976.77     1777.60    166.29 o
   4   6   3    25835.59    25319.89   1140.58 o
   5   6   3     2611.87     3077.53    315.21 o
   6   6   3    84588.01    85565.75   7267.26 o
   7   6   3     2775.76     2887.04    508.05 o
   8   6   3    16522.31    16575.53   1813.81 o
   9   6   3     8913.46    10331.67   1172.76 o
  10   6   3     1873.10     2381.15    598.50 o
  11   6   3     8710.18     8572.06   1230.31 o
 -10   7   3     1030.03     1668.89    671.49 o
  -9   7   3     6460.47     6324.14   1102.03 o
  -8   7   3     3369.09     3962.95    726.58 o
  -7   7   3    33016.14    35535.77   2506.77 o
  -6   7   3     6132.97     7899.04   1666.74 o
  -5   7   3     5857.80     4786.01   1146.13 o
  -4   7   3     1597.28     1725.04    273.90 o
  -3   7   3    23669.86    22676.82   1302.45 o
  -2   7   3     1437.66     1315.07    212.96 o
  -1   7   3     6832.41     3939.80   2165.34 o
   0   7   3     4602.00     4115.33    453.17 o
   1   7   3    15915.44    17051.98    913.29 o
   2   7   3    37916.55    39358.43   1953.49 o
   3   7   3    15648.07    15929.13    996.82 o
   4   7   3     8210.18     8700.47    509.87 o
   5   7   3     1660.06     1777.53    501.53 o
   6   7   3     4712.77     4477.29    770.53 o
   7   7   3     2429.87     2097.56    431.84 o
   8   7   3     8499.51     9039.38   1279.38 o
   9   7   3    12651.14    11956.51   1686.61 o
  10   7   3     4204.69     4766.72   1188.78 o
  -8   8   3     2116.66     2276.71    578.22 o
  -7   8   3     1862.20     2204.79    582.36 o
  -6   8   3     2373.37     2233.80    561.39 o
  -5   8   3     2987.23     4327.73    468.80 o
  -4   8   3      897.14      776.45    394.16 o
  -3   8   3    35637.14    36936.51   2107.59 o
  -2   8   3     6987.96     7266.18    564.30 o
  -1   8   3    49969.72    44504.12   2840.07 o
   0   8   3    15369.66    16840.33   3946.60 o
   1   8   3     1752.75     2380.86    458.82 o
   2   8   3     2831.83     2974.58    452.15 o
   3   8   3     8520.71     8501.81    552.80 o
   4   8   3    19899.50    21063.99   1357.46 o
   5   8   3    16279.81    17903.56   2146.22 o
  -8   9   3      615.62     1280.10    667.16 o
  -7   9   3    12810.67    11864.58   1656.51 o
  -6   9   3    13279.56    14649.17   1220.17 o
  -5   9   3     7626.48     6991.04    728.84 o
  -4   9   3     1878.82     2322.91    339.24 o
  -3   9   3    15749.29    15678.94    987.86 o
  -2   9   3      393.97      429.86    262.72 o
  -1   9   3    13444.56    13442.49    822.72 o
   0   9   3     2067.24     2161.31    574.23 o
   1   9   3    19323.49    18475.08   1240.99 o
   2   9   3    52443.90    51157.25   2881.28 o
   3   9   3     4913.77     5625.63    516.80 o
   4   9   3     1102.37     1672.85    318.29 o
   5   9   3     4175.80     5335.31    885.40 o
  -7  10   3     1141.40     1408.70    598.51 o
  -5  10   3    27819.73    30651.84   2580.99 o
  -4  10   3    13807.50    14364.34   1404.05 o
  -3  10   3      297.69      269.89    472.76 o
  -2  10   3    28805.94    29339.05   2056.52 o
  -1  10   3     8470.99     9299.05    582.13 o
   0  10   3    10162.25    12099.61    784.32 o
   1  10   3    15280.00    16522.12   1101.73 o
   2  10   3     2483.82     2927.22    451.90 o
   3  10   3      202.25      408.67    501.68 o
   4  10   3     9152.30     9032.03    685.70 o
  -5  11   3     1697.10     1614.51    536.91 o
  -4  11   3     1574.83     1719.85    525.57 o
  -3  11   3    14305.02    15971.61   1929.83 o
  -2  11   3     3361.08     3442.57    465.15 o
  -1  11   3     4134.45     4439.44    583.23 o
   0  11   3     8666.79    10904.39   1152.38 o
   1  11   3     1897.56     2716.62    980.92 o
   2  11   3     1918.85     2184.71    450.05 o
   3  11   3     5938.50     5143.64    848.79 o
  -3  12   3     3393.95     3229.37    665.42 o
  -2  12   3     1278.51      103.72    621.14 o
  -1  12   3     4467.33     4574.14    972.85 o
   0  12   3     9451.15    10127.97   1262.65 o
   1  12   3     3119.03     2725.32    496.69 o
   2  12   3     1391.94     1124.29    554.54 o
   3  12   3     1393.36     1580.70    693.80 o
  -3 -12   4     5361.80     5274.90   1037.32 o
  -2 -12   4     3580.53     3864.51    971.78 o
  -1 -12   4    11476.01     9522.19    971.73 o
   0 -12   4     9838.92    11423.51   1316.19 o
   1 -12   4     2531.68     2102.81    881.98 o
   2 -12   4     4740.80     3810.62   1007.81 o
   3 -12   4     1978.17     3062.06    900.28 o
  -5 -11   4     1195.89     1002.46    309.39 o
  -4 -11   4     3740.42     4398.50    733.57 o
  -3 -11   4    10003.00     9224.05   1489.72 o
  -2 -11   4    20916.50    22525.93   2745.83 o
  -1 -11   4      637.38      979.59    578.07 o
   0 -11   4      474.51      440.11    608.39 o
   1 -11   4     1202.75     1585.90    438.94 o
   2 -11   4    38089.07    36254.02   3198.99 o
   3 -11   4     3115.92     3407.73    597.87 o
   4 -11   4     1632.44     1056.66    393.89 o
   5 -11   4      536.73      386.33    346.01 o
  -7 -10   4     3760.22     4393.70    576.66 o
  -6 -10   4      804.65      501.97    301.97 o
  -5 -10   4    18271.13    20850.77   1534.23 o
  -4 -10   4     3649.10     3432.84    405.34 o
  -3 -10   4     1793.45     1411.52    326.23 o
  -2 -10   4    21406.02    22663.40   1774.23 o
  -1 -10   4     7332.50     6657.66    783.43 o
   0 -10   4    60658.21    60470.17   4356.59 o
   1 -10   4     5280.06     5110.60    610.88 o
   2 -10   4     9709.25     9572.76    752.67 o
   3 -10   4     2806.90     2838.86    511.19 o
   4 -10   4     5726.31     5349.07    505.32 o
   5 -10   4    10521.48    11948.33    854.88 o
   6 -10   4     6231.98     5611.40    841.53 o
   7 -10   4     1293.10     1530.58    364.51 o
  -8  -9   4     5531.01     6521.95    655.26 o
  -7  -9   4    11441.15    12066.33    988.70 o
  -6  -9   4    11514.98    12751.09    994.99 o
  -5  -9   4    14889.04    15783.55   1036.69 o
  -4  -9   4    16420.76    18299.37   1070.07 o
  -3  -9   4    10087.76     9573.22    626.66 o
  -2  -9   4      704.86      413.48    193.94 o
  -1  -9   4     2223.38     1968.60    261.62 o
   0  -9   4      556.88      530.33    215.00 o
   1  -9   4     1968.39     1739.70    312.42 o
   2  -9   4      245.38      729.11    487.72 o
   3  -9   4     8146.68     8214.86    597.96 o
   4  -9   4    37200.07    41247.37   2369.41 o
   5  -9   4     4592.70     5317.86    496.48 o
   6  -9   4    10339.38    11838.37    908.08 o
   7  -9   4     8298.81     8751.76    776.64 o
   8  -9   4      182.57      227.23    367.27 o
  -9  -8   4    41536.68    46118.27   2830.38 o
  -8  -8   4     3370.59     2929.14    452.90 o
  -7  -8   4    14933.61    15794.44   1081.53 o
  -6  -8   4     2777.26     2933.04    335.26 o
  -5  -8   4    16742.51    18702.43   1030.40 o
  -4  -8   4     9071.08     9595.67    646.22 o
  -3  -8   4     2220.81     2903.01    288.81 o
  -2  -8   4     4908.75     4870.32    359.58 o
  -1  -8   4    11161.70    10808.46    600.71 o
   0  -8   4    29692.97    29468.88   1248.89 o
   1  -8   4    10278.09    10743.89    651.26 o
   2  -8   4     4395.25     4270.82    292.52 o
   3  -8   4     1010.24     1801.00    617.24 o
   4  -8   4    10972.42    11481.74    787.22 o
   5  -8   4     6585.64     7301.79    568.11 o
   6  -8   4     5272.09     5592.72    512.50 o
   7  -8   4    24116.30    26700.87   1962.99 o
   8  -8   4      388.34      283.70    296.85 o
   9  -8   4    39132.82    40081.39   2771.70 o
 -10  -7   4     1458.58      972.58    377.81 o
  -9  -7   4     7304.44     6995.09    968.76 o
  -8  -7   4      454.99      545.68    359.23 o
  -7  -7   4     8750.09     9351.45    565.69 o
  -6  -7   4     2767.27     2956.17    360.59 o
  -5  -7   4    17435.32    17645.00   1034.93 o
  -4  -7   4    21585.93    23336.10   1222.31 o
  -3  -7   4    22145.33    22114.91   1168.47 o
  -2  -7   4    18772.16    17514.34    758.15 o
  -1  -7   4     1270.33     1195.87    137.00 o
   0  -7   4      240.31      122.39     76.26 o
   1  -7   4     3706.29     3852.46    235.27 o
   2  -7   4    14201.72    14551.15    891.80 o
   3  -7   4    30789.64    30240.40   2022.64 o
   4  -7   4    16154.38    16381.45    895.79 o
   5  -7   4    14549.10    16424.10   1008.85 o
   6  -7   4     9487.92     9576.83    675.62 o
   7  -7   4     6569.76     6190.74    812.73 o
   8  -7   4      508.35      654.24    358.25 o
   9  -7   4     8366.46     7351.98    767.29 o
  10  -7   4     2026.50     2655.89    701.43 o
 -11  -6   4     7329.12     6192.57    856.49 o
 -10  -6   4    14935.48    16077.02   1388.62 o
  -9  -6   4     2111.81     1842.66    294.53 o
  -8  -6   4     7293.30     7399.01    717.42 o
  -7  -6   4     1271.09     1084.90    181.28 o
  -6  -6   4     3560.60     3749.84    286.68 o
  -5  -6   4    33894.77    33682.38   1359.83 o
  -4  -6   4     9183.27     9831.19    452.63 o
  -3  -6   4     3732.76     3355.43    217.30 o
  -2  -6   4    15549.40    13810.75    688.54 o
  -1  -6   4    26184.91    24286.93    790.90 o
   0  -6   4   156122.91   149757.83   8779.05 o
   1  -6   4     1490.63     1632.79    889.84 o
   2  -6   4    31175.52    31678.20   1100.23 o
   4  -6   4    14029.94    14065.86    974.59 o
   5  -6   4    32484.33    31788.54   2502.44 o
   6  -6   4    11597.01    11528.55   1007.09 o
   7  -6   4      932.11     1105.23    308.49 o
   8  -6   4    14359.82    15638.19   1037.44 o
   9  -6   4     2725.79     2483.27    499.70 o
  10  -6   4     8051.27     8659.75    980.11 o
  11  -6   4    11837.36    12929.11   2441.76 o
 -11  -5   4      214.18      502.52    281.08 o
  -9  -5   4    11556.01    12225.03    808.16 o
  -8  -5   4     4803.90     5737.41    447.93 o
  -7  -5   4    13476.52    14948.80    803.65 o
  -6  -5   4    34178.21    35460.99   1791.27 o
  -5  -5   4     1455.55     1439.91    171.91 o
  -4  -5   4    34031.83    33591.88   1365.10 o
  -3  -5   4    24321.00    24462.41   1073.16 o
  -2  -5   4    98424.66    93854.17   3516.20 o
  -1  -5   4    16362.79    16734.82    587.81 o
   0  -5   4      264.14      275.46     71.02 o
   1  -5   4     3864.63     3810.89    288.21 o
   2  -5   4   107218.41   102633.02   3563.71 o
   4  -5   4    20195.09    19431.94   1166.93 o
   5  -5   4      437.00      270.04    105.43 o
   6  -5   4    18053.53    16002.89    954.50 o
   7  -5   4    10055.14    10252.32   1028.86 o
   8  -5   4     5494.69     5415.36    482.30 o
   9  -5   4     8006.38     8384.69    974.05 o
  11  -5   4      563.87      335.19    362.87 o
 -12  -4   4     3646.68     2633.79    496.61 o
 -11  -4   4    27995.92    28034.63   1651.02 o
 -10  -4   4    28647.03    27844.34   1561.28 o
  -9  -4   4     5689.05     5987.41    624.13 o
  -8  -4   4    19755.11    19537.62   1244.38 o
  -7  -4   4     4595.40     4857.99    356.18 o
  -6  -4   4     5612.54     5439.81    333.22 o
  -5  -4   4    42022.23    43438.55   1921.93 o
  -4  -4   4    25091.95    24164.55   1149.32 o
  -3  -4   4    10319.92    10346.04    520.39 o
  -2  -4   4    44707.30    43339.04   1677.97 o
  -1  -4   4    47907.42    44362.69   1123.20 o
   0  -4   4    45767.98    44947.70   1192.33 o
   1  -4   4    49819.34    48270.49   1688.01 o
   2  -4   4    47138.80    46383.55   1775.57 o
   4  -4   4    24446.22    24127.88   1385.65 o
   5  -4   4    62566.24    57929.12   3976.42 o
   6  -4   4    25825.34    24946.04   1465.54 o
   7  -4   4     7431.70     6988.59    780.18 o
   8  -4   4     7740.03     7596.63    526.16 o
   9  -4   4     6960.77     6388.49    591.41 o
  10  -4   4    11259.99    12395.13    889.31 o
  11  -4   4    21279.49    19014.66   1464.61 o
 -12  -3   4     6714.86     6492.88    646.40 o
 -11  -3   4     6068.73     5752.79    865.07 o
 -10  -3   4      354.23      639.71    229.84 o
  -9  -3   4     9204.84     9759.74    628.44 o
  -8  -3   4     2841.66     2716.92    296.70 o
  -7  -3   4    65289.27    63971.75   3306.40 o
  -6  -3   4     7434.93     7068.45    622.00 o
  -5  -3   4    42289.50    42765.05   2375.62 o
  -4  -3   4    11157.92    10341.90   1249.94 o
  -2  -3   4    14982.24    15397.45   3154.72 o
   0  -3   4     3525.16     3534.18    238.46 o
   1  -3   4     4205.33     4333.86    185.32 o
   2  -3   4    35591.95    32522.08   1550.68 o
   3  -3   4    16700.45    17276.73    790.16 o
   4  -3   4    13933.82    13324.59    674.42 o
   5  -3   4    26358.81    24830.38    901.44 o
   6  -3   4    10544.59     9536.00   1346.45 o
   7  -3   4    36551.09    38651.20   1892.34 o
   8  -3   4     1991.84     1908.31    294.88 o
   9  -3   4    17380.98    17831.18   1235.81 o
  10  -3   4      565.59      697.30    275.29 o
  11  -3   4    19652.21    17718.83   1402.57 o
  12  -3   4     1033.75     1135.04    618.00 o
 -12  -2   4     1215.36      779.80    315.88 o
 -11  -2   4    14769.46    14377.77    973.36 o
 -10  -2   4    21554.69    20965.01   1237.88 o
  -9  -2   4    40845.83    39715.83   1898.32 o
  -8  -2   4     1547.10     1792.85    227.88 o
  -7  -2   4    24560.90    24911.59   1315.42 o
  -6  -2   4      161.97      198.52    140.62 o
  -5  -2   4    36079.99    36475.32   2628.34 o
  -4  -2   4    25283.57    24666.68   1074.18 o
  -3  -2   4     9912.14     9138.98    618.76 o
  -2  -2   4    55505.68    56055.23   3378.63 o
   0  -2   4    10240.22    10302.95    785.40 o
   1  -2   4    63092.55    60409.55   2532.69 o
   2  -2   4    76656.17    39414.00   7763.18 o
   4  -2   4    30431.15    29383.98   1080.55 o
   5  -2   4    31555.65    31626.56   3437.87 o
   6  -2   4    21126.95    21658.90   1050.18 o
   7  -2   4    43996.36    46809.05   2195.66 o
   8  -2   4     1782.65     2182.69    304.62 o
   9  -2   4    36713.98    37172.78   2198.73 o
  10  -2   4     3415.61     3418.71    337.23 o
  11  -2   4    14609.74    14842.19   1107.25 o
  12  -2   4      112.69      -58.68    265.08 o
 -12  -1   4     4843.60     3283.50    996.18 o
 -11  -1   4      558.82      159.31    253.30 o
 -10  -1   4     1860.27     1498.99    278.72 o
  -9  -1   4     9002.52    10170.86    625.96 o
  -8  -1   4    10050.43    10802.83    775.05 o
  -7  -1   4    10496.03    11548.63   1542.08 o
  -6  -1   4    68012.03    68759.52   2967.64 o
  -5  -1   4    21398.37    20872.27   1061.33 o
  -4  -1   4   108059.82   109514.03   5331.94 o
  -3  -1   4    28594.28    27653.38   2508.88 o
  -2  -1   4    25471.51    24430.65   1527.85 o
  -1  -1   4     1290.17     1757.20    211.73 o
   2  -1   4    18655.98    17800.36   1312.81 o
   3  -1   4    72653.64    75400.97   5978.43 o
   4  -1   4    94301.59    46469.30   7303.70 o
   5  -1   4    11208.60    10922.58    778.81 o
   6  -1   4    24188.20    24272.41   1102.70 o
   7  -1   4     2451.22     2382.16    220.71 o
   8  -1   4     7004.23     7084.96    459.37 o
   9  -1   4     7886.79     7728.65   1051.93 o
  10  -1   4     1339.64     1592.94    361.16 o
  11  -1   4     1416.66      830.91    413.36 o
  12  -1   4    10121.61     9505.73    927.83 o
 -12   0   4    16933.15    12238.40   2265.39 o
 -11   0   4     8434.31     8093.48    978.64 o
 -10   0   4    11839.09    11872.10    798.10 o
  -9   0   4     8634.08     8300.99    612.18 o
  -8   0   4    14673.06    14447.86    798.33 o
  -7   0   4     7663.58     7992.48    518.78 o
  -6   0   4     2601.27     3552.60    247.09 o
  -5   0   4    94039.95    94115.00   3789.54 o
  -3   0   4     5327.57     5538.46    527.47 o
  -2   0   4    20419.63    22784.01   1576.55 o
   2   0   4      196.64      221.09    133.41 o
   3   0   4      367.57      974.05    673.62 o
   4   0   4    16916.31    16965.28   1024.84 o
   5   0   4    61746.97    62136.00   2749.89 o
   6   0   4      132.05      214.94    136.17 o
   7   0   4     5391.15     4848.05    364.92 o
   8   0   4    34031.96    33748.58   1995.00 o
   9   0   4    10934.91    10479.10    729.63 o
  10   0   4     4406.02     4472.99    425.63 o
  11   0   4    14457.02    13014.52   1331.85 o
  12   0   4    10357.94     -449.43   3754.83 o
 -12   1   4     5780.38     6063.57   1929.32 o
 -11   1   4      410.17      146.15    401.07 o
 -10   1   4     1777.02     1989.43    491.08 o
  -9   1   4     8010.64     7922.65    819.31 o
  -8   1   4     9854.17    10077.76    619.46 o
  -7   1   4    11834.21    13152.74    715.42 o
  -6   1   4    67076.81    64875.23   2540.88 o
  -5   1   4    22854.89    23181.51    854.68 o
  -4   1   4   100300.20   101647.23   3703.32 o
  -3   1   4    21857.97    20534.58   3063.80 o
  -2   1   4    34716.27    30774.29   3976.22 o
  -1   1   4     1150.64     1281.08   1209.40 o
   2   1   4    27536.02    25768.21   1648.05 o
   3   1   4    75856.52    79372.64   5049.02 o
   4   1   4    93802.88    36881.99   5166.25 o
   5   1   4    10504.34    10810.08    701.36 o
   6   1   4    24449.48    24673.33   1289.65 o
   7   1   4     2554.28     2882.82    265.06 o
   8   1   4     7773.76     7764.64    569.14 o
   9   1   4     7398.43     8323.29    832.50 o
  10   1   4     2063.29     2466.47    397.76 o
  11   1   4     1186.88      983.95    480.92 o
  12   1   4     8434.81     7774.53   1199.22 o
 -12   2   4      635.81      950.01    366.81 o
 -11   2   4    13645.79    14216.39   1535.02 o
 -10   2   4    23674.08    23962.99   2398.02 o
  -9   2   4    45436.68    45574.09   3076.09 o
  -8   2   4     1288.42     1276.19    230.02 o
  -7   2   4    21529.95    20245.18   1036.06 o
  -6   2   4       92.48      180.60     89.05 o
  -5   2   4    40914.87    38335.24   1413.65 o
  -4   2   4    24767.21    24480.70    992.44 o
  -3   2   4     7324.76     6921.26    274.75 o
  -2   2   4    50536.07    51825.37   3294.78 o
  -1   2   4     4943.94    65629.34  38926.27 o
   0   2   4     7398.93     7412.37    772.67 o
   1   2   4    54839.07    53855.73   3067.46 o
   4   2   4    28004.95    27094.63   1530.75 o
   5   2   4    36607.55    34363.15   1751.57 o
   6   2   4    20085.30    20440.08   1163.59 o
   7   2   4    42225.76    40949.97   1866.81 o
   8   2   4     2112.71     2522.39    314.98 o
   9   2   4    39855.79    42750.57   3780.00 o
  11   2   4    13224.74    14236.22   1949.11 o
  12   2   4       26.47      976.14   1824.58 o
 -12   3   4     6793.14     5415.85    941.29 o
 -11   3   4     5712.91     4942.32    856.91 o
 -10   3   4      281.67      314.87    491.81 o
  -9   3   4    11015.43    11146.55   1214.20 o
  -8   3   4     2625.49     2418.24    469.52 o
  -7   3   4    63612.91    58269.76   3325.41 o
  -6   3   4     7210.25     6809.70    367.79 o
  -5   3   4    43142.56    42736.22   1625.44 o
  -4   3   4    10220.96     9743.18    503.48 o
  -3   3   4     2955.92    77820.25  33899.11 o
  -2   3   4    20950.83    20513.21    791.82 o
   0   3   4     3549.74     3304.17    409.09 o
   1   3   4     6458.15     7251.69   2514.00 o
   2   3   4    44716.32    41728.02   2585.08 o
   3   3   4    17083.31    16374.43    794.03 o
   4   3   4    11552.67    10852.41    658.62 o
   5   3   4    22110.08    19496.61   1156.65 o
   6   3   4    10872.58     9941.47    828.32 o
   7   3   4    35765.30    33576.92   1982.73 o
   8   3   4     2946.94     2638.58    511.71 o
   9   3   4    18976.90    21075.38   2132.19 o
  10   3   4      604.36      260.83    477.82 o
  11   3   4    19320.73    21651.53  10910.56 o
  12   3   4     1336.69     1636.60   1078.28 o
 -12   4   4     3065.83     3407.56   8817.69 o
 -11   4   4    27611.86    27069.30   6860.17 o
 -10   4   4    28274.36    27801.33   2523.06 o
  -9   4   4     4166.15     4524.53    750.04 o
  -8   4   4    21019.71    19381.19   1577.26 o
  -7   4   4     4510.02     4916.47    433.03 o
  -6   4   4     5400.26     6413.89    383.92 o
  -5   4   4    42384.26    42337.00   1915.96 o
  -4   4   4    22862.12    22344.49   8608.35 o
  -3   4   4    12186.98    11497.08    457.16 o
  -2   4   4    46712.87    45420.63   1834.10 o
  -1   4   4    53936.42    48544.58   2385.77 o
   0   4   4    43183.41    42733.79   1753.69 o
   1   4   4    47854.36    45712.44   5187.68 o
   2   4   4    49971.43    50284.28   2568.23 o
   3   4   4     2364.01     7876.35   2411.47 o
   4   4   4    26363.10    25534.11   1059.94 o
   5   4   4    58891.25    55713.38   4306.41 o
   6   4   4    28319.07    29284.39   2323.69 o
   7   4   4     8384.40     8780.79    983.12 o
   8   4   4     6340.97     6483.14   1432.67 o
   9   4   4     4250.06     4752.19    869.41 o
  10   4   4    11016.73    12230.85   3456.97 o
  11   4   4    21044.08    19423.84   3927.53 o
 -11   5   4       71.95      485.22   1582.02 o
 -10   5   4      772.41     2540.32   6507.18 o
  -9   5   4    11458.72    13843.48   1780.52 o
  -8   5   4     5321.64     5678.46   6032.66 o
  -7   5   4    15054.25    15918.50   5405.83 o
  -6   5   4    35108.33    34122.57   9826.26 o
  -5   5   4     1516.19     2188.91    280.80 o
  -4   5   4    35182.21    36492.82   1615.26 o
  -3   5   4    25635.62    24579.01   3344.79 o
  -2   5   4    97287.41    93158.83   3547.13 o
  -1   5   4    18512.69    17732.21    804.46 o
   0   5   4       90.45      300.54    201.45 o
   1   5   4     4065.42     4729.73    359.91 o
   2   5   4   112965.59   110944.56   4650.73 o
   4   5   4    17222.06    17664.04    845.68 o
   5   5   4      568.15      392.24    248.76 o
   6   5   4    18028.69    20534.45   1507.20 o
   7   5   4    10248.70    10810.85  14570.15 o
   8   5   4     5848.38     5058.47    690.79 o
   9   5   4     8610.12     7653.89   3622.88 o
  10   5   4     2554.28    11650.93   5899.85 o
  11   5   4      313.38      -25.03    567.45 o
 -11   6   4     9080.50     8762.53   1631.91 o
 -10   6   4    13044.93    13565.94   1782.63 o
  -9   6   4     1431.93     1344.63   1026.34 o
  -8   6   4     8171.34     7221.88   1636.36 o
  -7   6   4     1051.65     1017.56    655.14 o
  -6   6   4     3907.39     4808.33    514.17 o
  -5   6   4    33163.26    32935.46   2326.96 o
  -4   6   4    10629.49    10115.07    570.83 o
  -3   6   4     4478.64     3878.78    275.25 o
  -2   6   4    17074.80    15766.99   2788.84 o
  -1   6   4    25779.11    22002.67   1593.94 o
   0   6   4   151456.28   141568.39  24254.02 o
   1   6   4     1571.26     1798.57    233.44 o
   2   6   4    31004.36    31266.27   3379.76 o
   4   6   4    13390.79    14234.34    710.07 o
   5   6   4    32124.88    31351.86   1589.22 o
   6   6   4    11390.76    10742.47   1394.45 o
   7   6   4     1514.97     1272.07    455.34 o
   8   6   4    12144.32    12037.33   1331.05 o
   9   6   4     2268.36     1722.98    498.79 o
  10   6   4     9570.33     9585.36   1156.24 o
  11   6   4    12662.56    10507.07   2022.92 o
 -10   7   4     1349.03     1244.90    859.74 o
  -9   7   4     6956.12     5867.64   1080.83 o
  -8   7   4      592.29      854.78    270.96 o
  -7   7   4    11661.03    11952.95    936.95 o
  -6   7   4     3200.56     2701.83    392.30 o
  -5   7   4    16312.79    18225.95   1360.87 o
  -4   7   4    22533.76    23155.85   1596.53 o
  -3   7   4    18629.41    19451.52   2718.02 o
  -2   7   4    17285.27    16812.89    873.33 o
  -1   7   4     1282.95     1053.84   2250.82 o
   0   7   4      284.44      359.25    352.34 o
   1   7   4     3583.04     3285.35    309.14 o
   2   7   4    12757.68    12481.92    641.10 o
   3   7   4    32427.32    33618.98   1624.13 o
   4   7   4    15540.00    15021.12    924.32 o
   5   7   4    13695.21    14372.36   1273.63 o
   6   7   4    11234.18    12153.56   1543.55 o
   8   7   4      484.12      385.49    532.57 o
   9   7   4     6435.92     4881.08    948.42 o
  10   7   4     2236.46     2316.19   3063.60 o
  -8   8   4     3351.98     2424.79    666.44 o
  -7   8   4    15404.92    19291.59   1713.19 o
  -6   8   4     2344.91     2829.20    449.71 o
  -5   8   4    16021.06    18166.49   1773.73 o
  -4   8   4     7907.85     7675.84    650.50 o
  -3   8   4     1812.59     2330.78    565.96 o
  -2   8   4     4088.56     4177.13    474.73 o
  -1   8   4    10998.81    11670.34   7977.15 o
   0   8   4    31278.68    32299.81   5984.27 o
   1   8   4    11007.10    10318.28   1019.76 o
   2   8   4     3441.94     4133.52    725.54 o
   3   8   4     1408.26     1689.07    260.79 o
   4   8   4    10226.27    10294.32    806.61 o
   5   8   4     7116.64     5826.02    746.27 o
  -8   9   4     6093.63     6667.69    946.51 o
  -7   9   4    11001.07    11778.62   1239.55 o
  -6   9   4    12886.14    14396.92   1394.16 o
  -5   9   4    15282.76    15055.62   1669.68 o
  -4   9   4    16306.00    16523.94   1096.49 o
  -3   9   4     9596.34    10437.38    855.46 o
  -2   9   4     1272.96      948.25    279.50 o
  -1   9   4     2200.79     2170.54    328.91 o
   0   9   4      546.45      233.60    213.12 o
   1   9   4     2503.80     2350.38    398.11 o
   2   9   4      743.57     1368.65    315.14 o
   3   9   4     8724.47     8909.37    725.29 o
   4   9   4    39596.94    39438.12   2846.00 o
  -7  10   4     4362.24     6964.78   1113.75 o
  -6  10   4      978.28     1874.13    509.13 o
  -5  10   4    17187.89    19160.83   1885.86 o
  -4  10   4     3533.28     2823.48    526.39 o
  -3  10   4     1859.73     1010.75    491.65 o
  -2  10   4    21413.28    23162.26   1786.56 o
  -1  10   4     8151.25     9181.93   1319.94 o
   0  10   4    59876.00    63171.16   4222.64 o
   1  10   4     5038.07     5091.26    537.25 o
   2  10   4     9301.48     9383.45    642.28 o
   3  10   4     2622.31     2007.92    550.79 o
   4  10   4     5827.80     6284.89    792.23 o
  -5  11   4      603.63      761.21    492.63 o
  -4  11   4     3485.86     3953.26    874.87 o
  -3  11   4     9967.62    10073.83   1161.95 o
  -2  11   4    21383.38    24439.49   2336.94 o
  -1  11   4      643.74      634.97    312.97 o
   0  11   4      432.11      358.15    342.41 o
   1  11   4     1353.89     1619.89    736.76 o
   2  11   4    38258.09    39408.60   2925.96 o
   3  11   4     2936.71     3113.50    670.35 o
  -3  12   4     5869.97     6698.08    970.49 o
  -2  12   4     3814.57     5993.35   1118.39 o
  -1  12   4    10886.92    10855.01   1378.01 o
   0  12   4     7874.05     8671.19   1251.59 o
   1  12   4     2415.33     1597.38    729.68 o
   2  12   4     4551.96     6262.82   1043.20 o
   3  12   4     1401.70     1835.25    554.33 o
  -3 -12   5      376.36      -73.72    698.64 o
  -2 -12   5     1670.01     1151.61    869.00 o
  -1 -12   5     7343.22     6592.00    835.82 o
   0 -12   5    20582.95    22923.22   1897.63 o
   1 -12   5     2045.38     2829.52    698.19 o
   2 -12   5     1257.86      158.33    702.16 o
   3 -12   5     2889.31     1803.51    956.44 o
  -5 -11   5      405.51      437.16    510.76 o
  -4 -11   5    31540.83    35149.77   3023.86 o
  -3 -11   5      395.74     1305.15    694.65 o
  -2 -11   5     2968.74     2715.75    740.90 o
  -1 -11   5      535.49      489.07    316.83 o
   0 -11   5     3413.45     3138.00    456.05 o
   1 -11   5     1609.82     1581.71    495.42 o
   2 -11   5     5039.74     5769.56    711.88 o
   3 -11   5     6232.98     4662.98    659.28 o
   4 -11   5     8052.58     6240.09   1032.00 o
   5 -11   5     1223.33      494.27    343.43 o
  -7 -10   5     2125.38     1270.60    459.45 o
  -6 -10   5    25483.29    27549.32   1811.03 o
  -5 -10   5      432.68      754.21    310.83 o
  -4 -10   5     9054.81     8922.62    916.64 o
  -3 -10   5      242.78      257.48    238.92 o
  -2 -10   5     5732.86     5702.71   1090.77 o
  -1 -10   5     5940.48     5365.58   1066.17 o
   0 -10   5    25229.09    25122.20   1731.47 o
   1 -10   5     2378.25     2425.81    426.19 o
   2 -10   5    10939.14    10267.21    813.82 o
   3 -10   5      322.17      171.31    230.86 o
   4 -10   5    12055.12    12428.15    907.66 o
   5 -10   5    15958.44    18364.79   1471.17 o
   6 -10   5     1778.34     1555.97    379.49 o
   7 -10   5     1402.76     1753.60    640.67 o
  -8  -9   5      704.86      344.19    370.13 o
  -7  -9   5     5512.23     5814.79    642.57 o
  -6  -9   5      462.14      704.94    303.48 o
  -5  -9   5     3604.93     4355.28    486.37 o
  -4  -9   5      238.47      480.66    218.51 o
  -3  -9   5    11293.19    11223.74    769.91 o
  -2  -9   5    48866.04    47090.08   2894.02 o
  -1  -9   5     3346.64     2911.71    354.44 o
   0  -9   5     7135.19     6257.67    783.29 o
   1  -9   5     2229.87     1882.65    299.73 o
   2  -9   5     9940.40     9494.14    575.36 o
   3  -9   5    13549.09    14080.65    864.69 o
   4  -9   5     2306.13     2656.30    335.41 o
   5  -9   5     9118.58     9910.75    843.46 o
   6  -9   5     3355.01     3795.92    446.72 o
   7  -9   5    19095.76    21779.68   1342.02 o
   8  -9   5      540.59      680.57    286.03 o
  -9  -8   5      786.24      977.56    338.82 o
  -8  -8   5     1968.15     2026.57    379.77 o
  -7  -8   5     7503.88     8182.42    677.19 o
  -6  -8   5    10948.83    12209.34   1073.33 o
  -5  -8   5    14421.71    14386.26   1274.94 o
  -4  -8   5    19988.11    18550.23   1233.54 o
  -3  -8   5      282.37      110.90    155.58 o
  -2  -8   5     3266.76     2893.94    444.45 o
  -1  -8   5     2175.39     2236.37    194.24 o
   0  -8   5    15083.72    15066.27    840.55 o
   1  -8   5    56660.66    55476.53   2608.62 o
   2  -8   5     1132.45      878.10    159.63 o
   3  -8   5    25178.60    26361.50   1579.83 o
   4  -8   5     3399.29     3637.62    356.07 o
   5  -8   5    10308.52    11060.84    698.64 o
   6  -8   5      376.59      678.39    296.05 o
   7  -8   5      125.24      658.46    303.15 o
   8  -8   5      330.05      383.80    307.66 o
   9  -8   5      867.37      994.53    359.03 o
 -10  -7   5     3166.36     2400.22    841.25 o
  -9  -7   5    11398.76    11299.98   1135.81 o
  -8  -7   5     1541.35     1545.22    384.86 o
  -7  -7   5     4955.95     5449.18    902.05 o
  -6  -7   5     1142.91     1263.09    345.98 o
  -5  -7   5     4767.86     4608.91    459.02 o
  -4  -7   5     3505.44     3425.85    322.42 o
  -3  -7   5    24333.26    23271.60   1185.27 o
  -2  -7   5    27422.54    25485.17   1165.66 o
  -1  -7   5     3869.87     3479.04    242.57 o
   0  -7   5     3120.22     2806.10    269.06 o
   1  -7   5     2279.79     2203.99    166.49 o
   2  -7   5     4036.76     4023.96    489.65 o
   3  -7   5    16951.06    17880.69    991.27 o
   5  -7   5    11446.43    11150.85   1883.14 o
   6  -7   5     5642.90     5927.97    457.10 o
   7  -7   5    33448.06    35633.26   2473.24 o
   8  -7   5      293.13      121.52    338.27 o
   9  -7   5     5041.56     4159.99    802.91 o
  10  -7   5     1295.90      748.27    468.62 o
 -11  -6   5    12063.64    12412.92   1131.84 o
 -10  -6   5     7116.47     6933.97   1314.91 o
  -9  -6   5    16006.02    16348.62   1663.57 o
  -8  -6   5    17114.79    18498.72   1248.24 o
  -7  -6   5    19555.50    20381.53   1337.63 o
  -6  -6   5    65581.16    70435.50   3067.38 o
  -5  -6   5     1585.16     2232.51    284.83 o
  -4  -6   5    24390.00    25475.22   1071.53 o
  -3  -6   5      505.33      378.65    112.53 o
  -2  -6   5    15692.62    15195.48    736.62 o
  -1  -6   5     9365.21     9212.71    406.70 o
   0  -6   5    54794.36    55495.72   1579.75 o
   1  -6   5     7417.44   106769.61  68813.50 o
   2  -6   5    49307.58    47527.99   1850.11 o
   3  -6   5      644.79    11974.19   5364.34 o
   4  -6   5    10082.32     9684.07    468.08 o
   5  -6   5    51262.70    53411.05   3891.01 o
   6  -6   5      770.07     1019.16    629.21 o
   7  -6   5    18654.98    19857.58   1539.52 o
   8  -6   5     1024.33     1557.12    583.82 o
   9  -6   5    17836.33    17353.94   1299.49 o
  10  -6   5    25939.67    25820.93   2308.95 o
 -11  -5   5     2017.57     1217.52    364.56 o
 -10  -5   5     9858.77    10324.05    765.93 o
  -9  -5   5    14917.69    16568.68   1092.06 o
  -8  -5   5     6477.19     6468.05    481.44 o
  -7  -5   5     8289.50     8673.12    505.93 o
  -6  -5   5    30908.54    30998.00   1660.24 o
  -5  -5   5     3760.56     4043.22    428.58 o
  -4  -5   5   153480.30   152899.64   6288.53 o
  -2  -5   5    26089.15    24557.04   1281.39 o
   0  -5   5    41235.56    39197.60   1300.32 o
   1  -5   5     5269.39     4770.19    148.86 o
   2  -5   5    20245.90    19718.03    701.80 o
   3  -5   5    23663.23    23027.64   2283.41 o
   4  -5   5    25583.53    24603.51   1157.80 o
   5  -5   5     2163.77     2160.65    256.40 o
   6  -5   5    23795.95    22577.16   1250.97 o
   7  -5   5    24610.99    24433.91   1552.88 o
   8  -5   5    27620.25    29057.54   1806.72 o
   9  -5   5     5453.01     5124.84    631.32 o
  10  -5   5      187.30     -239.28    218.40 o
  11  -5   5      774.86      281.19    378.24 o
 -12  -4   5      265.73      383.26    343.91 o
 -11  -4   5    10790.58    11227.46    840.91 o
 -10  -4   5    11019.79    11020.78    877.57 o
  -9  -4   5    28846.56    29432.34   2013.58 o
  -8  -4   5    23786.43    24934.54   1243.63 o
  -7  -4   5    10307.94    11232.02    561.02 o
  -6  -4   5     9765.49    10964.30    545.32 o
  -5  -4   5     9793.41    10294.85    539.60 o
  -4  -4   5    51191.93    49603.87   2101.99 o
  -3  -4   5     4900.40     5292.80    257.27 o
  -1  -4   5    49926.42    49186.45   1464.51 o
   0  -4   5   145036.70   141997.69   3620.89 o
   1  -4   5    20773.03    20293.54    680.81 o
   2  -4   5    29916.91    29376.38   1098.96 o
   3  -4   5     5174.85     4180.86    512.66 o
   4  -4   5    19592.44    19504.47    827.59 o
   5  -4   5    71792.71    66702.20   3028.99 o
   6  -4   5     3499.38     3162.23    452.76 o
   7  -4   5     4175.72     4233.84    658.53 o
   8  -4   5     3059.84     3070.59    331.50 o
   9  -4   5    17240.17    17634.94   1183.78 o
  10  -4   5     6400.98     5587.60    836.16 o
  11  -4   5     2506.26     2228.54    359.12 o
 -12  -3   5      709.88      527.19    387.39 o
 -11  -3   5     6072.79     6865.37   1035.95 o
 -10  -3   5     2066.59     1603.03    256.39 o
  -9  -3   5     1628.08     1772.89    273.69 o
  -8  -3   5     5311.43     5875.00    418.30 o
  -7  -3   5    10611.57    11081.77    595.09 o
  -6  -3   5     3850.00     3931.29    397.91 o
  -5  -3   5    18556.39    18656.24    919.99 o
  -4  -3   5     9246.53     9457.02    594.29 o
  -3  -3   5    29144.05    28236.21   2114.90 o
  -2  -3   5    62672.05    59077.29   2639.58 o
  -1  -3   5    23219.15    22320.56    822.85 o
   0  -3   5      221.02      288.51     39.38 o
   1  -3   5    46775.01    46531.09   1565.11 o
   2  -3   5    17661.97    15193.71   1085.01 o
   3  -3   5    48672.27    49658.51   2296.73 o
   4  -3   5     8428.19     8594.18    360.60 o
   5  -3   5    20851.84    19800.30    887.38 o
   6  -3   5     1103.10     1102.07    386.35 o
   7  -3   5    10563.96    11065.21    634.29 o
   8  -3   5     2372.77     2570.80    271.23 o
   9  -3   5    17580.20    18495.71   1408.53 o
  10  -3   5     4252.17     4526.26    424.41 o
  11  -3   5     1786.47     1482.86    602.29 o
  12  -3   5     5786.01     4363.28   1104.44 o
 -12  -2   5      891.75      769.98    465.59 o
 -11  -2   5    21750.70    22348.20   1648.39 o
 -10  -2   5     4296.33     4351.94    418.78 o
  -9  -2   5    19056.85    19787.28   1144.83 o
  -8  -2   5      419.87      888.01    184.97 o
  -7  -2   5     5733.97     5777.57    446.07 o
  -6  -2   5    16764.30    17866.63    877.79 o
  -5  -2   5    38588.82    40430.49   1854.97 o
  -4  -2   5    58828.51    59614.13   3234.75 o
  -3  -2   5    11931.31    11910.10    696.04 o
  -2  -2   5    13604.60    13114.98    896.15 o
  -1  -2   5    21939.35    19876.56   2509.36 o
   0  -2   5    71301.54    70803.05   3415.71 o
   1  -2   5    57609.17    53148.59   1985.05 o
   2  -2   5    49578.59    53483.56   7350.49 o
   3  -2   5    32350.53    32417.79   2431.46 o
   5  -2   5    54228.32    53361.27   2046.66 o
   6  -2   5     4157.56     4323.04    289.83 o
   7  -2   5     2726.14     2573.27    229.42 o
   8  -2   5      374.75      476.61    191.13 o
   9  -2   5    15819.81    16869.61   1201.85 o
  10  -2   5     6771.09     7315.29    607.16 o
  11  -2   5    26258.76    27902.29   1684.68 o
  12  -2   5    10323.07    10664.56   1035.53 o
 -12  -1   5    10592.12     9289.18   1683.67 o
 -11  -1   5    11262.91    10122.01    920.09 o
 -10  -1   5     9832.36     9469.94   1009.24 o
  -9  -1   5    24994.04    26049.32   1393.04 o
  -8  -1   5     5786.83     6355.83    498.70 o
  -7  -1   5     5535.12     5893.29    402.89 o
  -6  -1   5    23341.71    22805.66   1713.77 o
  -5  -1   5    29563.07    29288.52   1357.28 o
  -4  -1   5    75471.77    74178.85   3415.67 o
  -2  -1   5    23741.19    24156.31   1734.73 o
  -1  -1   5     3287.50     3109.68    234.36 o
   0  -1   5    11103.85     4241.52    636.67 o
   1  -1   5     3373.34     2638.62    546.49 o
   2  -1   5     4092.08     4209.91    286.87 o
   5  -1   5    25443.91    25510.10   1220.15 o
   6  -1   5    36779.84    35016.50   1938.97 o
   7  -1   5    69067.96    66327.14   3187.96 o
   8  -1   5    16469.73    15970.77   1016.77 o
   9  -1   5     4691.73     4610.97    520.02 o
  10  -1   5     4048.32     4125.94    450.43 o
  11  -1   5     1411.01      922.73    310.68 o
  12  -1   5     5876.95     5202.88    879.99 o
 -12   0   5      300.53      186.33    494.79 o
 -11   0   5    16174.91    14433.94   1870.87 o
 -10   0   5     7419.05     7288.77    555.50 o
  -9   0   5     5552.47     5758.70    515.57 o
  -8   0   5    38684.14    39374.21   1815.61 o
  -7   0   5     5264.44     5151.52    445.01 o
  -6   0   5   177936.70   184099.14   7461.83 o
  -5   0   5     7258.58     7160.23    296.25 o
  -3   0   5     2831.85     2765.11    196.41 o
  -2   0   5    76249.30    78456.04   5011.66 o
   1   0   5    15276.71     6581.03   1371.14 o
   2   0   5    25616.12    26606.79   1749.60 o
   3   0   5     1769.21     1848.54    134.45 o
   4   0   5    29324.67    27564.36   1639.39 o
   5   0   5    76818.77    74969.84   4439.26 o
   6   0   5     4795.82     4545.48    264.73 o
   7   0   5     7744.51     8243.57    773.97 o
   8   0   5      446.97      698.93    157.41 o
   9   0   5     3032.75     2956.68    609.19 o
  10   0   5    41250.36    40855.10   2863.88 o
  11   0   5     3163.00     3017.14    449.58 o
  12   0   5     4689.25     3943.47    767.52 o
 -12   1   5    10920.67    10753.98   1951.41 o
 -11   1   5    12514.55    11378.55   1175.53 o
 -10   1   5    10302.86    11838.87   1144.31 o
  -9   1   5    24909.94    25129.93   1786.45 o
  -8   1   5     5090.58     5458.29    391.74 o
  -7   1   5     4863.85     4992.60    353.03 o
  -6   1   5    25131.01    23748.27   1398.92 o
  -5   1   5    28198.95    28910.66   1039.01 o
  -4   1   5    79425.74    81435.64   2800.05 o
  -3   1   5     9231.40   106662.37  58085.48 o
  -2   1   5    21952.50    21181.64   1191.75 o
  -1   1   5     3195.02     3337.62    181.72 o
   1   1   5     3841.42     3793.49    453.16 o
   2   1   5     3400.73     3619.15    248.90 o
   5   1   5    25383.23    26861.50   1532.63 o
   6   1   5    34541.83    32048.45   1414.44 o
   7   1   5    68533.41    66561.92   3529.61 o
   8   1   5    18997.10    17743.20   1135.29 o
   9   1   5     4930.16     4483.30    505.40 o
  10   1   5     4318.99     4360.60    613.75 o
  11   1   5     1721.39     1428.24   1960.76 o
  12   1   5     5337.87     4025.87    874.00 o
 -12   2   5      774.36      634.64    592.12 o
 -11   2   5    22746.88    21680.87   2574.33 o
 -10   2   5     3552.57     2555.83    498.98 o
  -9   2   5    15565.42    15894.10   1388.94 o
  -8   2   5     1239.92     1080.17    273.29 o
  -7   2   5     6117.71     5525.85    326.45 o
  -6   2   5    18043.12    18079.54    787.02 o
  -5   2   5    36155.35    35379.44   1509.73 o
  -4   2   5    58019.38    56040.44   2005.98 o
  -3   2   5    12104.34    12881.18    561.92 o
  -2   2   5    12661.93    13120.21   8295.93 o
  -1   2   5    15378.45    15152.91    740.71 o
   0   2   5    72233.81    70549.30   3610.55 o
   1   2   5    68785.63    66575.49   3533.07 o
   2   2   5    48265.66    49393.84   6056.12 o
   3   2   5    35286.96    33837.80   1698.82 o
   4   2   5     1600.27     8523.45   3354.76 o
   5   2   5    48587.41    47179.50   2179.86 o
   6   2   5     4403.09     4384.52    347.41 o
   7   2   5     3426.75     3239.59    339.91 o
   8   2   5       32.84       45.73    184.29 o
   9   2   5    16010.68    16136.58   1612.54 o
  10   2   5     5742.60     5758.03   1844.74 o
  11   2   5    25797.54    30432.07   2659.22 o
  12   2   5    11161.50     9490.56   5837.02 o
 -12   3   5      633.43      973.45    519.46 o
 -11   3   5     6161.29     5514.31    901.75 o
 -10   3   5     1876.23     1720.90    559.68 o
  -9   3   5     1396.41     1142.41    381.23 o
  -8   3   5     5003.02     4589.91    633.64 o
  -7   3   5     9759.47    11207.22    680.99 o
  -6   3   5     5298.60     5407.50    364.45 o
  -5   3   5    16783.39    15274.78    936.87 o
  -4   3   5    15382.66    13284.58   3463.87 o
  -3   3   5    30646.90    30116.55   4916.97 o
  -2   3   5    66598.98    63812.30   4243.51 o
  -1   3   5    28181.71    26125.69   1466.75 o
   0   3   5       28.03      113.21     70.52 o
   1   3   5    52314.66    52440.29   3038.33 o
   3   3   5    42450.70    44314.18   2458.99 o
   4   3   5    10094.43     9885.64    825.61 o
   5   3   5    20851.71    19326.61   1201.76 o
   6   3   5      428.17      507.28    149.00 o
   7   3   5     9979.08    10665.96    720.19 o
   8   3   5     2812.49     1799.87    497.94 o
   9   3   5    17110.52    16537.48   1453.95 o
  10   3   5     4009.29     3713.20    689.11 o
  11   3   5     1318.37     1774.61    801.22 o
  12   3   5     4961.01     4510.37   2193.16 o
 -12   4   5      280.90      838.97   2895.71 o
 -11   4   5    10179.85    10547.41   8180.94 o
 -10   4   5    10864.04    10656.38   1249.86 o
  -9   4   5    26885.12    25520.29   2338.76 o
  -8   4   5    23503.84    24818.03   2133.14 o
  -7   4   5    12684.90    13580.88    887.29 o
  -6   4   5    11091.73    11133.05    732.60 o
  -5   4   5    10505.99    10581.48   2432.50 o
  -4   4   5    50817.45    48893.44   2117.50 o
  -3   4   5     4994.23     5780.18    963.36 o
  -2   4   5     1865.86    37448.84  25212.97 o
  -1   4   5    48041.77    45090.06   1710.40 o
   0   4   5   151952.06   141319.50   9993.63 o
   1   4   5    20837.29    20574.98    770.38 o
   2   4   5    27359.88    28689.71   1531.07 o
   3   4   5     3319.11     3877.61    205.05 o
   4   4   5    17904.45    18128.00    924.50 o
   5   4   5    74031.68    64742.70   5104.60 o
   8   4   5     3041.31     4039.45   4528.45 o
   9   4   5    15568.22    15069.54   2687.64 o
  10   4   5     8159.88     2584.74   3436.72 o
  11   4   5     2465.57     1907.42    635.61 o
 -11   5   5     2847.25     2956.62   2263.35 o
 -10   5   5     9610.58    10687.15   1271.39 o
  -9   5   5    15861.60    15987.27   2161.19 o
  -8   5   5     6920.66     7444.80   7320.01 o
  -7   5   5     9115.60     9744.68   4334.33 o
  -6   5   5    29179.44    28370.29   6861.28 o
  -5   5   5     3915.28     3410.87    578.05 o
  -4   5   5   151280.58   132593.08  10856.81 o
  -2   5   5    27603.76    27007.36   1025.95 o
   0   5   5    41043.94    43340.50   1742.69 o
   1   5   5     4770.72     4875.71    873.82 o
   2   5   5    19756.73    19281.62   1224.32 o
   3   5   5    27670.93    28374.36   1362.55 o
   4   5   5    30076.57    28455.58   1779.49 o
   5   5   5     2035.90     2069.19    278.08 o
   6   5   5    25081.19    21167.35   1705.20 o
   7   5   5    27151.56    29400.08   2403.03 o
   8   5   5    26484.49    23534.87  16134.94 o
   9   5   5     5199.36     6158.28    865.72 o
  10   5   5      154.19     -481.72    476.34 o
  11   5   5      650.38      662.17    784.65 o
 -11   6   5    12163.11     8747.42   1758.25 o
 -10   6   5     7528.14     6217.85    898.56 o
  -9   6   5    15656.81    14497.25   1873.48 o
  -8   6   5    16590.50    16702.44   1477.34 o
  -7   6   5    17820.43    19501.47   1502.24 o
  -6   6   5    65453.90    68103.14   3893.04 o
  -5   6   5     1294.68     1615.76    248.37 o
  -4   6   5    22495.64    21548.77   1441.21 o
  -3   6   5      521.11      751.95    137.90 o
  -2   6   5    13001.85    11400.03   1632.29 o
  -1   6   5     9635.44     9471.40   1970.26 o
   0   6   5    54909.42    51721.94   2793.13 o
   1   6   5     6041.22    18720.63   4173.45 o
   2   6   5    45740.03    46490.04   2199.84 o
   4   6   5    11532.79    10693.45   1103.47 o
   5   6   5    51974.45    49485.48   2508.33 o
   6   6   5      937.12     1035.52    263.54 o
   7   6   5    15805.56    16624.43   1972.40 o
   8   6   5     2107.02     1364.78    601.64 o
   9   6   5    17799.94    17297.53   2520.25 o
  10   6   5    22443.71    20250.52   2479.38 o
  -8   7   5     1693.37     1970.47    451.19 o
  -7   7   5     5106.23     4945.35    838.07 o
  -6   7   5     1697.52     1482.52    335.47 o
  -5   7   5     3811.28     4513.48    632.65 o
  -4   7   5     3328.12     3749.11    558.34 o
  -3   7   5    24650.82    24049.68   1218.86 o
  -2   7   5    26612.31    24657.17   1494.84 o
  -1   7   5     4380.49     4774.96    466.11 o
   0   7   5     3144.89     2941.98    894.94 o
   2   7   5     3137.10     3144.55    280.69 o
   3   7   5    15350.66    16917.90   3549.32 o
   5   7   5    10084.24     9216.97   1118.97 o
   6   7   5     5779.35     5759.19    806.56 o
   7   7   5    34696.68    31597.52   3606.18 o
   8   7   5      572.68      862.02    382.08 o
   9   7   5     5409.54     5750.83    946.88 o
  10   7   5     1349.85     1370.44    523.45 o
  -8   8   5     2112.77     1786.70    578.57 o
  -7   8   5     6516.12     6030.49    953.55 o
  -6   8   5    10063.69    11044.03   1343.19 o
  -5   8   5    13487.44    14191.26   1391.13 o
  -4   8   5    22488.28    20267.42   1395.57 o
  -3   8   5      221.31      390.48    193.95 o
  -2   8   5     3052.83     3190.31    315.99 o
  -1   8   5     2625.03     3192.91    551.67 o
   0   8   5    15677.39    16171.70   1046.26 o
   1   8   5    54298.07    55303.89   3129.89 o
   2   8   5     1275.27     1071.15    433.68 o
   3   8   5    22756.79    22794.70   1770.01 o
   4   8   5     4457.71     4823.02    788.38 o
  -8   9   5      910.87     1949.78    661.53 o
  -7   9   5     5550.93     6336.94    912.27 o
  -6   9   5      482.25      312.63    475.39 o
  -5   9   5     3725.23     3335.80    482.93 o
  -4   9   5      305.48      912.51    396.71 o
  -3   9   5    11994.50    11004.69    924.36 o
  -2   9   5    52478.98    52978.07   3926.11 o
  -1   9   5     4004.15     4101.17    635.23 o
   0   9   5     7283.41     6658.08    681.90 o
   1   9   5     2874.35     3685.01    435.02 o
   2   9   5    10826.12    11560.85    881.31 o
   3   9   5    15800.07    16004.97   1038.55 o
  -6  10   5    25670.93    30555.36   2945.08 o
  -5  10   5      197.17      411.78    403.87 o
  -4  10   5     7960.17     9349.43   1040.05 o
  -3  10   5      297.45       89.34    344.93 o
  -2  10   5     6192.41     6570.55    793.35 o
  -1  10   5     5199.18     6602.17    860.41 o
   0  10   5    25734.47    27403.57   1766.45 o
   1  10   5     1322.01     1671.83    363.13 o
   2  10   5    11836.86    13635.44   1301.26 o
   3  10   5      275.46     -184.88    407.42 o
   4  10   5    11734.17    12527.67   1355.69 o
  -5  11   5      721.22      317.36    553.45 o
  -4  11   5    32137.47    34897.66   2843.88 o
  -3  11   5      159.09      314.55    458.23 o
  -2  11   5     2435.83     3671.98    706.19 o
  -1  11   5      692.12      372.76    506.72 o
   0  11   5     3348.50     4502.13    942.91 o
   1  11   5     1243.36      987.21    544.18 o
   2  11   5     4515.51     6187.96    934.84 o
  -3  12   5      476.69      461.62    488.41 o
  -2  12   5     1135.28     2956.55    854.75 o
  -1  12   5     6949.42     7512.80   1268.49 o
   0  12   5    18561.21    21362.58   1826.69 o
   1  12   5     2672.33     3292.36    716.73 o
   2  12   5     1206.28     1119.80    669.99 o
   3  12   5     3493.60     3597.63    851.36 o
  -3 -12   6     4138.02     3571.02    938.68 o
  -2 -12   6      231.09     -962.70    641.80 o
  -1 -12   6     8297.39     8539.18   1002.75 o
   0 -12   6     1256.32     1285.21    611.54 o
   1 -12   6    19463.63    20883.36   1475.12 o
   2 -12   6     2602.34     2355.92    996.56 o
  -5 -11   6       66.02      467.01    370.05 o
  -4 -11   6     1322.69     1311.98    418.32 o
  -3 -11   6     3484.88     2171.96    682.06 o
  -2 -11   6    33715.64    35189.83   3218.11 o
  -1 -11   6     4352.77     4293.26    833.45 o
   0 -11   6    11292.97    12252.98   1013.00 o
   1 -11   6     2530.26     2063.57    483.88 o
   2 -11   6     3583.16     4121.51    656.06 o
   3 -11   6    14851.58    12134.18   3643.88 o
   4 -11   6      279.05     -170.39    417.99 o
   5 -11   6      414.87      -99.54    363.57 o
  -7 -10   6       77.10      201.94    295.18 o
  -6 -10   6    19035.65    20719.90   1438.65 o
  -5 -10   6      387.89      141.30    257.75 o
  -4 -10   6    28164.92    28910.06   2248.07 o
  -3 -10   6     4732.81     4502.99    451.16 o
  -2 -10   6     7406.27     9961.13   1302.53 o
  -1 -10   6    12388.78    14294.63   1932.69 o
   0 -10   6     2766.64     3102.86    460.19 o
   1 -10   6    21070.53    21398.52   2325.18 o
   2 -10   6     6476.46     6393.64    573.33 o
   3 -10   6     3465.56     3082.17    433.36 o
   4 -10   6    27159.48    29942.22   2184.58 o
   5 -10   6     5681.49     5382.24    515.57 o
   6 -10   6     8884.00     9483.38    880.39 o
   7 -10   6     3532.88     2944.89    528.77 o
  -8  -9   6    29609.35    30951.48   2136.36 o
  -7  -9   6     1430.54     1871.08    368.89 o
  -6  -9   6      603.68      637.03    260.59 o
  -5  -9   6      635.60      749.96    279.47 o
  -4  -9   6    12448.61    13698.30   1123.00 o
  -3  -9   6     9621.67     9793.20    772.76 o
  -2  -9   6      385.82      516.61    222.44 o
  -1  -9   6    13614.50    12873.25    808.36 o
   0  -9   6     9591.08     9022.79    714.35 o
   1  -9   6    11865.66    12280.67    848.74 o
   2  -9   6     4354.92     4184.63    352.79 o
   3  -9   6    15193.43    15563.17    853.18 o
   4  -9   6     3640.18     4051.02    497.18 o
   5  -9   6     2778.12     3240.68    500.94 o
   6  -9   6      544.86      455.09    334.33 o
   7  -9   6     8178.36    10025.74    689.96 o
   8  -9   6    25713.86    27795.89   2605.45 o
  -9  -8   6     3237.41     2627.84    465.80 o
  -8  -8   6     1765.51     1797.32    521.78 o
  -7  -8   6     9122.03     9610.40    785.19 o
  -6  -8   6    15069.19    16122.27   1092.21 o
  -5  -8   6    31001.24    31407.43   1923.05 o
  -4  -8   6    13051.25    13965.01    867.80 o
  -3  -8   6     4303.89     3708.65    334.66 o
  -2  -8   6      777.59      742.77    205.16 o
  -1  -8   6    20594.02    19840.90    863.25 o
   0  -8   6     1411.50     1520.07    212.40 o
   1  -8   6     3154.17     3404.43    288.78 o
   2  -8   6      406.03      311.78    155.72 o
   3  -8   6     8276.64     8960.46    602.20 o
   4  -8   6     5807.36     5488.43    452.54 o
   5  -8   6    55013.47    59628.95   3034.23 o
   6  -8   6     9175.42    10358.72    724.96 o
   7  -8   6     1387.87     1963.68    335.32 o
   8  -8   6      163.30       32.26    271.06 o
   9  -8   6     2070.45     2383.34    422.33 o
 -10  -7   6     2118.31     2380.73    491.09 o
  -9  -7   6    11176.37    11821.79   1743.90 o
  -8  -7   6    25885.87    28018.33   1899.28 o
  -7  -7   6    10598.43    11089.82    721.03 o
  -6  -7   6     8674.84     8733.38    562.97 o
  -5  -7   6      145.40       80.45    137.43 o
  -4  -7   6     9831.42    10326.67    542.85 o
  -3  -7   6    14101.98    14462.64    799.29 o
  -2  -7   6     4610.52     5164.05    320.61 o
  -1  -7   6    35300.66    34948.61   1327.96 o
   0  -7   6     7080.57     6699.65    336.48 o
   1  -7   6    32642.02    34176.75   1240.99 o
   2  -7   6    12548.12    11930.80    549.85 o
   3  -7   6    19184.69    19141.27   1023.40 o
   4  -7   6     1153.71     2028.20    320.90 o
   5  -7   6    11188.56    11404.77    713.52 o
   6  -7   6     1531.20     2068.98    612.28 o
   7  -7   6    12503.48    13132.62    869.29 o
   8  -7   6    20214.29    19170.81   1617.75 o
   9  -7   6    12117.24    11408.50    994.52 o
  10  -7   6      251.18      429.24    366.14 o
 -11  -6   6     1528.29     1712.36    504.38 o
 -10  -6   6     9152.67    10196.34    968.67 o
  -9  -6   6     1168.02      775.05    248.10 o
  -8  -6   6     1594.23     1777.81    252.08 o
  -6  -6   6    24552.07    26437.97   1360.64 o
  -4  -6   6    68545.15    72361.07   3168.19 o
  -3  -6   6     7013.95     6544.46    520.32 o
  -2  -6   6    10528.27    10280.08    491.67 o
  -1  -6   6    40927.78    40033.09   1387.37 o
   0  -6   6    11784.63    12132.27    845.72 o
   1  -6   6    65600.34    64516.34   2097.34 o
   2  -6   6    22463.64    22001.32    952.49 o
   3  -6   6    20428.96    20494.12   1067.27 o
   4  -6   6    47430.61    50741.46   2235.27 o
   5  -6   6    13482.47    15109.25    818.86 o
   6  -6   6    11580.10    11740.72    753.84 o
   7  -6   6     2800.79     3427.13    459.38 o
   8  -6   6     1646.37     1989.91    344.94 o
   9  -6   6     2889.45     2931.78    480.46 o
  10  -6   6    12682.18    11888.02    958.87 o
 -11  -5   6      793.18      548.48    312.39 o
 -10  -5   6    24354.57    25160.71   1739.97 o
  -8  -5   6     5181.76     6196.93    529.21 o
  -6  -5   6    14481.72    14397.11   1064.97 o
  -4  -5   6    11739.84    12160.62    499.54 o
  -3  -5   6     6204.17     6175.90    433.34 o
  -2  -5   6    97867.37    93745.45   3228.72 o
  -1  -5   6    13500.40    13223.98    428.87 o
   0  -5   6    79259.64    74522.43   2262.86 o
   1  -5   6    31209.99    29856.88    944.52 o
   2  -5   6    19010.06    18200.03   3423.29 o
   3  -5   6    25383.20    25487.60   1735.38 o
   5  -5   6      544.62      588.40    130.42 o
   6  -5   6    22814.45    22230.99   1238.63 o
   7  -5   6     4632.15     4914.79    379.84 o
   8  -5   6     6868.61     6079.06    814.58 o
   9  -5   6     1413.31     1147.83    282.18 o
  10  -5   6     8025.31     9111.56   1071.54 o
  11  -5   6       82.27     -182.78    593.27 o
 -12  -4   6      303.39     1028.62    347.66 o
 -11  -4   6     6076.72     6184.55    616.42 o
 -10  -4   6    12574.10    12553.52    884.14 o
  -9  -4   6     2168.18     1982.48    305.80 o
  -8  -4   6    13199.67    12648.27    719.73 o
  -7  -4   6     4200.15     4391.70    367.51 o
  -6  -4   6   101171.11   104851.17   4727.74 o
  -5  -4   6    10166.36    11311.46    684.04 o
  -4  -4   6    13441.65    13777.11   1523.78 o
  -3  -4   6    14595.16    13707.87    707.44 o
  -2  -4   6      644.07    12351.15   9313.28 o
  -1  -4   6    42578.43    41115.80   1545.63 o
   0  -4   6    14026.96    14793.14    780.44 o
   1  -4   6   109075.43   106349.73   3718.47 o
   2  -4   6    20633.15    20141.79    771.92 o
   3  -4   6    39172.93    36134.40   1902.97 o
   4  -4   6    10255.64    10249.25    501.96 o
   5  -4   6    26873.52    25512.26   1865.68 o
   6  -4   6    57487.16    57630.52   3308.62 o
   7  -4   6     6084.33     6445.38    433.42 o
   8  -4   6     5442.55     6203.75    543.56 o
  10  -4   6    28700.44    29386.27   1848.61 o
  11  -4   6     4140.56     3121.70    431.90 o
 -12  -3   6     1807.53     1873.82    471.22 o
 -11  -3   6    23859.02    24522.44   1455.62 o
 -10  -3   6     1104.16      826.12    232.53 o
  -9  -3   6    27250.71    26230.43   1704.28 o
  -8  -3   6    23179.60    22749.62   1164.10 o
  -7  -3   6     1317.72     1439.15    311.88 o
  -6  -3   6     6855.02     7870.54    520.31 o
  -5  -3   6     1607.08     1985.36    178.29 o
  -4  -3   6    12774.36    15010.40   1857.99 o
  -3  -3   6    49279.75    50168.22   2750.68 o
  -2  -3   6    22788.37    21530.03   1001.08 o
  -1  -3   6     5183.70    23482.30   9757.16 o
   0  -3   6     1683.22     1942.20    129.30 o
   1  -3   6    52972.44    50103.04   1629.60 o
   2  -3   6      278.78     6101.00   1695.47 o
   3  -3   6    54524.49    55120.90   2140.50 o
   4  -3   6     3966.19     3979.44    338.39 o
   5  -3   6    26654.06    26549.70   1913.66 o
   6  -3   6      779.06      924.25    161.87 o
   7  -3   6    79928.30    81178.52   4623.15 o
   8  -3   6    23761.00    22424.85   1228.22 o
   9  -3   6    18437.94    18582.75   1094.33 o
  10  -3   6     2730.96     2205.49    347.37 o
  11  -3   6     2225.08     2883.41    410.64 o
  12  -3   6     7029.45     6491.73    878.58 o
 -12  -2   6      426.34      384.93    359.66 o
 -11  -2   6    16875.10    16686.04   1234.43 o
 -10  -2   6    21754.90    23276.74   1497.13 o
  -9  -2   6     3501.94     4365.30    522.47 o
  -8  -2   6     6702.46     5990.05    502.44 o
  -7  -2   6    17606.05    18601.22   1457.12 o
  -6  -2   6    54541.41    54886.78   2520.02 o
  -5  -2   6    72883.56    76096.36   3577.74 o
  -4  -2   6    13222.06    14536.63    653.28 o
  -3  -2   6    43721.41    45580.54   2746.61 o
  -2  -2   6    23184.83    25604.36   1450.34 o
  -1  -2   6    44625.63    44364.50   2393.41 o
   0  -2   6    50178.35    48921.36   2070.50 o
   1  -2   6    33455.51    30169.13   1681.65 o
   2  -2   6     1887.18     1826.24    149.13 o
   3  -2   6    49644.21    50591.34   2814.72 o
   4  -2   6     2813.04    11432.09   3412.77 o
   5  -2   6    92457.70    88311.13   7286.33 o
   6  -2   6    47007.08    46279.49   2104.84 o
   7  -2   6     2931.05     3186.68    280.88 o
   8  -2   6     5521.94     5201.83    475.41 o
   9  -2   6     2889.40     2783.36    362.01 o
  10  -2   6    25522.92    25896.12   1868.96 o
  11  -2   6    18727.26    17977.51   1377.47 o
 -12  -1   6     6592.09     5107.83    962.70 o
 -11  -1   6     1732.96     1184.13    286.81 o
 -10  -1   6    20306.98    19512.88   1363.08 o
  -9  -1   6     1444.23     1407.36    274.00 o
  -8  -1   6    41413.39    37442.07   2401.38 o
  -7  -1   6    11065.37    11473.40    661.86 o
  -6  -1   6    15429.38    15449.83    775.88 o
  -5  -1   6      459.25      466.55    101.08 o
  -4  -1   6    52803.61    51930.32   2581.03 o
  -3  -1   6    13905.65    15073.78    894.47 o
  -2  -1   6    10573.70     2255.04    702.67 o
  -1  -1   6    45523.05    46554.10   3343.20 o
   0  -1   6    51008.57    49349.12   7745.92 o
   1  -1   6    49349.35    48032.72   3920.85 o
   2  -1   6   108264.98   111617.90  15865.32 o
   3  -1   6    45786.71    44199.43   2862.61 o
   5  -1   6     4652.92     4304.21    782.84 o
   6  -1   6     9218.37     9032.71    455.53 o
   7  -1   6     5347.11     6027.74    407.13 o
   8  -1   6    44962.40    45303.46   2467.51 o
   9  -1   6    10849.70    10900.50    807.59 o
  10  -1   6     6510.27     6186.60    554.43 o
  11  -1   6     1230.47     2083.37    388.58 o
  12  -1   6     7844.58     8022.60   2422.63 o
 -12   0   6     7872.19     6586.58   1316.15 o
 -11   0   6     8047.49     6312.01    862.08 o
 -10   0   6    13859.04    14756.02   1076.32 o
  -9   0   6      288.90       81.69    225.80 o
  -8   0   6      871.46      816.93    177.80 o
  -7   0   6      184.45      190.75    123.52 o
  -6   0   6     2828.51     2648.47    154.02 o
  -5   0   6    21499.84    21663.14    785.64 o
  -4   0   6   311602.59   322155.06  14491.32 o
  -3   0   6      429.51     9428.47   5154.33 o
  -2   0   6      823.22    36670.48  22935.48 o
  -1   0   6    38495.29    40899.84   3276.66 o
   1   0   6    55351.99    55974.57   8001.81 o
   2   0   6    77854.64    76218.78   6780.08 o
   4   0   6    83872.46    80097.15   4023.42 o
   5   0   6    26747.57    29144.95   1737.07 o
   6   0   6     4975.61     4794.13    278.61 o
   7   0   6     2356.35     2538.20    222.92 o
   8   0   6       47.82      359.84    385.82 o
   9   0   6     1378.72     1524.55    299.77 o
  10   0   6     4624.87     3367.80    505.16 o
  11   0   6      772.44      733.41    502.52 o
  12   0   6    30823.96    28281.40   4352.49 o
 -12   1   6     7490.24     7487.13   1393.08 o
 -11   1   6     1387.25     1864.92    555.96 o
 -10   1   6    18984.70    19823.08   1948.26 o
  -9   1   6     1422.10     1604.93    266.53 o
  -8   1   6    38272.88    38761.39   2126.49 o
  -7   1   6    10372.25    10573.82    621.83 o
  -6   1   6    18842.98    19682.34    812.02 o
  -5   1   6      630.25      780.62    174.96 o
  -4   1   6    50939.49    51928.50   2423.96 o
  -3   1   6    15502.93    16013.47    660.22 o
  -2   1   6     2327.02     2915.82    197.76 o
  -1   1   6    47105.60    45647.58   3600.76 o
   0   1   6    50900.54    49591.98   6102.08 o
   1   1   6    51889.75    53542.39   3385.13 o
   2   1   6   111023.05   108486.33  13792.51 o
   3   1   6    39767.82    39670.99   3466.04 o
   4   1   6     5958.39    51765.19  19316.56 o
   5   1   6     4952.36     4862.23    341.93 o
   6   1   6    11873.42    11705.12    863.28 o
   7   1   6     4912.49     5467.60    422.64 o
   8   1   6    43012.04    43314.59   2150.00 o
   9   1   6    10869.96     9305.66    794.71 o
  10   1   6     4847.86     5748.05    946.14 o
  11   1   6     1697.04     1025.59    551.54 o
  12   1   6     8911.52     5727.64   1039.88 o
 -12   2   6      586.74     1451.40    622.06 o
 -11   2   6    16370.26    16608.98   1472.04 o
 -10   2   6    21389.47    20859.49   1777.79 o
  -9   2   6     3942.51     3408.27    486.08 o
  -8   2   6     6327.29     5964.11    693.65 o
  -7   2   6    15965.90    15972.82    793.92 o
  -6   2   6    52092.77    50800.82   2119.52 o
  -5   2   6    75006.54    74009.18   2731.58 o
  -4   2   6    12218.66    12851.19    520.83 o
  -3   2   6    43738.61    43248.86   1885.52 o
  -2   2   6    21376.57    21358.91    962.83 o
  -1   2   6    39704.57    39847.98   1664.57 o
   0   2   6    53818.41    55406.80   2862.33 o
   1   2   6    24728.96    24222.75   1206.55 o
   2   2   6     1530.03     1692.75    130.37 o
   3   2   6    51610.96    48869.05   2762.11 o
   4   2   6     3389.09    11005.65   2398.39 o
   5   2   6    93221.53    90044.18   4759.00 o
   6   2   6    46901.40    47006.33   2995.27 o
   7   2   6     3994.68     4093.98    373.71 o
   8   2   6     5753.51     5271.97    521.13 o
   9   2   6     2591.24     3242.79    548.94 o
  10   2   6    25406.77    23665.39   2749.88 o
  11   2   6    18105.73    16647.88   2097.53 o
  12   2   6      417.56     9310.26   4812.60 o
 -12   3   6     1618.32     1463.54    565.86 o
 -11   3   6    22779.49    23286.95   2174.38 o
 -10   3   6      723.15     1047.26    324.63 o
  -9   3   6    27614.11    27386.69   2134.30 o
  -8   3   6    22501.14    20122.49   1939.65 o
  -7   3   6     2199.68     2129.54    286.05 o
  -6   3   6     6916.08     7273.15    363.98 o
  -5   3   6     1800.37     1714.76    125.43 o
  -4   3   6     9847.06     9348.58    548.23 o
  -3   3   6    45647.57    47147.22   2090.90 o
  -2   3   6    26382.32    24578.90   1374.71 o
  -1   3   6     4706.66    67908.77  32253.20 o
   0   3   6     1807.28     2161.10    205.42 o
   1   3   6    46622.32    47880.91   2993.96 o
   3   3   6    49722.83    48387.50   3066.52 o
   4   3   6     4453.21     4068.36    286.46 o
   5   3   6    29224.84    30311.66   1570.36 o
   6   3   6      693.78      506.15    124.38 o
   7   3   6    78687.57    74546.91   5315.05 o
   8   3   6    23377.04    22876.90   2387.83 o
   9   3   6    18596.78    18711.46  13660.65 o
  10   3   6     2923.43     2559.80   2516.07 o
  11   3   6     3788.17     3761.02   1155.63 o
  12   3   6     7061.46     6001.42   1399.21 o
 -12   4   6      518.78     1262.11    721.79 o
 -11   4   6     5998.17     6814.11    958.31 o
 -10   4   6    11438.27    13672.76   1315.07 o
  -9   4   6     1362.51     1691.36    470.12 o
  -8   4   6    11906.62    12552.51   1080.05 o
  -7   4   6     3180.83     3332.39    345.14 o
  -6   4   6   104819.59    99041.16   5294.67 o
  -5   4   6     9946.17     9908.73  27650.45 o
  -4   4   6    11825.02    11651.92   4907.38 o
  -3   4   6    14766.46    14614.31   2018.32 o
  -1   4   6    44609.73    42067.07   2719.79 o
   0   4   6    16930.65    16919.62    911.98 o
   1   4   6   109114.18   100822.41   6968.94 o
   2   4   6    22486.87    21308.90   3507.24 o
   3   4   6    40103.56    40228.56   2434.44 o
   4   4   6    11341.28    11502.17    832.56 o
   5   4   6    24341.71    23346.01   1277.61 o
   6   4   6    54958.20    55630.07   4506.27 o
   7   4   6     6217.62     6799.32    727.93 o
   8   4   6     5330.24     4425.07    644.45 o
   9   4   6      145.22    16368.20  10832.90 o
  10   4   6    25775.81    27700.71   2973.20 o
  11   4   6     4350.96     4137.86   3898.18 o
 -11   5   6      379.06     -185.90    684.69 o
 -10   5   6    26179.41    25343.94   2797.26 o
  -9   5   6      907.46    22352.90  19769.21 o
  -8   5   6     5839.24     5022.95    738.82 o
  -7   5   6      219.36    19752.48  10595.43 o
  -6   5   6    13925.79    14950.92   1659.88 o
  -5   5   6       65.24    16478.43  10868.80 o
  -4   5   6    12523.44    12076.26   1230.30 o
  -3   5   6     5755.17     5187.69    323.94 o
  -2   5   6    99175.14    92493.68   4313.90 o
  -1   5   6    13155.65    12328.93    559.40 o
   0   5   6    78900.30    72552.25   3284.58 o
   1   5   6    33709.13    33945.37   2131.79 o
   2   5   6    19596.93    19511.08   1437.82 o
   3   5   6    26839.84    27969.48   1648.16 o
   5   5   6      585.86      650.41    171.54 o
   6   5   6    23057.97    25223.98   2225.97 o
   7   5   6     4030.27     3572.03   1360.19 o
   8   5   6     8274.48    34856.05  18354.97 o
   9   5   6     1104.45     1405.71   2596.39 o
  10   5   6     9436.28     7959.80   2990.16 o
  11   5   6       51.33      417.11    712.93 o
 -11   6   6     2311.77     2436.55    871.17 o
 -10   6   6     8999.28     6292.92   1075.08 o
  -9   6   6     1486.47     1851.47    879.36 o
  -8   6   6     1911.22     1536.57   1937.26 o
  -7   6   6      806.48    24447.70  11007.88 o
  -6   6   6    27823.63    29294.59   2141.90 o
  -4   6   6    69869.65    65987.55   4592.86 o
  -3   6   6     6532.99     6339.89    447.44 o
  -2   6   6     8805.02     8080.70    992.75 o
  -1   6   6    39057.78    37103.04   1598.86 o
   0   6   6    10992.11    11081.95    598.89 o
   1   6   6    63018.60    61841.23   3004.24 o
   2   6   6    24680.88    24117.24   1177.23 o
   3   6   6    20347.51    21282.40   1530.03 o
   4   6   6    44862.00    45636.01   4156.78 o
   5   6   6    12672.25    12637.50    834.08 o
   6   6   6    11225.10    13117.46   1187.66 o
   7   6   6     1909.10     1911.46    452.35 o
   8   6   6     1532.18      995.67    468.08 o
   9   6   6     2940.57     2636.18    655.10 o
  10   6   6    12984.77    15126.40   3173.75 o
  -8   7   6    25782.74    26968.52   3305.19 o
  -7   7   6    11321.02    11747.73   1295.53 o
  -6   7   6     9379.35     9544.53   1024.15 o
  -5   7   6      240.03      136.71    281.48 o
  -4   7   6     9454.32     9530.62    961.87 o
  -3   7   6    13164.34    13726.31  10965.34 o
  -2   7   6     3453.58     3253.37    398.84 o
  -1   7   6    36129.57    36070.95   2203.04 o
   0   7   6     7218.58     6376.02    413.43 o
   1   7   6    33805.39    33089.75   1817.56 o
   2   7   6    12092.53    10851.15    750.03 o
   3   7   6    23782.79    24488.18   1758.92 o
   4   7   6     2170.38     1987.70    254.96 o
   5   7   6    11733.45    12259.02   1543.22 o
   6   7   6     1980.73     1788.38    509.78 o
   7   7   6    13021.94    16617.76   1939.73 o
   8   7   6    20162.05    23202.02   2602.61 o
   9   7   6    12459.26    11112.89   1530.96 o
  10   7   6      294.97      727.38    499.60 o
  -8   8   6     1577.49     1581.34    439.77 o
  -7   8   6    10118.87    11633.95   1114.29 o
  -6   8   6    13972.92    14747.14   1446.25 o
  -5   8   6    33247.86    32654.43   2914.56 o
  -4   8   6    13677.46    13869.49   1404.88 o
  -3   8   6     5058.00     5190.97    708.71 o
  -2   8   6     1024.56     1139.40    236.91 o
  -1   8   6    19345.99    19051.78   1234.76 o
   0   8   6      613.56      650.09    318.12 o
   1   8   6     2771.34     3077.17    321.64 o
   2   8   6      462.82      565.43    217.17 o
   3   8   6     9436.40     9717.30    895.42 o
   4   8   6     5893.56     5998.31    806.81 o
  -8   9   6    30613.80    31596.37   4341.43 o
  -7   9   6     1623.18     1483.70    452.49 o
  -6   9   6      600.50      193.62    555.51 o
  -5   9   6      562.63      584.18    345.02 o
  -4   9   6    14220.67    16523.52   1449.35 o
  -3   9   6     9841.26    10530.96    994.46 o
  -2   9   6      324.94     1574.78    484.15 o
  -1   9   6    12718.04    14225.58   1039.92 o
   0   9   6     9529.77     9337.25    855.22 o
   1   9   6    11620.92    11785.67    816.36 o
   2   9   6     4358.28     4260.37    585.44 o
   3   9   6    18506.84    19745.98   1956.29 o
   4   9   6     3580.25     3387.84    642.35 o
  -7  10   6       22.07     -274.39    509.23 o
  -6  10   6    18029.85    17670.11   2168.71 o
  -5  10   6      231.26       85.22    397.57 o
  -4  10   6    26609.91    27123.84   1882.80 o
  -3  10   6     4632.47     5543.09    884.28 o
  -2  10   6     7476.12     7942.64   1057.32 o
  -1  10   6    11297.41    12638.76   1316.23 o
   1  10   6    20571.11    22640.38   1913.23 o
   2  10   6     6200.13     5500.65    674.80 o
   3  10   6     2935.09     2341.74    577.08 o
   4  10   6    25328.90    28286.20   2318.31 o
  -5  11   6       80.99      585.94    554.36 o
  -4  11   6     1478.50     1536.29    611.98 o
  -3  11   6     4797.15     4137.09    757.50 o
  -2  11   6    32647.21    36188.22   3370.16 o
  -1  11   6     4228.89     2951.39    614.31 o
   0  11   6    11132.52    12387.63   1456.52 o
   2  11   6     4703.38     4953.30    785.65 o
   3  11   6    13422.06    12257.37   1251.51 o
  -3  12   6     2973.33     2583.01    582.99 o
  -2  12   6      150.55      691.32    653.37 o
  -1  12   6     7554.04     8875.65   1249.90 o
   0  12   6      735.98     1029.56    562.58 o
   1  12   6    18317.02    20341.53   2543.93 o
   2  12   6     2399.74     1050.53    661.86 o
  -3 -12   7     2820.29     2690.62   1057.03 o
  -2 -12   7     2966.09     3144.66    924.93 o
  -1 -12   7     4934.43     4141.18    741.00 o
   0 -12   7     4397.60     3165.71    629.93 o
   1 -12   7     4782.48     3963.98    720.08 o
   2 -12   7     2665.62     2527.93   1057.09 o
  -5 -11   7      454.99      739.33    348.10 o
  -4 -11   7      349.62      369.49    391.58 o
  -3 -11   7    17189.04    20979.69   2091.20 o
  -2 -11   7     1575.73     3126.04    755.00 o
  -1 -11   7     2910.22     2767.39    598.58 o
   0 -11   7    10347.10    10599.52    978.62 o
   1 -11   7     3896.63     3161.63    564.52 o
   2 -11   7     2769.25     3284.86    621.86 o
   3 -11   7     6325.36     5467.30    763.14 o
   4 -11   7    15052.29    19312.42   2087.72 o
   5 -11   7       21.18     -167.88    308.14 o
  -7 -10   7      902.80     1025.01    380.27 o
  -6 -10   7     9452.94     9423.97    978.57 o
  -5 -10   7    20043.46    19553.50   1543.90 o
  -4 -10   7    15138.24    14775.57   1232.16 o
  -3 -10   7      819.65     1537.97    525.61 o
  -2 -10   7    21183.85    19087.87   2326.38 o
  -1 -10   7     7924.54     7924.38    647.82 o
   0 -10   7     1732.21     1085.52    432.73 o
   1 -10   7    13677.89    14265.24   1142.77 o
   2 -10   7      812.73      152.92    233.82 o
   3 -10   7      338.40      276.16    271.48 o
   4 -10   7     9185.20     8739.69    710.95 o
   5 -10   7     1873.74     2018.41    513.50 o
   6 -10   7    25799.22    28310.26   1658.44 o
   7 -10   7     1213.50     1210.32    411.29 o
  -8  -9   7      227.80      576.12    388.59 o
  -7  -9   7    10015.19    12139.75   1012.22 o
  -6  -9   7    14688.29    16024.21   1210.94 o
  -5  -9   7     3587.59     3633.70    440.92 o
  -4  -9   7     2951.21     2409.66    552.98 o
  -3  -9   7    13913.08    13915.15    897.15 o
  -2  -9   7     1344.56     1875.16    467.89 o
  -1  -9   7    11777.75    11094.61    596.93 o
   0  -9   7     4502.06     3857.42    414.59 o
   1  -9   7    15591.97    16349.29   1023.48 o
   2  -9   7    27936.25    28160.70   1500.78 o
   3  -9   7     9359.16     9169.67    899.65 o
   4  -9   7       75.32      608.31    243.06 o
   5  -9   7     1499.09     1989.62    425.10 o
   6  -9   7      552.33      609.02    514.23 o
   7  -9   7     1195.22     1400.75    365.04 o
   8  -9   7     4031.02     3532.66   1088.31 o
  -9  -8   7     1502.60     1288.98    387.15 o
  -8  -8   7      955.21     1701.17    534.85 o
  -7  -8   7     6156.05     7827.64    772.57 o
  -6  -8   7     8757.08    10837.64   1976.79 o
  -5  -8   7     2366.04     2919.65    414.50 o
  -4  -8   7      349.97      170.42    177.01 o
  -3  -8   7    29229.35    28782.34   1573.95 o
  -2  -8   7     3615.36     3014.20    262.47 o
  -1  -8   7    46470.14    43594.82   1747.04 o
   0  -8   7    13098.13    11694.29    646.09 o
   1  -8   7     7694.63     7631.97    418.87 o
   2  -8   7     1197.64     1344.97    202.13 o
   3  -8   7     7944.05     7908.22    535.46 o
   4  -8   7    13347.73    13022.40    918.38 o
   5  -8   7    15845.81    16899.29   1043.93 o
   6  -8   7    15490.23    16757.71   1101.12 o
   7  -8   7     7481.23     8533.14    619.29 o
   8  -8   7     1006.11     1322.69    325.48 o
   9  -8   7      460.69      364.85    374.56 o
 -10  -7   7     4225.66     4903.19    721.18 o
  -9  -7   7     5125.96     3085.78    731.11 o
  -8  -7   7     2951.31     3996.30    628.52 o
  -7  -7   7    19969.99    21908.41   1345.57 o
  -6  -7   7     2314.35     2381.27    325.15 o
  -4  -7   7    11442.63    10710.59    704.33 o
  -3  -7   7    28059.69    27979.56   1232.87 o
  -2  -7   7     1798.12     1608.89    175.24 o
  -1  -7   7    13324.85    12407.95    556.32 o
   0  -7   7     6808.40     6199.48    486.13 o
   1  -7   7    24914.11    24054.26    872.47 o
   2  -7   7    38375.22    36265.32   1899.07 o
   3  -7   7    18649.72    18845.63    945.49 o
   4  -7   7     3366.19     3504.64    328.98 o
   5  -7   7     2523.22     2980.92    416.42 o
   6  -7   7     6649.24     6442.19    493.12 o
   7  -7   7     1562.08     1269.98    299.19 o
   8  -7   7    10380.26     9185.29    802.46 o
   9  -7   7    16923.01    19179.88   1654.46 o
  10  -7   7     3784.33     4935.62    811.57 o
 -11  -6   7     1371.08     1235.87    515.05 o
 -10  -6   7    29830.18    27315.39   2004.41 o
  -8  -6   7       87.38      183.48    189.03 o
  -7  -6   7      802.99      665.83    265.93 o
  -6  -6   7    22702.45    26012.09   1406.52 o
  -5  -6   7    57134.14    58752.05   2123.97 o
  -4  -6   7    31278.13    32466.24   1415.50 o
  -3  -6   7     1945.06     2045.15    206.49 o
  -2  -6   7    33920.49    33690.43   1412.91 o
  -1  -6   7    15911.55    15758.93    650.87 o
   0  -6   7     9800.38     9053.64    734.29 o
   1  -6   7    12864.50    12134.46    448.64 o
   2  -6   7      305.20      483.61     96.39 o
   3  -6   7     5979.17     6813.57    555.06 o
   4  -6   7    17488.53    16572.57    808.75 o
   5  -6   7     9212.18     9119.86    552.33 o
   6  -6   7    62538.56    65593.04   4279.22 o
   7  -6   7     1662.90     2460.76    528.30 o
   8  -6   7    14971.74    15244.08   2952.08 o
   9  -6   7     6674.93     7267.73    795.80 o
  10  -6   7     5368.73     6047.02    943.14 o
 -11  -5   7      518.66      153.81    270.72 o
 -10  -5   7     6212.63     6207.11    532.13 o
  -8  -5   7    46466.52    48838.10   2585.91 o
  -7  -5   7     6844.97     8166.21    545.48 o
  -6  -5   7    26515.46    27047.67   1299.99 o
  -5  -5   7     2729.33     2432.23    224.46 o
  -4  -5   7     7583.09     7097.87    329.14 o
  -3  -5   7    19346.79    19683.12    842.61 o
  -2  -5   7     1829.89    16364.23   3588.08 o
  -1  -5   7    15987.25    15264.59    688.46 o
   0  -5   7    39849.66    38830.65   1394.77 o
   1  -5   7    12155.59    11811.47    389.58 o
   2  -5   7    33202.35    32895.81   2009.67 o
   3  -5   7    22570.16    22240.66    903.26 o
   4  -5   7    46287.71    44017.32   1868.55 o
   5  -5   7     4623.26     4258.33    451.28 o
   6  -5   7    11930.44    12657.01    782.39 o
   8  -5   7    46075.93    45412.48   2773.04 o
   9  -5   7     1913.03     2916.05    469.17 o
  10  -5   7     7105.35     8486.57    854.41 o
  11  -5   7     1950.74     2499.91    507.68 o
 -12  -4   7    19808.38    17738.85   1387.10 o
 -11  -4   7     7247.15     7454.24    699.75 o
 -10  -4   7    12002.77    12462.97    740.67 o
  -9  -4   7    10768.79    10665.48    797.47 o
  -8  -4   7     3695.41     3900.87    366.68 o
  -7  -4   7      858.42      871.57    177.67 o
  -6  -4   7     2526.33     2253.04    253.27 o
  -5  -4   7   140010.92   134635.95   7248.29 o
  -4  -4   7    26388.46    26894.12   2749.09 o
  -2  -4   7    20916.44    19898.65   1016.05 o
  -1  -4   7    35159.72    34992.08   1057.28 o
   0  -4   7    50370.39    48421.88   3088.68 o
   1  -4   7    29859.59    28888.17    934.65 o
   2  -4   7     3225.93   116881.91  58923.97 o
   3  -4   7     2446.04     2347.80    159.72 o
   4  -4   7    48982.49    44609.88   2679.37 o
   5  -4   7    12487.55    11444.61    461.31 o
   6  -4   7    12527.52    13480.82    689.85 o
   7  -4   7    25691.71    26619.58   1477.74 o
   8  -4   7     6458.58     6720.75    505.35 o
   9  -4   7     9793.18    11865.27    760.98 o
  10  -4   7    12391.57    12998.93   1429.98 o
  11  -4   7    10484.49     9680.13   1057.02 o
 -12  -3   7     7038.40     6445.18    654.47 o
 -11  -3   7     1644.13     2201.81    367.46 o
 -10  -3   7     2345.19     2802.99    381.73 o
  -9  -3   7    16712.53    15845.71   1132.67 o
  -8  -3   7    10353.56    10965.95    772.33 o
  -7  -3   7     9373.64    10485.08    580.98 o
  -6  -3   7    15255.48    15741.25    844.86 o
  -5  -3   7     6308.89     6944.82    343.74 o
  -3  -3   7    25126.20    26515.75   1502.66 o
  -1  -3   7    35375.93    35774.75   1164.61 o
   0  -3   7     1061.33     1122.64     74.18 o
   1  -3   7   169369.11   167027.16   5311.65 o
   2  -3   7    29327.88    24453.16   3832.63 o
   4  -3   7    13468.65    13256.92    580.78 o
   5  -3   7     2108.14     2656.58    176.03 o
   6  -3   7     5451.66     5250.81    291.18 o
   7  -3   7     1781.91     1853.05    308.26 o
   8  -3   7    14622.60    14796.82   1028.34 o
   9  -3   7     6656.85     6899.35    562.44 o
  10  -3   7     4743.81     3299.26    548.92 o
  11  -3   7    10168.21    10005.07    922.03 o
  12  -3   7     5370.12     4477.17    723.68 o
 -12  -2   7     8785.91     8863.70    825.82 o
 -11  -2   7    11200.60    11596.57    981.86 o
 -10  -2   7    13950.44    13554.86   1002.62 o
  -9  -2   7     4283.26     4859.27    494.09 o
  -8  -2   7     1704.72     1678.96    521.03 o
  -7  -2   7     6317.47     6208.65    412.89 o
  -6  -2   7     4165.03     3892.31    516.35 o
  -5  -2   7    52158.30    50508.52   2373.34 o
  -4  -2   7    19855.57    21133.11   1005.46 o
  -3  -2   7    62255.60    61529.16   3250.84 o
  -1  -2   7    40913.36    38929.79   1785.00 o
   0  -2   7    60962.90    62770.71   2508.74 o
   1  -2   7    17534.27    16023.72    602.56 o
   2  -2   7    17316.66    17325.96   1098.64 o
   3  -2   7    21963.32    22865.16   1459.54 o
   4  -2   7    65871.80    71204.31   3511.97 o
   5  -2   7    31344.56    30180.93   1250.82 o
   6  -2   7    18804.92    18740.22    917.64 o
   7  -2   7    38670.19    38636.18   2037.96 o
   8  -2   7     1344.78     1484.19    332.68 o
   9  -2   7     6880.65     7802.44    585.67 o
  10  -2   7     8381.79     8439.81    691.45 o
  11  -2   7     6384.65     6800.86    629.23 o
  12  -2   7     1809.11     1197.10    434.01 o
 -12  -1   7     7877.62     7502.42    839.49 o
 -11  -1   7      735.55      604.44    295.09 o
 -10  -1   7    20821.95    22164.32   1111.41 o
  -9  -1   7     1757.13     1775.38    328.10 o
  -8  -1   7    29882.69    30318.55   1655.61 o
  -7  -1   7    20201.44    20822.37   1029.20 o
  -6  -1   7    24486.07    23910.90   1561.72 o
  -5  -1   7    14470.21    14866.30    672.76 o
  -4  -1   7    33792.09    32958.42   1564.99 o
  -3  -1   7    62492.29    65527.90   3331.02 o
  -2  -1   7     9593.02     9811.45    631.04 o
   0  -1   7    53621.14    51551.40   3017.20 o
   1  -1   7     1673.37     1734.62    147.42 o
   2  -1   7   137452.97   145137.83   7847.25 o
   3  -1   7    63023.84    67557.56   5665.99 o
   4  -1   7    21810.97    22078.52   1196.88 o
   5  -1   7     1197.72     1488.53    341.97 o
   6  -1   7     3562.90     3401.65    265.09 o
   7  -1   7     2052.99     2113.73    199.82 o
   8  -1   7    20830.72    20524.09   1097.27 o
   9  -1   7    17040.18    17883.03   1122.98 o
  10  -1   7    16628.05    17187.75   1332.39 o
  11  -1   7     9772.79    10369.65   1011.49 o
  12  -1   7    10718.07    11234.76   1178.22 o
 -12   0   7     4092.27     4300.65    790.70 o
 -11   0   7      134.12      196.90    259.57 o
 -10   0   7    82398.64    83316.09   5078.40 o
  -9   0   7     4697.74     5043.36    492.99 o
  -8   0   7      645.00     1168.97    199.15 o
  -7   0   7     4055.59     3353.60    373.39 o
  -6   0   7    87312.98    89380.80   3309.58 o
  -5   0   7    68362.54    66960.30   2439.54 o
  -4   0   7   127588.67   129033.09   4599.01 o
  -3   0   7      916.04     1196.71    175.48 o
  -2   0   7   147261.41   156299.22   8641.15 o
  -1   0   7    63607.36    66573.93   4559.35 o
   0   0   7      513.54      561.23     67.04 o
   1   0   7    44412.35    47873.46   3096.61 o
   3   0   7      483.46    17609.65   2972.45 o
   4   0   7    13399.80    69414.31  17191.57 o
   6   0   7   211031.88   205370.58  10250.61 o
   7   0   7      201.92      226.91    135.63 o
   8   0   7    28812.62    29408.00   1674.23 o
   9   0   7    14219.10    13712.53    998.67 o
  10   0   7     5561.48     5194.32    594.21 o
  11   0   7     9685.05     9659.10    889.16 o
  12   0   7      133.74     4962.82   3951.63 o
 -12   1   7     7493.16     6790.92   1209.07 o
 -11   1   7     1066.90     1195.75    523.55 o
 -10   1   7    20991.93    23368.77   2051.98 o
  -9   1   7     1675.23     1704.70    271.53 o
  -8   1   7    31777.53    32451.73   1556.44 o
  -7   1   7    21694.88    21659.17   1377.72 o
  -6   1   7    24599.44    24078.34   1041.13 o
  -5   1   7    14897.43    15134.37    609.71 o
  -4   1   7    31674.02    31576.04   1085.51 o
  -3   1   7    58273.50    60679.36   2400.74 o
  -2   1   7    10159.02    10306.07    494.87 o
  -1   1   7     1721.10    30488.95  30308.58 o
   0   1   7    54169.28    54976.45   3378.43 o
   1   1   7     1260.84     1350.67    114.75 o
   2   1   7   120885.22   119826.27   6836.36 o
   3   1   7    50212.33    50108.72   2720.02 o
   4   1   7    21338.94    22526.02   1692.23 o
   5   1   7     1887.88     2190.29    651.34 o
   6   1   7     5506.98     5173.04    460.40 o
   7   1   7     1852.63     1908.82    200.27 o
   8   1   7    21018.79    20297.12   1071.57 o
   9   1   7    17455.92    20088.67   2206.59 o
  10   1   7    17654.82    17049.94   1446.24 o
  11   1   7     9219.67     8964.25   1288.42 o
  12   1   7    11913.65    10454.86   1393.37 o
 -12   2   7     9978.30     7692.42   1460.53 o
 -11   2   7    11377.95    11073.18   1321.78 o
 -10   2   7    13936.37    14354.27   1550.67 o
  -9   2   7     4109.29     3923.67    600.79 o
  -8   2   7     1834.09     1367.04    253.80 o
  -7   2   7     6358.84     6397.31    413.45 o
  -6   2   7     2601.10     2829.36    182.39 o
  -5   2   7    50286.74    47369.34   1745.75 o
  -4   2   7    17624.50    17811.48    610.11 o
  -3   2   7    62027.68    59184.76   2047.12 o
  -2   2   7     1440.12    19984.73  14925.19 o
  -1   2   7    44880.41    42870.71   6369.31 o
   0   2   7    57600.09    60488.32   2669.86 o
   1   2   7    13414.11    12750.73    601.60 o
   2   2   7    18500.85    17732.26    875.45 o
   3   2   7    19118.57    18228.31   1004.11 o
   4   2   7    60410.16    62551.88   3837.40 o
   5   2   7    31108.65    32471.07   1864.30 o
   6   2   7    18525.94    18849.54   1570.76 o
   7   2   7    35161.06    35204.17   3499.84 o
   8   2   7     1238.53     1241.15    207.05 o
   9   2   7     5352.81     5746.40    861.26 o
  10   2   7     9128.48    11820.30   1482.08 o
  11   2   7     7257.40     6421.32    964.15 o
  12   2   7     1733.29     1203.60   1184.78 o
 -12   3   7     7291.57     5192.46    989.45 o
 -11   3   7     2110.02     1058.19    559.09 o
 -10   3   7     2666.40     8002.31   2844.30 o
  -9   3   7    16894.59    16684.22   1666.16 o
  -8   3   7    13424.65    12694.83   1082.04 o
  -7   3   7     8517.19     8284.36    593.11 o
  -6   3   7    14919.69    15110.54    717.36 o
  -5   3   7     7498.94     7550.72    346.51 o
  -4   3   7      870.28    23805.81  10637.54 o
  -3   3   7    19831.11    19371.62    826.08 o
  -2   3   7     1364.82    56471.04  22727.63 o
  -1   3   7    32674.39    30953.69   1251.37 o
   0   3   7     1137.51     1176.18    195.95 o
   1   3   7   168304.30   176177.45   9162.58 o
   2   3   7    31566.80    15814.60   2172.68 o
   3   3   7     9932.20    64866.21  18809.74 o
   4   3   7    15005.85    14111.61   1867.58 o
   5   3   7     4225.97     3510.07    363.52 o
   6   3   7     6768.14     5704.65    534.17 o
   7   3   7     3030.92     3349.58    526.72 o
   8   3   7    14191.53    13690.28   1541.90 o
   9   3   7     6222.52     4794.42    699.73 o
  10   3   7     4539.71     4774.09   1014.27 o
  11   3   7     8371.91     9580.63   1254.93 o
  12   3   7     5352.69     5074.46   1285.47 o
 -12   4   7    20660.80    18740.92   2721.73 o
 -11   4   7     7451.50     9545.36   1353.15 o
 -10   4   7    12359.29    12931.84   1396.31 o
  -9   4   7    11477.37    10208.98   1096.24 o
  -8   4   7     3173.87     2445.27    564.52 o
  -7   4   7      776.74      913.63    212.08 o
  -6   4   7     3205.96     3391.77    361.37 o
  -5   4   7   134880.83   131831.28  11533.95 o
  -4   4   7    27066.46    25547.16   3701.33 o
  -3   4   7     3809.14     3652.43   1017.27 o
  -2   4   7    22711.49    23131.88   1260.36 o
  -1   4   7    33477.40    31396.88   4342.60 o
   0   4   7    43406.04    41446.45   2422.56 o
   1   4   7    32779.86    31771.26   1515.22 o
   3   4   7     2405.29     1982.08    327.48 o
   4   4   7    44910.22    43322.11   3485.83 o
   5   4   7    14570.96    14755.31    868.69 o
   6   4   7    13789.67    14700.97   1364.59 o
   7   4   7    25433.30    24256.64   2005.24 o
   8   4   7     7008.16     8152.61    846.47 o
   9   4   7    10859.58    11728.02   1262.15 o
  10   4   7    10853.35    15849.00  12213.21 o
  11   4   7    10147.76     9827.55   1577.26 o
 -11   5   7      463.72      194.41    657.37 o
 -10   5   7     5483.46     5699.57   2881.96 o
  -9   5   7      408.20    21307.96  15990.66 o
  -8   5   7    47871.79    47059.75   3789.52 o
  -7   5   7     7287.44     7693.23    661.15 o
  -6   5   7    26931.65    28408.02   2184.79 o
  -5   5   7     2761.02     3201.14    279.31 o
  -4   5   7     7518.44     8394.82   1846.69 o
  -3   5   7    19565.58    19148.42   1804.19 o
  -1   5   7    16081.01    15605.65    919.75 o
   0   5   7    40152.78    40875.69   2509.16 o
   1   5   7    10376.02    10552.43    668.68 o
   2   5   7    36071.16    38293.06   1793.21 o
   3   5   7    22441.52    23413.39   1215.20 o
   4   5   7    45476.33    44635.80   2599.86 o
   5   5   7     4689.32     4643.48    401.63 o
   6   5   7    11306.49    11819.29    961.87 o
   8   5   7    43630.86    47872.57   4279.36 o
   9   5   7     1159.15     6418.34   4769.99 o
  10   5   7     5585.51     7179.93   1085.43 o
  11   5   7     2306.93     2594.51    865.40 o
 -11   6   7     1607.81      171.34    610.99 o
 -10   6   7    32341.37    32145.83   3454.63 o
  -8   6   7      146.52      654.95    303.37 o
  -7   6   7      726.24     4321.23   3499.97 o
  -6   6   7    20467.78    21727.10   4895.06 o
  -5   6   7    56706.20    58765.01   7370.25 o
  -4   6   7    28199.11    28877.88   1884.54 o
  -3   6   7     1996.85     2212.71    236.83 o
  -2   6   7    36635.40    35676.15   2445.60 o
  -1   6   7    14715.52    13234.99   1272.16 o
   0   6   7    11361.53    10417.61    717.60 o
   1   6   7    12842.41    12743.79   1627.33 o
   2   6   7      913.97      956.69    296.91 o
   3   6   7     6321.03     7110.39    522.50 o
   4   6   7    19027.76    20636.38   1331.05 o
   5   6   7    10520.23     9455.22    775.79 o
   6   6   7    64403.87    70772.02   6134.79 o
   7   6   7     2024.03     2161.43    509.47 o
   8   6   7    16179.50    17335.46   1551.59 o
   9   6   7     6205.18     5750.04    880.63 o
  10   6   7     5805.88     5015.12    877.90 o
  -8   7   7     3376.19     3962.11    772.44 o
  -7   7   7    20712.03    21348.17   2180.43 o
  -6   7   7     4727.16     3704.23    558.70 o
  -4   7   7    10477.47    10569.88    875.75 o
  -3   7   7    34104.22    34580.33   2542.48 o
  -2   7   7     1337.36     1125.25    281.17 o
  -1   7   7    13768.90    13348.97    997.07 o
   0   7   7     6589.69     6436.13    450.93 o
   1   7   7    24581.49    25184.88   1486.52 o
   2   7   7    41307.79    42398.28   2963.40 o
   3   7   7    15348.97    15486.63   2215.83 o
   4   7   7     3988.38     3835.61    403.26 o
   5   7   7     2841.36     3502.82    638.82 o
   6   7   7     6986.36     5939.52    980.30 o
   7   7   7     1164.24     1595.80    528.88 o
   8   7   7     9254.90     8087.36   1470.30 o
   9   7   7    17155.94    15872.36   1890.25 o
  10   7   7     3964.45     3755.69    978.75 o
  -8   8   7     1154.23     1324.48    588.59 o
  -7   8   7     5449.46     5865.81    853.64 o
  -6   8   7     6647.03     8036.67    720.31 o
  -5   8   7     2422.16     2873.97    464.09 o
  -4   8   7      289.82      621.91    429.02 o
  -3   8   7    26109.11    26914.24   2494.83 o
  -2   8   7     3688.20     2516.04    401.80 o
  -1   8   7    46290.85    46545.64   6824.27 o
   0   8   7    11771.21    11793.32   1044.48 o
   1   8   7     7719.60     8320.47    809.66 o
   2   8   7      868.00      641.51    642.71 o
   3   8   7     7501.72     7216.08    641.10 o
   4   8   7    13182.46    13800.92   1502.81 o
  -8   9   7       90.57     1152.93    529.38 o
  -7   9   7     8720.17     8846.75    970.28 o
  -6   9   7    13991.65    17945.88   1651.13 o
  -5   9   7     3596.56     2500.33    626.32 o
  -2   9   7     1354.94     2201.87    503.96 o
  -1   9   7    13176.07    11918.99   1220.71 o
   0   9   7     4285.27     3524.59    592.68 o
   1   9   7    16662.66    15410.43   7006.46 o
   2   9   7    29322.54    29531.88   2441.37 o
   3   9   7     9954.83     8776.98    756.66 o
   4   9   7      119.75     1129.55    449.97 o
   8   9   7     3821.00     -376.48   1519.56 o
  -7  10   7      865.76      830.28    602.02 o
  -6  10   7    10629.41    13590.61   1437.84 o
  -5  10   7    20048.88    22132.57   1897.74 o
  -4  10   7    15524.54    16748.61   1732.66 o
  -3  10   7      715.42      280.30    375.49 o
  -2  10   7    20912.12    21117.04   1786.03 o
  -1  10   7     7841.96     9773.59   1197.19 o
   0  10   7     1792.38     2870.97    563.03 o
   1  10   7    14776.82    15895.76   1481.77 o
   2  10   7      438.48      215.65    451.34 o
   3  10   7      304.23     -187.76    360.75 o
   4  10   7     9166.36     8096.26   1090.98 o
  -5  11   7      878.61      199.03    506.20 o
  -4  11   7      463.08      788.42    496.34 o
  -3  11   7    15052.88    15092.01   1461.61 o
  -2  11   7     2019.07     2448.77    510.14 o
  -1  11   7     3004.76     2540.48    647.17 o
   0  11   7    10290.98     9236.72   1058.27 o
   1  11   7     2448.48     2674.34    615.25 o
   2  11   7     2027.43     2274.62    583.21 o
  -3  12   7     3251.62     3771.31    799.63 o
  -2  12   7     2851.82     2583.42    855.89 o
  -1  12   7     4925.09     5837.95    874.34 o
   1  12   7     2850.53     2799.33    721.03 o
   2  12   7     2307.23     2344.25    740.85 o
  -2 -12   8     4223.76     3532.95   1046.29 o
  -1 -12   8    13241.78    11117.13   2075.83 o
   0 -12   8     8981.74     7363.47    821.05 o
   1 -12   8      708.58     1388.51    529.38 o
   2 -12   8     2609.89     3682.99    872.78 o
  -5 -11   8      654.14      620.74    314.96 o
  -4 -11   8     4149.18     3479.49    703.98 o
  -3 -11   8     8942.05    11964.54   1537.51 o
  -2 -11   8     7403.85     6505.50   1083.69 o
  -1 -11   8     2002.23     1751.75    547.91 o
   0 -11   8     1816.65     1804.79    517.05 o
   1 -11   8      711.02       37.11    429.17 o
   2 -11   8    35106.48    36705.19   3298.67 o
   3 -11   8      596.08       63.81    351.80 o
   4 -11   8     3091.98     2462.92    573.59 o
   5 -11   8     1057.09      604.56    364.88 o
  -7 -10   8     1351.13     1380.89    370.33 o
  -6 -10   8      349.73      669.61    319.30 o
  -5 -10   8    11672.36    10766.24    855.27 o
  -4 -10   8     1870.37     1799.90    379.30 o
  -3 -10   8     2118.36     2308.08    371.08 o
  -2 -10   8    18592.21    18056.76   1757.50 o
  -1 -10   8    11372.25    11304.14   1069.45 o
   0 -10   8    38177.89    40596.43   3062.51 o
   1 -10   8      897.70      838.75    239.48 o
   2 -10   8     5218.26     4758.43    492.33 o
   3 -10   8     2080.34     1623.59    407.41 o
   4 -10   8     8332.09     7924.69    708.40 o
   5 -10   8     8478.01     9573.70    779.89 o
   6 -10   8     9452.12     9790.77    770.54 o
   7 -10   8      207.87      587.27    372.82 o
  -8  -9   8    12336.01    13789.11    984.69 o
  -7  -9   8    13284.07    16039.16   1164.95 o
  -6  -9   8     6040.86     7909.06    792.00 o
  -5  -9   8     8934.34     9405.68    759.13 o
  -4  -9   8     9479.26     9998.08    778.09 o
  -3  -9   8    14760.84    15700.55    891.24 o
  -2  -9   8       20.67       86.11    199.72 o
  -1  -9   8     2456.17     2382.46    302.25 o
   0  -9   8       79.54       53.11    250.28 o
   1  -9   8     3335.15     2813.63    339.48 o
   2  -9   8      988.42     1346.25    230.52 o
   3  -9   8    13165.25    14004.90    997.63 o
   4  -9   8    34777.71    37153.23   1952.58 o
   5  -9   8     6315.54     6292.10    573.60 o
   6  -9   8    18322.24    19533.29   1348.90 o
   7  -9   8     7314.33     7083.07    619.63 o
   8  -9   8     1951.18     1349.67    508.82 o
  -9  -8   8    29203.17    30982.35   1932.04 o
  -8  -8   8      415.27      944.81    360.21 o
  -7  -8   8     8819.55     9272.40    755.38 o
  -6  -8   8     1469.78     1403.52    251.58 o
  -5  -8   8    29774.65    33324.33   1958.36 o
  -4  -8   8     5495.80     5563.91    456.49 o
  -3  -8   8     4280.44     4075.71    632.10 o
  -2  -8   8     4673.03     4275.42    337.81 o
  -1  -8   8     6066.96     6811.03    434.68 o
   0  -8   8    34938.50    35021.75   1643.41 o
   1  -8   8     9461.88     8954.66    441.30 o
   2  -8   8     1993.12     2195.49    227.99 o
   3  -8   8     2010.45     1919.09    273.36 o
   4  -8   8    11499.20    12644.73    754.53 o
   5  -8   8      411.76      600.20    257.98 o
   6  -8   8     6289.24     6144.93    694.21 o
   7  -8   8    32199.41    35275.47   2057.24 o
   8  -8   8      441.72      723.16    388.89 o
   9  -8   8    34507.02    35876.02   2730.49 o
 -10  -7   8      703.15     1327.26    472.83 o
  -9  -7   8     8510.62     9068.18    822.71 o
  -8  -7   8    11176.08    12819.82   1076.15 o
  -7  -7   8     8817.24     9395.01    763.48 o
  -6  -7   8     2739.81     3626.26    372.65 o
  -5  -7   8    19618.12    20626.13   1079.00 o
  -4  -7   8     9252.13    10131.47    548.45 o
  -3  -7   8    22706.47    23210.61   1332.35 o
  -2  -7   8     2917.38     2832.58    256.41 o
  -1  -7   8     3475.29     3689.82    388.96 o
   0  -7   8     1620.39      951.74    140.56 o
   1  -7   8     9352.28     8530.88    362.52 o
   2  -7   8     5157.04     5618.47    333.39 o
   3  -7   8    32771.26    34987.89   1571.96 o
   4  -7   8    24430.22    26317.58   1499.37 o
   5  -7   8    10827.24    12251.91    712.55 o
   6  -7   8    13576.41    14076.82   1004.70 o
   7  -7   8     6950.89     6388.41    941.23 o
   8  -7   8     1272.02     1564.39    641.89 o
   9  -7   8     8460.48     9299.56   1055.78 o
  10  -7   8     2341.05     3004.37    606.76 o
 -11  -6   8     7835.74     6435.42    792.86 o
 -10  -6   8    11731.77    13074.47    936.75 o
  -9  -6   8     8209.92     8321.47    686.06 o
  -8  -6   8     8702.05     9019.17    903.13 o
  -5  -6   8    42754.88    42797.58   1873.20 o
  -4  -6   8     7677.46     7183.31    426.63 o
  -3  -6   8    15717.29    14792.11    698.72 o
  -2  -6   8    18551.29    18625.14    781.18 o
  -1  -6   8    32202.42    30092.93    958.91 o
   0  -6   8   129998.45   126069.53   3716.57 o
   1  -6   8      489.46      492.84    133.93 o
   2  -6   8    13665.26    12811.46    833.51 o
   4  -6   8    20173.03    21717.39    924.02 o
   5  -6   8    22289.09    20839.49    992.37 o
   6  -6   8    15480.78    17805.67   1270.30 o
   7  -6   8     3056.87     3350.08    473.83 o
   8  -6   8    14378.59    13584.65   1174.84 o
   9  -6   8     2178.25     1321.75    681.14 o
  10  -6   8     3650.08     2728.14    530.72 o
 -11  -5   8      109.54     -160.81    321.83 o
  -9  -5   8     5214.44     5510.19    513.89 o
  -8  -5   8     2536.12     2882.40    331.64 o
  -7  -5   8    13069.57    13871.16    768.67 o
  -6  -5   8    41176.16    45765.54   2205.56 o
  -5  -5   8      921.31      934.87    148.44 o
  -4  -5   8    43104.70    42641.59   1751.69 o
  -3  -5   8    55621.65    55436.80   2576.28 o
  -2  -5   8    35756.11    33863.56   1680.17 o
  -1  -5   8    11541.69    11876.09    597.07 o
   0  -5   8     3931.62     3942.97    167.07 o
   1  -5   8    10527.64    10719.69    380.69 o
   2  -5   8   141865.42   136667.53   4901.69 o
   4  -5   8    13003.31    12545.67    665.81 o
   5  -5   8      348.00      552.07    122.21 o
   6  -5   8     8588.17     8388.28    987.04 o
   7  -5   8     4864.05     4719.03    445.69 o
   8  -5   8     8539.66     7568.43    793.10 o
   9  -5   8     9870.40    10648.20    941.31 o
  10  -5   8     2982.44     2807.89    541.30 o
  11  -5   8     1197.29     1492.40    387.05 o
 -11  -4   8    17813.95    18496.13   1383.06 o
 -10  -4   8    36284.22    38634.15   2865.59 o
  -9  -4   8     5954.88     7130.05    600.87 o
  -8  -4   8    14139.91    13529.41    885.65 o
  -7  -4   8     4439.13     4734.56    409.17 o
  -6  -4   8     2388.59     2964.85    470.89 o
  -5  -4   8    39399.56    40943.38   2030.61 o
  -4  -4   8    20282.33    20587.87   1034.53 o
  -3  -4   8    20760.52    20386.54    858.09 o
  -2  -4   8    61474.65    61869.67   2299.49 o
  -1  -4   8    44173.05    43004.39   1172.24 o
   0  -4   8    47566.97    48251.00   2479.64 o
   1  -4   8    15235.87    14593.41    388.45 o
   2  -4   8    67657.77    67518.58   2454.37 o
   4  -4   8    22631.23    21405.90   1275.36 o
   5  -4   8    40126.16    37427.08   1643.42 o
   6  -4   8    42968.82    42866.39   2211.21 o
   7  -4   8    10272.64     9827.63    643.96 o
   8  -4   8    14787.75    14938.02   1057.50 o
   9  -4   8     6349.63     6674.08    502.49 o
  10  -4   8     9415.21    10129.00   1296.06 o
  11  -4   8    16305.53    13172.40   1564.70 o
 -12  -3   8    13533.01    11265.75   1461.16 o
 -11  -3   8      447.05      726.00    283.35 o
 -10  -3   8      663.77      652.46    261.76 o
  -9  -3   8     7471.88     7437.47    479.83 o
  -8  -3   8     9997.96    10201.95    850.90 o
  -7  -3   8    50902.98    53789.25   2730.99 o
  -6  -3   8     2649.30     2928.70    305.65 o
  -5  -3   8    43709.51    44971.49   3931.51 o
  -4  -3   8    10038.73     9835.46    560.80 o
  -3  -3   8    11583.73    11384.46    770.05 o
  -2  -3   8    15850.79    16479.01    805.69 o
  -1  -3   8     5035.39    36065.69  18863.48 o
   0  -3   8     2362.97     2542.09    135.55 o
   1  -3   8    44126.21    43053.50   1399.41 o
   2  -3   8    49017.39    47718.18   2945.43 o
   3  -3   8    29127.38    31275.52   1533.84 o
   4  -3   8    28516.61    28033.07   1772.52 o
   5  -3   8    40708.82    40389.12   3550.41 o
   6  -3   8    16517.73    15719.05    635.29 o
   7  -3   8    32763.69    33633.49   2159.27 o
   8  -3   8     4256.79     4561.10    408.13 o
   9  -3   8    23269.17    23721.82   1604.94 o
  10  -3   8     2408.99     2233.72    345.32 o
  11  -3   8    23880.76    21108.12   1594.22 o
  12  -3   8      111.30      171.11    339.98 o
 -12  -2   8      364.43      424.37    307.24 o
 -11  -2   8    10237.07    10965.45   1024.94 o
 -10  -2   8    26873.11    27076.06   1529.84 o
  -9  -2   8    31174.66    32658.66   2043.14 o
  -8  -2   8      432.96      642.18    180.15 o
  -7  -2   8    13122.54    12888.18    784.64 o
  -6  -2   8      196.18      -25.28    125.62 o
  -5  -2   8    63977.16    65980.63   2995.18 o
  -4  -2   8    15323.03    15657.03    824.74 o
  -3  -2   8    33670.99    33243.31   5046.09 o
  -2  -2   8    31574.92    33788.67   1813.10 o
   0  -2   8    70314.28    71089.84   2811.62 o
   1  -2   8   105999.12   100728.46   3934.17 o
   2  -2   8    42027.80    25587.49   4412.90 o
   3  -2   8     4076.16    58297.89  13189.63 o
   4  -2   8    26953.38    27115.34   1314.40 o
   5  -2   8    25577.23    23930.18    925.32 o
   6  -2   8    36427.01    36259.57   1685.52 o
   7  -2   8    51782.54    53852.68   2808.12 o
   8  -2   8     7999.72     8247.65    592.28 o
   9  -2   8    43573.85    44560.11   2771.14 o
  10  -2   8     2269.83     1807.76    292.16 o
  11  -2   8    10905.27    10595.68    813.09 o
  12  -2   8       77.11       35.49    386.30 o
 -12  -1   8     7959.13     6607.05    917.69 o
 -11  -1   8      959.26     1084.92    259.74 o
 -10  -1   8      754.01      293.20    254.73 o
  -9  -1   8    13205.39    12688.13   1000.32 o
  -8  -1   8    14815.53    14233.53    755.16 o
  -7  -1   8     5349.82     5963.61    521.54 o
  -6  -1   8    44043.34    44421.43   1826.42 o
  -5  -1   8    13045.08    14775.88   1278.78 o
  -4  -1   8    51087.69    50960.16   2412.88 o
  -3  -1   8    53871.50    59970.13   4768.97 o
  -2  -1   8    11508.58    12509.60   1655.89 o
  -1  -1   8    17507.12    17947.34   1055.87 o
   0  -1   8     8672.15     8507.94    496.20 o
   1  -1   8    70055.82    76312.08  11385.62 o
   2  -1   8    66605.99    67597.85   3734.74 o
   3  -1   8    14787.43    15426.89    858.14 o
   4  -1   8    56163.27    53263.13   2725.54 o
   5  -1   8     3156.04     3675.39    923.06 o
   6  -1   8    23384.55    24774.53   1208.25 o
   7  -1   8     8722.21     8713.57   1244.34 o
   8  -1   8     4944.63     5650.14    394.46 o
   9  -1   8     1796.91     1989.36    235.07 o
  10  -1   8     3444.54     2654.81    345.35 o
  11  -1   8      327.40      624.29    345.68 o
  12  -1   8     8099.10     6976.64   1576.80 o
 -11   0   8     6890.04     7385.89    816.90 o
 -10   0   8    10618.65    12253.87    942.11 o
  -9   0   8    10307.39    10622.22    704.09 o
  -8   0   8    14282.00    15508.59    839.65 o
  -7   0   8     8030.38     8562.16    616.89 o
  -6   0   8      870.66     1037.03    152.60 o
  -5   0   8    62215.38    61181.65   2619.48 o
  -4   0   8    11324.07    11637.84    661.99 o
  -3   0   8      154.82      191.20     66.76 o
  -2   0   8    59625.00    62594.37   3288.01 o
  -1   0   8    22643.72   143159.31  49470.86 o
   0   0   8   365846.75   358728.69  20621.01 o
   1   0   8     1752.83     1696.41    146.22 o
   2   0   8    50037.01    56049.09   3507.71 o
   4   0   8    29968.97    30498.47   1816.16 o
   5   0   8    10812.65     9972.60    667.58 o
   6   0   8      470.91      798.50    234.35 o
   7   0   8     2073.68     2969.21    385.62 o
   8   0   8    48534.35    48565.10   2574.36 o
   9   0   8    20727.81    20026.36   1231.11 o
  10   0   8     1437.05     1327.59    298.46 o
  11   0   8    12590.54    12200.44   1110.98 o
  12   0   8     2466.96      719.21    577.74 o
 -12   1   8     9756.24     9788.29   1511.01 o
 -11   1   8      748.58     1139.98    490.85 o
 -10   1   8      608.14      806.15    461.54 o
  -9   1   8    12508.69    12615.35    830.60 o
  -8   1   8    15256.08    15223.59    954.15 o
  -7   1   8     5676.07     5671.36    363.61 o
  -6   1   8    41838.73    41068.57   1685.17 o
  -5   1   8    13746.73    14780.75    655.87 o
  -4   1   8    48369.93    48044.29   1905.85 o
  -3   1   8    38989.16    39540.62   1406.55 o
  -2   1   8    10759.05    10366.24   1104.29 o
  -1   1   8    18537.13    17827.44   1119.60 o
   0   1   8     8715.89     8604.54    513.58 o
   1   1   8    70227.88    72812.58   4399.10 o
   2   1   8    68411.66    68495.15   3712.23 o
   4   1   8    60969.73    58251.72   3192.05 o
   5   1   8     1720.57    10402.35   6201.00 o
   6   1   8    24014.07    24875.71   1824.76 o
   7   1   8     8445.18     8644.61    575.92 o
   8   1   8     6689.56     6510.77    486.02 o
   9   1   8     1410.51     1315.44    419.62 o
  10   1   8     2925.80     3263.37    414.53 o
  11   1   8      239.73      822.00    524.73 o
  12   1   8     6930.50     4952.05   1194.45 o
 -12   2   8      629.52       39.93    603.38 o
 -11   2   8     8590.17     7843.72   1054.04 o
 -10   2   8    29211.08    29334.08   2402.32 o
  -9   2   8    34493.07    33074.37   2670.68 o
  -8   2   8      317.01      224.02    196.97 o
  -7   2   8    14017.73    13140.03    621.78 o
  -6   2   8      232.28      312.74    130.50 o
  -5   2   8    64058.36    61330.72   2283.83 o
  -4   2   8    14322.60    14646.12    535.89 o
  -3   2   8    36071.75    36430.48   1153.42 o
  -2   2   8    32736.39    32502.98   1328.81 o
  -1   2   8      782.57   103262.89  55632.56 o
   0   2   8    67391.07    67441.17   3033.35 o
   1   2   8    97720.53    92831.92   5179.62 o
   2   2   8    43923.69    10044.27   8260.89 o
   3   2   8     2858.10    54665.30  19314.49 o
   4   2   8    21827.06    23045.12   1791.16 o
   5   2   8    28178.23    27997.93   1869.48 o
   6   2   8    35834.22    35285.03   2773.78 o
   7   2   8    53680.25    52834.96   4012.62 o
   8   2   8     8307.98     8599.79    657.56 o
   9   2   8    44730.14    41723.28   3775.45 o
  10   2   8     1922.08     2083.78    992.79 o
  11   2   8     9668.24     9383.34   1413.12 o
  12   2   8      135.88      -40.44    655.68 o
 -12   3   8    11862.26    11710.52   1790.35 o
 -11   3   8      411.85      338.15    413.99 o
 -10   3   8      909.41     -189.21   1914.25 o
  -9   3   8     9489.43    10672.28   1074.71 o
  -8   3   8     9622.38    10607.23    875.58 o
  -7   3   8    49418.71    49193.50   2739.22 o
  -6   3   8     1784.85     1833.71    204.62 o
  -5   3   8    46458.29    48415.20   1876.78 o
  -4   3   8    10016.44     9574.56   2539.77 o
  -3   3   8    12794.85    13103.51    548.64 o
  -2   3   8    19706.84    19767.72    785.80 o
  -1   3   8     3011.53    82462.33  39777.18 o
   0   3   8     2345.05     2540.96    136.70 o
   1   3   8    46176.39    46185.01   1794.41 o
   2   3   8    46308.11    45048.04   2140.10 o
   3   3   8    28950.58    28231.63   1333.09 o
   4   3   8    30301.08    27718.55   1538.14 o
   5   3   8    36777.27    37411.27   2410.07 o
   6   3   8    16975.34    15833.76   2048.44 o
   7   3   8    35335.47    33663.46   3411.69 o
   8   3   8     3744.91     4639.02    654.06 o
   9   3   8    24200.08    27423.79   2529.61 o
  10   3   8     2456.36     2120.53   1130.05 o
  11   3   8    25745.90    27103.83   4773.22 o
  12   3   8       40.38     -274.71    864.41 o
 -12   4   8     2707.84    34168.83  19192.29 o
 -11   4   8    17720.16    18152.25   2313.47 o
 -10   4   8    36082.39    35334.34   3133.69 o
  -9   4   8     6230.37     5196.68    676.91 o
  -8   4   8    15121.07    13908.58   1448.57 o
  -7   4   8     4577.93     4067.31    297.29 o
  -6   4   8     1884.41     2439.18    566.86 o
  -5   4   8    41291.99    42371.15   4117.09 o
  -4   4   8    19365.28    18642.85  12334.35 o
  -3   4   8    21409.57    22597.44   1833.94 o
  -2   4   8    61384.80    61258.56   2924.32 o
  -1   4   8    47621.41    44588.29   3762.21 o
   0   4   8    42490.69    40570.61   3477.30 o
   1   4   8    14757.29    14820.17    801.41 o
   2   4   8    72158.33    72985.66   3939.85 o
   3   4   8      512.46    11398.30   4962.41 o
   4   4   8    23094.52    24215.32   1183.17 o
   5   4   8    38812.00    37516.10   1911.21 o
   6   4   8    44117.65    46330.59   4494.68 o
   7   4   8    10867.76    10557.50   1295.57 o
   8   4   8    14228.78    17460.47   1550.67 o
   9   4   8     5988.65     6121.26    833.58 o
  10   4   8     9503.51     9126.79   1149.83 o
  11   4   8    17287.40    16594.12   2215.36 o
 -11   5   8       66.47       70.74    534.56 o
 -10   5   8     1767.42    21822.60  11169.74 o
  -9   5   8     5946.04     5971.61    856.66 o
  -7   5   8    12780.71    13567.66   1935.57 o
  -6   5   8    41879.44    42022.77  10823.66 o
  -5   5   8      894.76     1317.71    884.72 o
  -4   5   8    47581.57    47267.21   5226.90 o
  -3   5   8    63508.20    63334.24   3225.32 o
  -2   5   8    36626.50    35028.70   1903.10 o
  -1   5   8    11574.55    11247.85    736.72 o
   0   5   8     3983.24     4309.49    366.34 o
   1   5   8    10495.36    11066.08    644.20 o
   2   5   8   140888.63   135977.11  26363.11 o
   3   5   8     1791.63    26005.74  10429.64 o
   4   5   8    12615.71    13554.19    816.04 o
   5   5   8      224.92      293.17    362.73 o
   6   5   8     8523.73     8437.08    818.69 o
   7   5   8     3823.60     3932.13    633.57 o
   8   5   8     7461.38     9668.42   1093.04 o
   9   5   8    11022.54    11671.09   1330.76 o
  10   5   8     3575.61     2318.01    650.90 o
  11   5   8     1324.81     1499.35    460.78 o
 -11   6   8     7599.73     5312.58    918.93 o
 -10   6   8     9597.23    14053.42   3171.49 o
  -9   6   8     6736.58     5677.23   1419.08 o
  -8   6   8    10436.35    10632.52    947.43 o
  -7   6   8        5.58     9169.97   4906.09 o
  -5   6   8    41705.61    39946.10   2349.28 o
  -4   6   8     9084.40     9251.53    600.95 o
  -3   6   8    14825.74    13251.65   1157.95 o
  -2   6   8    15653.09    14104.83   7264.99 o
  -1   6   8    30677.91    26498.15   1461.37 o
   0   6   8   126037.60   124350.01   6095.25 o
   1   6   8      172.78      218.05    144.06 o
   2   6   8    11215.88    11341.45    876.64 o
   4   6   8    21815.53    23855.05   1356.01 o
   5   6   8    20007.75    19552.19   1844.47 o
   6   6   8    13915.42    12895.07   1465.96 o
   7   6   8     3646.97     4178.08    692.19 o
   8   6   8    12213.39    11656.72   1188.74 o
   9   6   8     1863.81     1834.94    592.95 o
  10   6   8     4697.13     4913.45   2759.80 o
  -8   7   8    10652.21    10304.51   1746.53 o
  -6   7   8     2172.87     3150.56    686.34 o
  -5   7   8    20681.47    21173.14   1521.73 o
  -4   7   8    11206.43    10804.99   1101.95 o
  -3   7   8    20040.39    19023.07   1608.35 o
  -2   7   8     5798.02     1369.88    843.15 o
  -1   7   8     3523.28     3790.29    454.97 o
   0   7   8     1612.82     1090.96    366.36 o
   1   7   8     8223.89     8395.59   4924.60 o
   2   7   8     6234.47     6218.70    460.83 o
   3   7   8    34779.74    35172.34   1964.40 o
   4   7   8    23283.68    22938.09   1706.84 o
   5   7   8    11941.02    12538.56   1381.69 o
   6   7   8    13915.94    12147.10   1859.94 o
   7   7   8     6036.80     5232.00    835.25 o
   8   7   8     1165.99     1600.25    643.31 o
   9   7   8     7202.66     7272.31   1072.39 o
  10   7   8     2358.65     2543.75    759.27 o
  -8   8   8      263.35     1242.21    449.70 o
  -7   8   8     7589.83     9487.56    984.90 o
  -6   8   8     1254.13     1972.61    386.29 o
  -5   8   8    31691.54    31299.36   2694.41 o
  -4   8   8     4708.35     4225.54    586.15 o
  -3   8   8     5230.93    17668.99   9415.01 o
  -2   8   8     3492.71     3349.01    599.88 o
  -1   8   8     6099.34     4801.00    522.72 o
   0   8   8    38099.10    36566.93   2731.01 o
   1   8   8     9807.29    10425.09    978.81 o
   2   8   8     1790.19     1945.04    366.38 o
   3   8   8     2189.58     1887.05    457.23 o
   4   8   8    11360.21    10698.62   1019.51 o
   8   8   8      746.42      231.79   1427.37 o
  -8   9   8    11887.81    12221.55   1523.88 o
  -7   9   8    15143.59    14755.21   1789.13 o
  -6   9   8     6902.95     7861.28   1025.35 o
  -5   9   8     8890.33     9945.02   1012.76 o
  -4   9   8     8973.93     8277.45    904.15 o
  -3   9   8    15060.19    14069.32   1245.96 o
  -2   9   8      308.88      251.63    316.04 o
  -1   9   8     2905.61     2970.28    540.95 o
   0   9   8      114.37     -356.65    301.49 o
   1   9   8     3781.87     4131.79   1933.52 o
   2   9   8     1106.06     1640.42    487.30 o
   3   9   8    12263.54    12622.70   1358.05 o
   4   9   8    38661.69    36286.36   3738.68 o
   8   9   8     1541.60      198.01   1417.29 o
  -7  10   8     1291.10     1508.20    600.19 o
  -6  10   8      419.98     1091.43    438.05 o
  -5  10   8    12175.96    12601.99   1370.06 o
  -4  10   8     1899.37     1859.03    592.98 o
  -3  10   8     1636.61     1551.67    605.10 o
  -2  10   8    19140.92    17831.22   1671.58 o
  -1  10   8    12611.73    15311.06   1609.47 o
   0  10   8    37404.23    43399.42   3599.05 o
   1  10   8      854.07     1719.22    538.31 o
   2  10   8     5204.65     6731.71    743.04 o
   4  10   8     8787.02     8177.58   1299.71 o
  -5  11   8      248.42       12.56    486.34 o
  -4  11   8     3536.22     3719.60    621.79 o
  -3  11   8    10520.41    12899.54   1193.17 o
  -1  11   8     1741.69     1994.29    561.13 o
   0  11   8     1820.26     1367.04    452.88 o
   1  11   8      936.15      259.45    505.68 o
   2  11   8    36213.47    36812.22   3718.60 o
   3  11   8      331.34      191.59    622.86 o
  -2  12   8     4257.04     4907.34    869.99 o
  -1  12   8    11558.91    12029.71   1165.35 o
   0  12   8     8672.02    10650.88   1353.95 o
   1  12   8     1086.20     1219.93    605.78 o
   2  12   8     2599.11     2672.33    861.87 o
  -2 -12   9      724.46      490.74    817.68 o
  -1 -12   9     6288.00     5284.55   1138.89 o
   0 -12   9    22896.38    21027.45   1596.30 o
   1 -12   9     1333.72     1052.35    802.07 o
   2 -12   9     1143.32      891.33    666.78 o
  -5 -11   9      897.28      325.05    418.91 o
  -4 -11   9    21864.33    24277.78   1604.10 o
  -3 -11   9     2635.42      957.32    631.72 o
  -2 -11   9     1203.25     1823.71    823.36 o
  -1 -11   9      972.05      810.69    452.75 o
   0 -11   9      927.50      486.93    424.91 o
   1 -11   9      596.67     1359.87    646.88 o
   2 -11   9     4414.99     3384.76    530.23 o
   3 -11   9     2629.11     2058.23    506.71 o
   4 -11   9    21145.52    19007.73   3535.43 o
   5 -11   9     2603.85     2965.89    806.82 o
  -7 -10   9     4218.94     5037.97   1277.09 o
  -6 -10   9    22919.09    23149.65   1698.51 o
  -5 -10   9     1970.84     1492.72    335.88 o
  -4 -10   9     6696.38     7752.88    663.36 o
  -3 -10   9      146.49     -118.68    273.71 o
  -2 -10   9     7372.64     8221.77   1650.32 o
  -1 -10   9     3115.34     3760.73   1152.00 o
   0 -10   9    20658.99    17822.88   1653.07 o
   1 -10   9     2090.41     2194.02    376.96 o
   2 -10   9    11809.48    12219.05    921.25 o
   3 -10   9      143.89      136.53    332.86 o
   4 -10   9    11293.00    10521.78    838.00 o
   5 -10   9    10894.26    10560.15   1139.00 o
   6 -10   9      126.98      269.66    327.88 o
   7 -10   9     2075.39     1572.97    443.65 o
  -8  -9   9     1919.13     2537.53    507.80 o
  -7  -9   9    11822.44    11654.59    831.97 o
  -6  -9   9     2707.84     3898.14    478.24 o
  -5  -9   9     8598.46     9199.10    732.26 o
  -4  -9   9      102.92      123.96    254.29 o
  -3  -9   9    16152.44    16854.14   1131.00 o
  -2  -9   9    49845.48    48760.04   3997.84 o
  -1  -9   9     2057.90     1673.19    224.93 o
   0  -9   9     8616.09     7962.54    604.94 o
   1  -9   9     1152.41      447.18    232.86 o
   2  -9   9    15856.47    15286.26    765.86 o
   3  -9   9    10576.08     9730.84    728.26 o
   4  -9   9     1738.92     1382.42    463.47 o
   5  -9   9    11660.61    11447.29   1145.36 o
   6  -9   9     1178.42      961.34    284.99 o
   7  -9   9    20268.94    20519.65   1410.14 o
   8  -9   9      759.66      782.80    393.63 o
  -9  -8   9      138.08      261.60    350.75 o
  -8  -8   9       38.72     -235.48    238.74 o
  -7  -8   9     3408.59     3576.38    457.96 o
  -6  -8   9    10171.97    10698.65   1106.15 o
  -5  -8   9    15968.36    18008.34   1033.70 o
  -4  -8   9    12956.47    12659.51    890.79 o
  -3  -8   9     1690.85     1909.57    269.99 o
  -2  -8   9     3045.60     2704.07    257.61 o
  -1  -8   9     2705.42     3150.83    268.96 o
   0  -8   9    25777.58    23819.48   1190.38 o
   1  -8   9    60607.40    59318.07   2186.04 o
   2  -8   9     1305.05     1351.99    196.84 o
   3  -8   9    21043.00    21631.40   1265.24 o
   4  -8   9     2326.78     2657.73    292.88 o
   5  -8   9    18535.96    22196.35   1280.24 o
   6  -8   9     1152.39      843.78    309.44 o
   7  -8   9      210.86      500.07    328.65 o
   8  -8   9      199.32      376.75    291.88 o
   9  -8   9     1766.24     1532.21    440.95 o
 -10  -7   9     2538.35     3183.07    597.73 o
  -9  -7   9     8482.57     8085.96    747.17 o
  -8  -7   9      520.27      682.71    295.12 o
  -7  -7   9    12412.80    13123.83    911.02 o
  -6  -7   9     2950.01     2825.86    439.99 o
  -5  -7   9     5786.36     6633.69    663.57 o
  -3  -7   9    21553.87    22128.55   1136.48 o
  -2  -7   9    51947.29    52790.69   2547.80 o
  -1  -7   9     3506.56     3245.85    224.06 o
   0  -7   9      253.34      236.20     79.78 o
   1  -7   9     2454.00     2173.01    201.08 o
   2  -7   9    19484.74    20763.01    882.37 o
   3  -7   9    20961.08    22344.56   1105.57 o
   4  -7   9      147.38      188.34    188.45 o
   5  -7   9    23573.83    26206.14   1433.13 o
   6  -7   9      705.65     1117.06    300.39 o
   7  -7   9    31816.03    35125.88   2091.37 o
   8  -7   9     1321.35     1152.23    434.28 o
   9  -7   9     5593.59     5781.96    703.06 o
  10  -7   9      552.41      838.42    478.43 o
 -11  -6   9     7912.24     6200.43   2387.75 o
 -10  -6   9    12046.39    13660.14   1058.87 o
  -9  -6   9    11644.63    12342.69    862.00 o
  -8  -6   9    22133.82    23268.20   1280.69 o
  -7  -6   9    17521.86    16340.91   1050.11 o
  -6  -6   9    32757.24    34195.68   2463.74 o
  -5  -6   9     5789.74     6037.02    347.89 o
  -4  -6   9    14968.51    16178.33    713.51 o
  -3  -6   9     4988.80     5043.65    327.43 o
  -2  -6   9    10862.34    10728.23    482.05 o
  -1  -6   9     7217.24     6482.53    339.90 o
   0  -6   9    59298.50    56706.86   1706.58 o
   1  -6   9     2203.91     2162.17    201.71 o
   2  -6   9    45835.60    45686.38   1833.87 o
   5  -6   9    37888.84    40435.82   1977.64 o
   6  -6   9      135.79      198.52    235.22 o
   7  -6   9     8213.28     8524.35    804.39 o
   8  -6   9     2630.06     2697.37    693.62 o
   9  -6   9    20051.22    20394.04   1867.28 o
  10  -6   9    21741.45    22641.13   2006.57 o
 -11  -5   9     1477.53     1045.89    345.54 o
  -9  -5   9    11013.44    11190.36    834.31 o
  -7  -5   9    17909.06    19534.04   1110.89 o
  -6  -5   9    35795.88    36542.47   2067.63 o
  -5  -5   9     9377.09     9137.19    567.19 o
  -4  -5   9   129053.58   127426.53   5248.27 o
  -3  -5   9    10986.13    12217.69    668.02 o
  -2  -5   9    17442.83    18469.43   1003.46 o
  -1  -5   9     1073.33      975.98     98.64 o
   0  -5   9     6029.22     5230.79    214.79 o
   1  -5   9      744.25      532.21     98.04 o
   2  -5   9    10884.28    11423.86    523.28 o
   3  -5   9    10177.59     9581.61    452.39 o
   4  -5   9    38420.30    38005.71   1500.84 o
   5  -5   9      862.25     1020.91    192.20 o
   6  -5   9    34836.96    33858.46   2166.65 o
   7  -5   9    19836.63    19764.09   1170.94 o
   8  -5   9    18790.08    18432.40   1212.00 o
   9  -5   9     7549.17     8970.56   1445.56 o
  10  -5   9       52.83     -331.34    347.12 o
  11  -5   9     1106.29     1867.91    920.11 o
 -11  -4   9     6982.00     7509.65    674.50 o
 -10  -4   9    13304.79    12567.63    945.35 o
  -9  -4   9    32621.85    34804.45   1745.50 o
  -8  -4   9    12968.09    14090.71    918.02 o
  -7  -4   9     8148.92     7783.61   1296.56 o
  -6  -4   9    13755.35    13068.57    836.12 o
  -5  -4   9    13930.52    14392.21    736.73 o
  -4  -4   9    25995.07    27890.13   1400.46 o
  -3  -4   9      980.36     1130.98    166.05 o
  -2  -4   9     2730.30     3382.94   1521.11 o
  -1  -4   9    33619.31    32384.36   1579.15 o
   0  -4   9   137652.75   127826.63   5401.02 o
   1  -4   9    10784.12    10148.04    480.99 o
   2  -4   9    13597.19    12755.29    512.69 o
   3  -4   9     8845.82     8809.71    415.75 o
   4  -4   9    11015.34    11080.36    526.60 o
   5  -4   9    40410.98    40199.45   1568.66 o
   6  -4   9     5912.78     6449.85    534.84 o
   7  -4   9    12301.08    11895.74    686.30 o
   8  -4   9     5059.28     4982.97    700.74 o
   9  -4   9    15984.09    15854.57   1254.10 o
  10  -4   9     2420.18     2527.41    411.23 o
  11  -4   9     3392.17     2832.05    842.22 o
 -12  -3   9     1509.08     1789.89    380.10 o
 -11  -3   9     3635.41     3014.14    396.64 o
 -10  -3   9      860.58     1493.21    383.26 o
  -9  -3   9     2990.36     2275.70    303.74 o
  -8  -3   9     5646.37     6172.14    483.88 o
  -7  -3   9    16316.93    16934.21    819.34 o
  -6  -3   9      476.68      501.52    170.97 o
  -5  -3   9    20255.25    20248.51   1691.56 o
  -4  -3   9    12526.72    13454.97    699.05 o
  -3  -3   9    60596.94    65030.11   3374.72 o
  -2  -3   9    60660.57    62049.13   2662.82 o
  -1  -3   9      318.73     6310.15   3261.88 o
   0  -3   9    14352.49    14829.07    577.01 o
   1  -3   9     4189.40     3681.56    249.62 o
   2  -3   9    27588.15    13615.50   2204.57 o
   3  -3   9    74601.39    79022.02   4937.13 o
   4  -3   9     7389.52     8016.40    420.68 o
   5  -3   9    21483.60    20894.63   1564.19 o
   6  -3   9     3089.58     3140.44    281.36 o
   7  -3   9    13160.00    14598.42    843.10 o
   8  -3   9     1601.01     1553.20    224.15 o
   9  -3   9    27966.71    27275.78   1760.12 o
  10  -3   9     1634.45     1447.31    317.00 o
  11  -3   9     1018.46      770.53    351.97 o
 -12  -2   9     1638.91     1425.05    406.71 o
 -11  -2   9    26666.60    26479.78   1793.01 o
 -10  -2   9     1447.97     1485.97    349.85 o
  -9  -2   9    19754.93    19940.50   1146.71 o
  -8  -2   9     3433.65     3154.42    283.52 o
  -7  -2   9     6614.76     7128.87    380.12 o
  -6  -2   9    20985.91    21398.95    943.12 o
  -5  -2   9    40900.39    39896.59   1910.35 o
  -4  -2   9    62046.86    65327.70   3260.77 o
  -3  -2   9     1877.69    22019.70   5453.94 o
  -2  -2   9    20645.38    22252.47   1275.81 o
  -1  -2   9    74417.54    73981.36   3085.55 o
   0  -2   9   142785.72   141747.20   5369.73 o
   1  -2   9   128319.03   116104.13   3837.73 o
   2  -2   9     2037.95     2081.81    291.61 o
   3  -2   9    27619.92    76615.38  33630.79 o
   5  -2   9    56650.22    57725.48   2850.45 o
   7  -2   9    12097.07    13250.50    753.49 o
   8  -2   9      746.13      893.80    232.53 o
   9  -2   9    26864.33    26597.38   1729.81 o
  10  -2   9     2598.30     2400.71    338.76 o
  11  -2   9    25017.33    24153.29   1937.34 o
  12  -2   9     4676.15     4283.69    662.30 o
 -12  -1   9    10713.63     9206.79   2181.63 o
 -11  -1   9     5624.70     5398.49    565.44 o
 -10  -1   9     7760.82     8540.31    710.56 o
  -9  -1   9    24880.88    24343.96   1358.16 o
  -8  -1   9     1401.34     1499.43    459.73 o
  -7  -1   9    18297.59    17963.63   1005.15 o
  -6  -1   9    15665.73    15183.86    586.87 o
  -5  -1   9    23781.50    24770.02   3417.12 o
  -4  -1   9    63009.96    67132.48   5159.95 o
  -3  -1   9    11906.95    13642.40    633.97 o
  -2  -1   9   108101.79   110025.98   6635.69 o
  -1  -1   9    19121.64    20436.42   1128.26 o
   0  -1   9    15493.35    14629.43    715.31 o
   1  -1   9    24139.41    24533.02   4207.45 o
   2  -1   9    76694.27    79285.28   6121.96 o
   4  -1   9    21905.64    22309.29   2857.30 o
   5  -1   9     5058.24     5173.19    315.35 o
   6  -1   9    33113.49    31904.49   2090.32 o
   7  -1   9    78810.60    80853.67   4038.62 o
   8  -1   9    20267.17    22085.23   1109.54 o
   9  -1   9    10426.81    10937.54    708.91 o
  10  -1   9       30.02       38.41    231.19 o
  11  -1   9     3779.78     3074.03    551.91 o
  12  -1   9     6416.44     6509.31    924.63 o
 -12   0   9      570.47      686.35    521.03 o
 -11   0   9    18739.78    21055.79   2048.42 o
 -10   0   9    23538.26    22925.72   1585.20 o
  -9   0   9     7631.49     7594.91    546.77 o
  -8   0   9    50576.27    50369.45   2513.25 o
  -7   0   9     6568.47     6674.60    485.32 o
  -6   0   9   109367.53   109171.19   3919.20 o
  -5   0   9    11549.66    11838.97    432.71 o
  -3   0   9     1918.58     2597.39    174.95 o
  -2   0   9    47239.27   263762.03 107417.21 o
  -1   0   9     5073.25    48294.08  19145.13 o
   0   0   9      527.70    59157.08  43374.99 o
   1   0   9    27549.71    29553.52   2857.32 o
   2   0   9   268746.94   292240.53  15445.37 o
   3   0   9    24653.22    26274.70   1527.46 o
   4   0   9    65059.18    63976.90   3489.98 o
   5   0   9    37896.25    36732.54   6392.96 o
   6   0   9      638.60      529.56    132.93 o
   7   0   9     5655.81     5518.45    400.74 o
   8   0   9     3346.00     4263.31    635.47 o
   9   0   9    13225.69    13212.34    974.94 o
  10   0   9    34752.48    36968.64   2768.06 o
  11   0   9     4578.17     4655.68   1389.36 o
 -12   1   9    10290.79     9145.54   1369.73 o
 -11   1   9     5303.04     4772.56    837.36 o
 -10   1   9     8429.06     8810.21    770.36 o
  -9   1   9    24690.78    24628.03   1609.58 o
  -8   1   9     1804.41     1917.92    259.35 o
  -7   1   9    16605.19    15872.05    864.58 o
  -6   1   9    19634.15    19040.81    756.93 o
  -5   1   9    21779.90    22179.73    816.59 o
  -4   1   9    68577.77    68535.00   2693.47 o
  -3   1   9    16739.89    17855.65    782.02 o
  -2   1   9   104891.05   104972.10   6715.38 o
  -1   1   9    18209.55    18936.83   3261.62 o
   0   1   9    15593.71    16172.94    935.83 o
   1   1   9    25569.98    27797.11   1777.10 o
   2   1   9    73823.65    75470.18   3847.33 o
   4   1   9    14622.84    14010.95    784.19 o
   5   1   9     4549.80     4335.78    370.89 o
   6   1   9    30550.88    29924.99   2079.57 o
   7   1   9    77650.16    78805.09   5726.72 o
   8   1   9    22132.34    20741.96   1241.02 o
   9   1   9    11052.50    11772.43    970.92 o
  10   1   9      165.11      -13.75    263.07 o
  11   1   9     4242.08     4706.80    938.44 o
  12   1   9     5675.65     4236.26    864.11 o
 -12   2   9     1737.61     1995.89    534.70 o
 -11   2   9    26580.40    25823.51   2459.30 o
 -10   2   9      784.72      805.35    487.76 o
  -9   2   9    17294.89    16766.99   1421.57 o
  -8   2   9     3479.17     3421.43    487.77 o
  -7   2   9     5699.59     5249.12    321.04 o
  -6   2   9    22528.54    24198.72   1101.90 o
  -5   2   9    40952.98    40852.09   1799.21 o
  -4   2   9    58530.45    59872.14   2362.57 o
  -2   2   9    23114.91    23688.54    997.47 o
  -1   2   9    71000.10    69447.58   2608.56 o
   0   2   9   132405.42   132364.38   7248.01 o
   1   2   9   136427.30   136144.25   7099.13 o
   2   2   9     1823.29     1721.77    141.63 o
   3   2   9    31078.79    73364.44  17177.29 o
   5   2   9    52855.71    49956.61   3794.29 o
   7   2   9    13817.12    13549.54   1403.52 o
   8   2   9      151.30       35.08    338.75 o
   9   2   9    29445.70    27849.41   2314.00 o
  10   2   9     1932.29     2742.37    593.25 o
  11   2   9    24207.76    27363.40   5424.46 o
  12   2   9     5187.37     3843.55    907.93 o
 -12   3   9     1576.12     1390.90   2323.21 o
 -11   3   9     3608.90     3289.98    761.66 o
 -10   3   9      898.08      560.00    464.91 o
  -9   3   9     2088.60     2835.21    500.69 o
  -7   3   9    17834.01    18999.11    970.11 o
  -6   3   9     1241.21     1539.23    203.36 o
  -5   3   9    16004.00    16234.94    880.53 o
  -4   3   9    14621.21    14906.98    859.18 o
  -3   3   9    58859.42    56776.07   3316.65 o
  -2   3   9    61605.68    63258.50   3414.31 o
  -1   3   9     2222.80     2242.58    540.38 o
   0   3   9    14081.24    13774.70    636.28 o
   1   3   9     2841.59     3235.40    183.79 o
   2   3   9    30449.36    16097.45  11985.04 o
   3   3   9    77223.29    77539.99   3776.31 o
   4   3   9     5477.38     5861.34    492.27 o
   5   3   9    22995.27    21231.57   1289.43 o
   6   3   9     2023.75     2186.38    395.07 o
   7   3   9    10354.13    10115.20   1033.42 o
   8   3   9     1998.81     2644.24    492.89 o
   9   3   9    28502.99    30525.97   3475.12 o
  10   3   9     1710.30     1746.36   1587.91 o
  11   3   9      856.95     1877.68   1425.05 o
 -11   4   9     7046.64     7788.86   1195.70 o
 -10   4   9    13180.87    11329.86   1374.49 o
  -9   4   9    30648.22    30303.82   2151.32 o
  -8   4   9    13176.15    14932.93   1129.98 o
  -7   4   9     9969.07    10916.97    697.09 o
  -6   4   9    13388.31    13547.99   2610.88 o
  -5   4   9    15255.63    15430.50    811.28 o
  -4   4   9    24357.06    23360.45   1146.54 o
  -3   4   9      909.81     1051.75    159.47 o
  -2   4   9     2296.58     2636.23    583.81 o
  -1   4   9    32774.36    32035.47   9525.81 o
   0   4   9   138845.14   133594.78  13901.38 o
   1   4   9    10201.81    10762.57    661.88 o
   2   4   9    12355.73    12083.25   3220.68 o
   3   4   9     8268.38     9016.53   1783.90 o
   4   4   9     9680.79    10326.32    630.91 o
   5   4   9    43636.86    44689.02   2635.17 o
   6   4   9     6290.12     7514.70    834.42 o
   7   4   9    12078.83    12177.41    904.28 o
   8   4   9     5108.06     6085.27    914.46 o
   9   4   9    15584.15    15620.24   1909.09 o
  10   4   9     3717.21     3541.23   2900.98 o
  11   4   9     3092.69     2961.69   2490.17 o
 -11   5   9     1794.63     1642.80    698.11 o
  -9   5   9    11284.56    11321.45   2873.41 o
  -8   5   9     3313.49    35477.23  37777.03 o
  -7   5   9    19856.02    20490.28   3418.21 o
  -6   5   9    34535.37    33824.94   8493.02 o
  -5   5   9     9693.66     9553.34    605.10 o
  -4   5   9   123567.02   118820.59   5832.75 o
  -3   5   9     9402.44    10471.95    652.39 o
  -2   5   9    19318.82    20319.33   6173.97 o
  -1   5   9      840.15      722.27    694.86 o
   0   5   9     5815.45     6327.38    418.20 o
   1   5   9      132.25      393.60    216.69 o
   2   5   9    13136.53    12545.62   2133.68 o
   3   5   9    12788.32    11783.35   1663.71 o
   4   5   9    40859.41    40559.32   1885.52 o
   5   5   9      910.54      781.07    300.35 o
   6   5   9    35812.76    36216.38   2893.16 o
   7   5   9    20977.62    22723.78   1912.86 o
   8   5   9    20614.29    23431.49  24129.03 o
   9   5   9     7464.48     7303.86    986.72 o
  10   5   9      102.77      453.40    529.65 o
  11   5   9     1056.79      754.80    603.53 o
 -11   6   9     7718.86     5670.58   1277.56 o
 -10   6   9    13163.28    12179.85   9265.17 o
  -9   6   9    12637.02    12947.04   5854.28 o
  -8   6   9    20334.96    19908.01   1604.96 o
  -7   6   9    14816.12    14978.67   1209.59 o
  -6   6   9    33998.21    35126.86   2348.92 o
  -5   6   9     6456.52     6918.71    480.40 o
  -4   6   9    14759.45    15325.29   1182.63 o
  -3   6   9     5462.64     5415.86    432.06 o
  -2   6   9    11897.30    11323.75   2157.09 o
  -1   6   9     8273.28     7088.13    810.03 o
   0   6   9    57988.45    56630.24   5963.64 o
   1   6   9     2293.00     2472.61    355.22 o
   2   6   9    46634.75    48312.77  11379.62 o
   3   6   9      265.65     3865.89   3796.62 o
   5   6   9    36111.35    35297.98   2299.18 o
   6   6   9       69.64      414.19    342.48 o
   7   6   9     8579.88     9688.63   1041.42 o
   8   6   9     4372.99     4605.03    935.99 o
   9   6   9    18830.75    19078.72   2471.06 o
  10   6   9    18737.10    18384.33   2434.54 o
  -8   7   9      594.08      653.65    394.28 o
  -7   7   9    11903.45    11205.02   1239.38 o
  -6   7   9     3260.90     3398.93   1141.34 o
  -5   7   9     4469.98     5726.85    593.19 o
  -3   7   9    22127.56    22641.06   1423.34 o
  -2   7   9    52836.24    48527.61   3139.03 o
  -1   7   9     2847.70     3231.72    531.14 o
   0   7   9      237.40        8.09    200.79 o
   1   7   9     3629.60     2213.07    496.51 o
   2   7   9    17760.93    17462.40   1074.61 o
   3   7   9    17652.01    19392.74   1265.25 o
   4   7   9      153.04      187.48    194.45 o
   5   7   9    22395.01    22898.47   2851.67 o
   6   7   9      594.73      900.12    415.56 o
   7   7   9    32840.69    35333.38   3797.68 o
   8   7   9     1445.81     1471.33    553.45 o
   9   7   9     6340.11     6776.05   1229.32 o
  10   7   9      610.34     1016.94    703.95 o
  -8   8   9      128.34     -521.23    507.93 o
  -7   8   9     3736.85     3254.83    645.21 o
  -6   8   9    11760.36    11178.15   1208.78 o
  -5   8   9    16895.06    15715.89   1500.32 o
  -4   8   9    13416.78    13350.50   1727.44 o
  -3   8   9     1662.66     2674.92   1638.43 o
  -2   8   9     3629.31     4376.79    525.99 o
  -1   8   9     2282.52     3734.79   1782.79 o
   0   8   9    27738.55    27399.48   2187.80 o
   1   8   9    59593.19    61849.75   4431.33 o
   2   8   9     1330.21     1178.44    356.67 o
   3   8   9    18674.79    18809.95   1478.25 o
   4   8   9     2763.90     2130.23    530.58 o
   8   8   9      126.43     -393.68   1401.01 o
  -8   9   9     2432.41     2758.59    596.62 o
  -7   9   9    10479.22    11534.49   1491.67 o
  -6   9   9     2490.43     2834.65    602.12 o
  -5   9   9     8507.81     6797.05    900.55 o
  -4   9   9      106.43      519.71    379.66 o
  -3   9   9    16052.44    16681.28   1617.84 o
  -2   9   9    51863.96    48280.42   5293.82 o
  -1   9   9     2379.96     2206.36    436.29 o
   0   9   9     8750.53     7848.52    888.46 o
   1   9   9      854.45      444.93    334.40 o
   2   9   9    15642.30    16910.01   1221.78 o
   3   9   9    10292.92    10482.27   1034.09 o
   4   9   9     1054.38      837.37    443.48 o
  -7  10   9     4321.58     3705.76    819.74 o
  -6  10   9    21742.32    21856.02   2014.88 o
  -4  10   9     5831.08     5725.94   1001.91 o
  -3  10   9      113.84      -69.08    478.65 o
  -2  10   9     6973.60     7596.11    841.34 o
  -1  10   9     2509.87     2003.91    574.81 o
   0  10   9    19483.41    19176.44   1605.87 o
   1  10   9     1432.30     1575.77    466.57 o
   2  10   9    12591.95    13128.31   1357.31 o
   3  10   9      145.57      485.38    454.85 o
   4  10   9    11516.41    12559.18   1399.25 o
   6  10   9      231.00     1006.52   1715.71 o
  -5  11   9      930.11       81.84    528.55 o
  -4  11   9    22176.29    22224.21   2477.23 o
  -3  11   9     1552.33     1796.82    589.25 o
  -2  11   9     1082.62      174.96    456.40 o
  -1  11   9     1047.70     1612.18    513.52 o
   0  11   9     1014.82     1143.30    433.63 o
   1  11   9      783.05      854.60    470.66 o
   3  11   9     4907.02     4440.19    891.44 o
  -2  12   9      384.74     -232.52    558.06 o
  -1  12   9     6283.48     6023.61   1001.13 o
   0  12   9    21767.10    22115.18   2688.90 o
   1  12   9     1851.35     1492.50    624.85 o
   2  12   9     1140.38     1118.62    631.55 o
  -2 -12  10      372.34     -153.59    819.87 o
  -1 -12  10     4269.32     3860.51    908.01 o
   0 -12  10      818.83     1010.76    572.79 o
   1 -12  10    19031.45    19216.54   1656.72 o
   2 -12  10     2124.27     2525.04   1060.43 o
  -5 -11  10        8.63     -153.73    466.58 o
  -4 -11  10     1449.85     1461.55    472.08 o
  -3 -11  10     1514.75     2261.60    825.04 o
  -2 -11  10    33284.65    40432.39   3835.53 o
  -1 -11  10     6259.41     7161.64    791.88 o
   0 -11  10     7641.18     7542.28    858.24 o
   1 -11  10     4526.84     4718.18    686.65 o
   2 -11  10     2464.89     1675.52    356.88 o
   3 -11  10    14097.30    13170.82   2032.98 o
   4 -11  10      389.95      372.25    447.89 o
   5 -11  10      581.39      543.17    349.15 o
  -7 -10  10      136.55       63.81    322.06 o
  -6 -10  10    20005.67    22319.52   1765.97 o
  -5 -10  10      877.05      671.32    413.57 o
  -4 -10  10    25755.86    26539.78   2081.88 o
  -3 -10  10     5435.23     4836.19    500.60 o
  -2 -10  10     4217.36     4131.56   1092.71 o
  -1 -10  10     5684.20     5948.25    591.09 o
   0 -10  10     3549.22     4039.29    480.62 o
   1 -10  10    17838.95    17237.11   1264.63 o
   2 -10  10     9126.16     8815.78    784.61 o
   3 -10  10     6147.75     6454.96    717.11 o
   4 -10  10    23471.67    27629.60   2194.25 o
   5 -10  10     9504.78     9187.28    791.41 o
   6 -10  10     3804.25     4859.13    671.17 o
   7 -10  10     2450.58     3656.71    736.40 o
  -8  -9  10    20060.72    20958.30   1562.93 o
  -7  -9  10     2066.15     1958.58    560.95 o
  -6  -9  10      825.25     1074.33    353.33 o
  -5  -9  10     3170.05     3067.61    419.68 o
  -4  -9  10    13022.33    14739.53    952.15 o
  -3  -9  10     7309.58     7064.23    574.97 o
  -1  -9  10    14120.23    13941.10    719.00 o
   0  -9  10    18032.79    16506.42   1037.46 o
   1  -9  10     9214.47     7963.96    597.94 o
   2  -9  10     4195.62     3838.19    312.94 o
   3  -9  10    20663.71    22461.71   1233.51 o
   4  -9  10     2089.03     1757.80    320.17 o
   5  -9  10     4923.97     5586.51    577.68 o
   6  -9  10      771.47      817.96    318.52 o
   7  -9  10    13593.69    16407.58   1274.68 o
   8  -9  10    19123.74    20332.13   2189.55 o
  -9  -8  10     9960.84    11488.37   1455.23 o
  -8  -8  10      823.79      636.48    354.90 o
  -7  -8  10    11575.92    13098.17   1502.79 o
  -6  -8  10    18203.40    19238.38   1051.77 o
  -5  -8  10    19854.84    21811.83   1376.64 o
  -4  -8  10    12219.05    12693.53    680.52 o
  -3  -8  10     5512.69     5120.82    446.30 o
  -2  -8  10      742.28      586.03    146.85 o
  -1  -8  10    19998.31    20672.60   1027.84 o
   0  -8  10     5469.81     5673.44    355.39 o
   1  -8  10     1705.32     2115.16    274.53 o
   2  -8  10      577.52      336.73    157.83 o
   3  -8  10    12189.14    13512.89    902.60 o
   4  -8  10     2796.79     3598.47    486.91 o
   5  -8  10    76115.88    75997.46   4369.86 o
   6  -8  10    14110.01    14291.55    982.21 o
   7  -8  10      293.71      435.65    281.40 o
   8  -8  10      219.22      373.99    340.68 o
   9  -8  10     3788.51     3186.12    425.41 o
 -10  -7  10      804.05      556.75    401.37 o
  -9  -7  10     6422.98     7289.45    794.92 o
  -8  -7  10    17747.22    19406.89    995.05 o
  -7  -7  10     4772.87     4651.58    376.36 o
  -6  -7  10    14559.47    14413.34    845.22 o
  -5  -7  10     4347.88     4419.12    481.49 o
  -4  -7  10    16885.70    18105.77    905.03 o
  -3  -7  10    10336.91    10343.64    542.31 o
  -1  -7  10    36985.25    35895.30   1855.67 o
   0  -7  10     2763.71     2705.46    196.88 o
   1  -7  10    32687.19    32173.54   1287.95 o
   2  -7  10    11163.55    10872.74    493.48 o
   3  -7  10    27993.94    28770.82   1470.38 o
   4  -7  10      977.94     1099.29    196.02 o
   5  -7  10     5711.93     6443.23    444.19 o
   6  -7  10     1571.43     1390.86    295.51 o
   7  -7  10    19054.28    21516.75   1368.59 o
   8  -7  10    24474.47    24783.73   2069.59 o
   9  -7  10    12948.67    13043.62   1054.72 o
  10  -7  10      140.74      385.44    412.12 o
 -11  -6  10     1976.47     1153.05    514.70 o
 -10  -6  10    11201.29    12281.89    907.56 o
  -9  -6  10     1300.94     1467.60    452.41 o
  -8  -6  10     6971.48     7931.40    591.34 o
  -6  -6  10    18165.63    19027.37   1018.60 o
  -4  -6  10    66033.56    67211.52   2852.55 o
  -2  -6  10     5918.50     5802.10    345.62 o
  -1  -6  10     5868.39     5400.58    251.66 o
   0  -6  10    20500.79    19166.50    567.23 o
   1  -6  10    43422.64    42389.27   1329.39 o
   2  -6  10    24161.32    23790.35    918.42 o
   3  -6  10    18581.93    18630.78    905.01 o
   4  -6  10    32785.24    34273.48   1601.39 o
   5  -6  10    14799.02    15835.77    913.37 o
   6  -6  10     5004.04     4818.47    459.39 o
   7  -6  10     3286.73     3671.80    403.70 o
   8  -6  10     1649.26     1488.17    702.64 o
   9  -6  10     2516.03     2633.27    456.27 o
  10  -6  10    13278.25    14486.07   1204.52 o
 -11  -5  10      411.28      127.15    333.83 o
 -10  -5  10    18668.18    20181.17   1229.99 o
  -9  -5  10     3284.84     3547.97    361.73 o
  -8  -5  10     4730.80     5944.23    443.35 o
  -7  -5  10     2963.15     2737.89    286.08 o
  -6  -5  10     7081.75     7475.90    876.49 o
  -5  -5  10      855.49     1290.00    382.44 o
  -4  -5  10     8349.61     8960.87    469.39 o
  -2  -5  10   112248.71   106336.45   4096.98 o
  -1  -5  10     3352.34     3556.94    167.06 o
   0  -5  10    33037.55    31528.91   1076.07 o
   1  -5  10    10897.82     9551.87   1699.09 o
   2  -5  10     7796.29     7780.78    329.41 o
   3  -5  10    26342.94    26897.97    985.82 o
   5  -5  10      423.40      304.44    127.83 o
   6  -5  10    25154.83    23871.11   1674.40 o
   7  -5  10     8204.00     8477.04    898.08 o
   8  -5  10    11617.71    12441.85   1574.77 o
   9  -5  10     3811.43     4799.75    573.43 o
  10  -5  10     8437.13     8894.59    897.20 o
  11  -5  10      255.27      385.99    448.54 o
 -11  -4  10     9864.44     9751.48    773.37 o
 -10  -4  10     7942.50     7827.37    578.38 o
  -9  -4  10      862.59      737.24    222.63 o
  -8  -4  10    10553.77     9979.10    770.26 o
  -7  -4  10     6162.73     6653.23    563.95 o
  -6  -4  10    83691.73    86976.23   4422.00 o
  -4  -4  10    11824.66    12204.32    725.34 o
  -3  -4  10    18391.54    18367.80    845.87 o
  -2  -4  10     5439.46     6463.01   6967.85 o
  -1  -4  10    11618.56    12694.19    656.26 o
   0  -4  10      685.28      799.07     66.37 o
   1  -4  10   106838.21   101225.70  12796.06 o
   2  -4  10    34331.93    32475.17   1962.25 o
   3  -4  10    41011.89    39687.79   1914.01 o
   4  -4  10    12010.24    11849.02    521.66 o
   5  -4  10    17485.15    17755.99    843.77 o
   6  -4  10    41562.33    44871.16   2325.95 o
   7  -4  10     4709.72     4839.59    642.24 o
   8  -4  10     4560.87     4814.31    525.74 o
  10  -4  10    31019.22    30393.64   2448.28 o
  11  -4  10     5949.13     4136.88    619.20 o
 -12  -3  10     1196.42      973.15    570.49 o
 -11  -3  10    20224.07    19479.54   1464.53 o
 -10  -3  10     1140.77     1470.39    307.73 o
  -9  -3  10    34779.14    36873.19   2258.07 o
  -8  -3  10    17709.47    19189.24   1038.42 o
  -7  -3  10     2443.57     2731.22    305.15 o
  -6  -3  10     4505.79     4623.83    397.75 o
  -5  -3  10     4099.20     4322.96    332.01 o
  -4  -3  10    33033.40    35587.64   1694.33 o
  -3  -3  10    66718.21    68228.04   3515.89 o
  -2  -3  10    35295.05    34123.21   1503.63 o
  -1  -3  10    22630.67    23532.49   1028.79 o
   0  -3  10    23994.94    24017.54   1773.24 o
   1  -3  10     4952.81     4806.78    176.58 o
   2  -3  10     4426.90     4135.86    353.63 o
   3  -3  10    46224.05    47472.52   5093.84 o
   4  -3  10     3111.44     8569.45   2524.89 o
   5  -3  10    27338.43    28732.81   1362.56 o
   6  -3  10      752.52      617.79    125.51 o
   7  -3  10    97996.55    95671.51   4981.68 o
   8  -3  10    21493.51    22636.32   1541.62 o
   9  -3  10    18690.19    19830.59   1364.10 o
  10  -3  10     1961.01     1944.08    401.84 o
  11  -3  10      432.89      550.81    291.51 o
 -12  -2  10       96.02      362.81    289.61 o
 -11  -2  10    13525.98    14197.07   1050.82 o
 -10  -2  10     9591.17     9897.17   1176.50 o
  -9  -2  10     6907.00     8323.43    677.80 o
  -8  -2  10     4457.09     4000.56    472.89 o
  -6  -2  10    55982.28    56159.58   2566.41 o
  -5  -2  10    27040.66    28650.13   1357.49 o
  -3  -2  10    22319.94    23437.23   1164.09 o
  -1  -2  10    84435.23    82790.91   4098.19 o
   0  -2  10    25170.73    25452.96    961.62 o
   1  -2  10   101960.24    99104.51   6617.89 o
   2  -2  10     5905.00     6392.35    374.71 o
   3  -2  10    62485.66    64526.89   2553.01 o
   5  -2  10    67766.15    65225.11   3950.11 o
   6  -2  10    24216.37    24684.86   1074.10 o
   7  -2  10     2304.41     2863.75    428.90 o
   8  -2  10     4589.71     4816.70    443.38 o
   9  -2  10     3855.43     4240.19    422.28 o
  10  -2  10    29319.31    30556.28   2178.10 o
  11  -2  10    12757.86    12276.05   1247.38 o
  12  -2  10      333.20      963.58   1096.86 o
 -12  -1  10     5570.09     4831.74    813.00 o
 -11  -1  10     2396.32     1910.28    538.76 o
 -10  -1  10    19343.10    19340.93   1433.72 o
  -9  -1  10      372.15      480.10    202.54 o
  -8  -1  10    34927.13    35467.98   1884.97 o
  -7  -1  10     6641.66     6670.43    443.91 o
  -6  -1  10     4344.37     4260.93    231.50 o
  -5  -1  10    10389.41    10681.99    783.08 o
  -4  -1  10    53644.03    54328.65   2516.29 o
  -3  -1  10     7831.09     8633.13    519.35 o
  -2  -1  10    72566.14    73604.63   4287.82 o
  -1  -1  10   149420.33   152596.28   9114.64 o
   0  -1  10    69393.18    67963.64   2838.86 o
   1  -1  10   128499.69   136531.22  22190.52 o
   2  -1  10    55276.06    56701.56   4605.16 o
   3  -1  10    80914.92    90124.05   4893.89 o
   5  -1  10     6213.79     6380.18    381.55 o
   6  -1  10    10069.40     9518.10    587.23 o
   7  -1  10     1957.60     1806.99    301.51 o
   8  -1  10    45313.07    43056.32   2481.10 o
   9  -1  10     9227.58     8384.20    660.02 o
  10  -1  10     3204.26     3688.17    536.01 o
  11  -1  10     1055.73      623.55    326.13 o
  12  -1  10     8875.03     7791.73   5482.53 o
 -12   0  10     4051.87     3617.83    626.25 o
 -11   0  10    11888.60    10521.93   1534.77 o
 -10   0  10    19640.51    20382.78   1262.59 o
  -9   0  10     1277.17      953.54    239.31 o
  -8   0  10     2805.90     3154.79    340.23 o
  -7   0  10     1124.43      932.25    175.90 o
  -6   0  10     1242.60     1402.77    129.22 o
  -5   0  10      745.71      763.75     95.88 o
  -4   0  10   202866.52   206209.17  10350.31 o
  -3   0  10    20486.74    21373.79   1091.99 o
  -2   0  10    57841.31    62435.41   7721.79 o
  -1   0  10    64868.14    67019.24   3637.55 o
   0   0  10    70546.86    70065.48   3176.53 o
   1   0  10    71966.77    75992.51  10298.91 o
   2   0  10    13210.42     6789.39   1608.73 o
   3   0  10    18478.48    11936.71   1577.67 o
   4   0  10    70793.51    71182.98   4842.41 o
   5   0  10    35454.39    36527.43   2112.61 o
   6   0  10     2660.97     3084.02    529.88 o
   7   0  10     5940.24     5950.93    531.88 o
   8   0  10     7104.29     7231.67    559.27 o
   9   0  10      186.01       54.01    218.43 o
  10   0  10    10306.63     9666.55    962.18 o
  11   0  10      276.68      625.60    471.87 o
  12   0  10    25990.41    22486.35   4404.95 o
 -12   1  10     7156.76     6958.82   1039.68 o
 -11   1  10     2049.52     1191.99    525.89 o
 -10   1  10    18468.25    18044.02   1359.60 o
  -9   1  10      443.17      338.27    258.06 o
  -8   1  10    32856.34    31703.86   1709.36 o
  -7   1  10     5994.87     6239.51    423.65 o
  -6   1  10     3361.27     3870.80    261.81 o
  -5   1  10    10993.35    11194.37    498.04 o
  -4   1  10    52880.49    52839.98   1768.19 o
  -3   1  10     7234.98     8215.55    643.63 o
  -2   1  10    61356.95    60687.82   3710.46 o
  -1   1  10   154050.42   154583.09   9581.38 o
   0   1  10    69043.74    69603.76   3714.28 o
   1   1  10   131326.45   143866.77  11302.31 o
   2   1  10    57969.24    59019.23   3435.72 o
   3   1  10    84744.39    89576.22   4248.25 o
   5   1  10     6856.79     7186.15    671.30 o
   6   1  10    10763.27    10797.59    853.08 o
   7   1  10     1443.48     1802.46    507.17 o
   8   1  10    43020.38    43583.20   2468.45 o
   9   1  10     9855.74    10723.00    808.14 o
  10   1  10     4058.32     4996.60    579.66 o
  11   1  10     1440.70     2050.44   2921.60 o
  12   1  10     7439.38     6935.76   1331.05 o
 -12   2  10      120.75      291.40    376.26 o
 -11   2  10    14278.60    14141.28   1576.10 o
 -10   2  10     8234.68     9124.84   1119.14 o
  -9   2  10     7401.37     6241.23    570.04 o
  -8   2  10     4554.25     4700.13    430.67 o
  -7   2  10    10715.31     9963.86    529.03 o
  -6   2  10    53216.67    53477.47   2189.98 o
  -5   2  10    28103.88    28990.84   1032.45 o
  -4   2  10     7655.89     7408.08    361.48 o
  -3   2  10    20298.90    20485.47    888.21 o
  -1   2  10    80839.15    81181.80  10958.92 o
   0   2  10    18897.47    19854.12   1125.03 o
   1   2  10   108239.11   105962.11   5303.58 o
   2   2  10     6079.20     5080.56    350.37 o
   3   2  10    65528.34    65583.98   4263.17 o
   5   2  10    77042.70    73264.21   8488.30 o
   6   2  10    23275.89    24467.86   1716.69 o
   7   2  10     2677.98     2800.07    326.01 o
   8   2  10     4579.85     5186.66    648.41 o
   9   2  10     3483.88     4345.82   1013.46 o
  10   2  10    28577.61    28208.11   3137.58 o
  11   2  10    12755.11    11939.25   1779.00 o
  12   2  10      309.95      720.35   1980.43 o
 -12   3  10     1955.38     2739.16    824.61 o
 -11   3  10    18524.17    15909.67   1661.64 o
 -10   3  10      679.26      798.61    439.06 o
  -9   3  10    34747.39    34141.25   2405.22 o
  -8   3  10    18708.71    16922.60   1565.00 o
  -7   3  10     3648.41     3793.27    309.87 o
  -6   3  10     4736.58     5168.13    360.14 o
  -5   3  10     5382.08     5389.28    263.73 o
  -4   3  10    32796.42    32524.65   1225.66 o
  -3   3  10    68833.95    70420.36   2695.66 o
  -2   3  10    30963.79    31730.04   7105.44 o
  -1   3  10    20521.93    21884.24    795.89 o
   0   3  10    23925.04    24854.66   1076.03 o
   1   3  10     4558.04     4782.46    326.20 o
   2   3  10     4796.92     4685.12    254.52 o
   3   3  10    50860.39    51268.77   2256.66 o
   4   3  10     2779.75     6927.60   1620.78 o
   5   3  10    27907.10    27812.17   1568.05 o
   6   3  10     1013.63      767.31    255.88 o
   7   3  10    96549.84    97532.65   8194.76 o
   8   3  10    20511.26    18536.33   1843.83 o
   9   3  10    17627.24    18949.12   1844.33 o
  10   3  10     1942.24     1657.16    503.96 o
  11   3  10     1678.24     1569.28    580.97 o
 -11   4  10     8915.26     8332.03   1113.13 o
 -10   4  10     6772.43     6532.42    856.16 o
  -9   4  10      389.47       25.37    330.57 o
  -8   4  10     9632.18    10973.68    883.45 o
  -7   4  10     6211.07     6385.34    617.39 o
  -6   4  10    83210.71    82202.86  24022.85 o
  -5   4  10     9042.34   129843.81  84131.01 o
  -4   4  10    11658.55    10664.28   7068.36 o
  -3   4  10    18356.77    18739.52   3383.25 o
  -2   4  10     7364.31     7925.61    578.04 o
  -1   4  10    14695.09    14973.00    577.22 o
   0   4  10      567.10      522.70     89.33 o
   1   4  10   103749.66   101169.17   5750.98 o
   2   4  10    36702.47    38007.23   1927.97 o
   3   4  10    41473.15    40155.78   2479.25 o
   4   4  10    12975.36    14166.11   1119.94 o
   5   4  10    16710.01    16284.01   1034.51 o
   6   4  10    41431.75    47187.70   3972.96 o
   7   4  10     4240.24     4570.24    553.23 o
   8   4  10     5039.05     5180.16    649.79 o
   9   4  10       54.60    16430.15  11197.94 o
  10   4  10    30687.94    26809.69   2574.86 o
  11   4  10     5823.06     4004.60   1542.91 o
 -11   5  10      322.80     -733.49    605.29 o
 -10   5  10    18406.97    18745.09   5674.41 o
  -9   5  10     2549.95     3364.44   8248.72 o
  -8   5  10     5928.56     6223.41    771.63 o
  -7   5  10     2108.12     2130.73    274.69 o
  -6   5  10     7103.42     7259.73   1124.77 o
  -5   5  10      946.30     1369.68    502.33 o
  -4   5  10     9579.03     9138.57    547.80 o
  -2   5  10   116793.78   113505.56   5623.61 o
   0   5  10    33117.82    29117.11   2447.56 o
   1   5  10    11427.16    11305.85    606.99 o
   2   5  10     5944.31     5621.65    551.50 o
   3   5  10    22905.48    25457.56  13664.10 o
   5   5  10      347.69      445.97    187.78 o
   6   5  10    25462.33    26419.60   2238.81 o
   7   5  10     6313.20     8477.26   1166.69 o
   8   5  10    11747.01    11924.46   1174.25 o
   9   5  10     3453.07     4336.59    730.62 o
  10   5  10     8654.16     8196.50   1279.42 o
  11   5  10      240.07     -147.49    618.03 o
 -11   6  10     2935.35     2690.68    818.66 o
 -10   6  10     9908.99    10561.77   1217.93 o
  -9   6  10     1526.78     1020.53    498.85 o
  -8   6  10     7490.18     7901.22    761.98 o
  -7   6  10      295.87    41257.29  19027.71 o
  -6   6  10    19105.14    20259.72   1652.64 o
  -5   6  10     2953.77   112157.43  53585.42 o
  -4   6  10    70208.26    68645.70   3930.38 o
  -3   6  10     1349.89    24902.59  15443.31 o
  -2   6  10     6203.90     5951.48   2554.92 o
  -1   6  10     7702.18     6693.44    580.94 o
   0   6  10    19911.86    18931.34   1799.86 o
   1   6  10    43010.80    42277.34   2550.29 o
   2   6  10    24603.08    24934.22   5100.30 o
   3   6  10    18010.04    17354.17   1510.78 o
   4   6  10    29857.15    31025.41   1387.14 o
   5   6  10    13326.34    14272.66   1129.54 o
   6   6  10     5891.91     6307.91    775.92 o
   7   6  10     3562.05     3163.32    546.19 o
   8   6  10     1242.76     1121.91    494.35 o
   9   6  10     2905.98     2171.34    625.13 o
  10   6  10    15317.52    16714.94   2151.77 o
  -8   7  10    17577.95    15423.52   2472.92 o
  -7   7  10     4189.58     4844.65    637.95 o
  -6   7  10    14126.57    16117.13   2887.30 o
  -5   7  10     4361.71     4692.53   2149.50 o
  -4   7  10    15958.05    14941.71   1526.95 o
  -3   7  10     9933.02    12140.07   3961.40 o
  -2   7  10     4031.78    69931.06  29037.98 o
  -1   7  10    38870.20    36240.02   2030.16 o
   0   7  10     2606.74     2435.32    815.66 o
   1   7  10    33755.71    33297.83   5587.56 o
   2   7  10    10101.34    10765.91    889.62 o
   3   7  10    30574.10    28932.11   2273.05 o
   4   7  10     1032.01      807.34    185.48 o
   5   7  10     5544.79     5665.32    813.14 o
   6   7  10     2003.79     1014.12    477.11 o
   7   7  10    17943.03    17488.63   1779.61 o
   8   7  10    26008.99    26212.07   3185.69 o
   9   7  10    12768.01    11002.17   1748.76 o
  10   7  10       28.64     -148.34    548.38 o
  -8   8  10      620.42      715.45    483.54 o
  -7   8  10    11245.44    11576.52   1579.29 o
  -6   8  10    16568.26    16231.07   1701.73 o
  -5   8  10    20001.32    20388.78   2333.30 o
  -4   8  10    13145.07    13643.53   1204.62 o
  -3   8  10     5876.78     5971.44    726.56 o
  -2   8  10      516.92      754.75    343.85 o
  -1   8  10    19333.43    17538.85   1479.95 o
   0   8  10     3483.39     3769.03   1943.63 o
   1   8  10     1327.96     2636.77    414.37 o
   2   8  10      419.25      357.00    294.89 o
   3   8  10    14409.79    14082.40   1493.33 o
   4   8  10     2526.58     2965.31    530.86 o
   8   8  10       87.09      -27.63   1656.74 o
  -8   9  10    20799.80    22089.92   2882.89 o
  -7   9  10     2543.74     2098.33    600.98 o
  -6   9  10      988.19     1126.19    478.22 o
  -5   9  10     3250.16     3481.24    746.18 o
  -4   9  10    15407.28    16124.90   1550.05 o
  -3   9  10     7186.81     6228.49    806.68 o
  -1   9  10    13896.78    13876.36    954.92 o
   0   9  10    17501.11    16956.55   1612.74 o
   1   9  10    10091.07    11055.50    914.67 o
   2   9  10     3796.30     2870.08    448.82 o
   3   9  10    21005.30    16984.46   1821.68 o
   4   9  10     2115.38     2423.32    465.17 o
  -7  10  10      203.00      473.78    550.25 o
  -6  10  10    21393.94    22397.99   2367.42 o
  -5  10  10     1079.50     1208.73    466.27 o
  -4  10  10    25228.28    26764.06   2781.57 o
  -3  10  10     5886.10     5131.18    828.30 o
  -2  10  10     3890.43     3730.30    614.15 o
  -1  10  10     4339.81     5973.55    697.37 o
   1  10  10    16942.23    18699.56   2008.46 o
   2  10  10     8801.43     8685.72   1133.01 o
   3  10  10     5328.20     6625.95    792.56 o
   4  10  10    22556.21    27955.20   2970.84 o
  -5  11  10        6.15      445.72    503.37 o
  -4  11  10     1277.31     1225.20    599.86 o
  -3  11  10     2395.80     2445.95    567.19 o
  -2  11  10    33527.01    36233.73   3753.71 o
  -1  11  10     6003.73     6041.96    948.46 o
   0  11  10     7720.69     8184.41   1062.74 o
   1  11  10     5243.12     5426.78    882.75 o
   2  11  10     2598.26     2636.09    660.48 o
   3  11  10    12016.62    13966.17   1326.25 o
   5  11  10      703.85     -585.61   1199.59 o
  -2  12  10      345.00      359.44    596.99 o
  -1  12  10     4018.81     3258.15    835.17 o
   0  12  10      634.29      286.39    556.38 o
   1  12  10    19207.54    18107.44   1812.82 o
   2  12  10     2025.08     2335.35    641.44 o
  -2 -12  11     3142.94     2398.87    877.96 o
  -1 -12  11     3909.96     3562.55    978.27 o
   0 -12  11     1406.85      749.05    507.38 o
   1 -12  11     5589.86     5186.01    705.49 o
  -5 -11  11       82.80       71.86    397.41 o
  -4 -11  11     2907.48     2107.69    501.48 o
  -2 -11  11     2217.65     4269.76    772.77 o
  -1 -11  11     3466.69     3276.77    602.02 o
   0 -11  11     9471.79    10594.17   1242.82 o
   1 -11  11     3505.76     5313.35    622.69 o
   2 -11  11     3000.82     3339.78    472.94 o
   3 -11  11     8916.35     7716.45   2526.85 o
   4 -11  11     6360.99     4983.40    887.67 o
   5 -11  11       79.17       27.92    401.91 o
  -7 -10  11      164.05      383.67    353.88 o
  -6 -10  11    15874.65    17155.16   1451.18 o
  -5 -10  11    14564.64    14853.19   1239.36 o
  -4 -10  11    16865.03    15403.30   1209.71 o
  -3 -10  11      742.04      947.88    369.88 o
  -2 -10  11    12445.38    12572.04   1123.65 o
  -1 -10  11    13339.37    11738.37   1220.29 o
   0 -10  11     1339.47     1072.43    299.93 o
   1 -10  11    12683.91    11230.36    915.05 o
   2 -10  11      207.99      127.27    379.69 o
   3 -10  11      945.64       26.03    315.91 o
   4 -10  11    11849.43    11260.44    960.02 o
   5 -10  11     2683.78     2286.69    415.31 o
   6 -10  11    23592.71    24088.69   1990.82 o
  -8  -9  11      757.82     1070.40    745.47 o
  -7  -9  11     4571.19     5133.20    605.21 o
  -6  -9  11    21866.70    22642.01   1745.89 o
  -5  -9  11     1140.99      795.51    300.37 o
  -4  -9  11     4382.65     4438.73    441.78 o
  -3  -9  11    19511.72    17663.60   1025.58 o
  -2  -9  11     4969.43     5869.37    788.16 o
  -1  -9  11    16915.16    15212.50    852.44 o
   0  -9  11    14046.72    14016.96   1399.30 o
   1  -9  11    19158.95    17810.25   1113.07 o
   2  -9  11    20304.54    19435.12    989.99 o
   3  -9  11    26164.09    27529.20   1572.38 o
   4  -9  11      543.69      673.72    311.86 o
   5  -9  11      209.07      134.64    262.14 o
   6  -9  11      321.73       64.07    444.90 o
   7  -9  11     4413.26     5580.41    560.93 o
   8  -9  11     4642.98     4934.87    711.86 o
  -9  -8  11      336.76      477.35    337.03 o
  -8  -8  11      757.03      483.02    324.43 o
  -7  -8  11    12860.61    15444.67   1301.60 o
  -6  -8  11     7279.88     7015.82    592.25 o
  -5  -8  11      586.37      807.49    272.61 o
  -3  -8  11    25053.15    25790.48   1239.21 o
  -2  -8  11      662.82      642.20    158.34 o
  -1  -8  11    59903.48    58478.40   2389.73 o
   0  -8  11     8033.77     7872.45    478.11 o
   1  -8  11    19225.29    18381.89   1123.76 o
   2  -8  11     5279.73     4631.33    309.82 o
   3  -8  11    20632.91    22100.85   1358.37 o
   4  -8  11    13300.23    13522.45    779.37 o
   5  -8  11    12566.62    13977.65    811.22 o
   6  -8  11    17809.85    19712.49   1149.09 o
   7  -8  11     6398.45     7330.64    647.58 o
   8  -8  11      209.44      157.05    336.82 o
   9  -8  11      285.99      137.26    528.55 o
 -10  -7  11     5559.77     6246.79    857.74 o
  -9  -7  11     6644.64     6004.42    868.42 o
  -8  -7  11     4684.81     4893.11    440.55 o
  -7  -7  11    13048.96    13995.02    878.40 o
  -6  -7  11     6053.97     5908.03    460.91 o
  -4  -7  11    10666.91    10829.64    638.42 o
  -3  -7  11    30518.91    31422.97   1618.57 o
  -2  -7  11     5006.34     5441.45    464.50 o
  -1  -7  11    15500.10    15941.67    812.16 o
   0  -7  11     7658.83     7174.65    361.70 o
   1  -7  11    26493.51    27304.53   1004.71 o
   2  -7  11    27091.48    26861.87   1066.00 o
   3  -7  11    26221.65    27185.21   1456.86 o
   4  -7  11     4191.61     5366.46    565.43 o
   5  -7  11      452.70      500.68    222.91 o
   6  -7  11    14451.97    14821.17    910.01 o
   7  -7  11     2578.06     2370.27    369.78 o
   8  -7  11     8821.77     8936.68    916.68 o
   9  -7  11    16047.48    15504.68   1252.67 o
 -10  -6  11    30393.02    30260.94   2099.52 o
  -8  -6  11       69.09      493.94    223.79 o
  -7  -6  11      457.71      275.90    184.74 o
  -6  -6  11    22910.36    26237.52   1326.56 o
  -5  -6  11    50298.40    53163.53   2142.88 o
  -4  -6  11    46094.63    48852.26   2064.26 o
  -3  -6  11     1324.47     1374.00    219.97 o
  -2  -6  11    22734.14    22804.88    999.49 o
  -1  -6  11    15593.73    15364.28    580.13 o
   0  -6  11     2189.41     2172.83    153.55 o
   1  -6  11    11354.24    11043.42    470.26 o
   2  -6  11      898.77      962.61    233.42 o
   3  -6  11    10243.30     9682.67    602.82 o
   4  -6  11    19317.02    20823.29   5275.54 o
   5  -6  11    21291.83    21679.45   1134.46 o
   6  -6  11    44772.32    48343.01   2945.34 o
   7  -6  11     4346.50     4974.63    585.24 o
   8  -6  11     7220.45     6956.93    897.67 o
   9  -6  11     6528.98     6035.39   1031.51 o
  10  -6  11    10525.71     9451.14    966.23 o
 -11  -5  11      460.83      675.72    295.19 o
 -10  -5  11     8199.51     9537.65    597.87 o
  -8  -5  11    80224.27    82204.45   3536.37 o
  -7  -5  11     1129.80     1514.70    388.74 o
  -6  -5  11    13154.16    14315.10   1045.19 o
  -5  -5  11      587.16      600.59    204.43 o
  -3  -5  11    16956.95    18279.74    788.73 o
  -2  -5  11     8461.02     8781.32    436.15 o
  -1  -5  11     9439.13     9649.51    351.69 o
   0  -5  11    33191.98    31621.79    950.53 o
   1  -5  11     8361.40     8120.10   1407.45 o
   2  -5  11    18869.52    18149.26    610.04 o
   3  -5  11    37582.74    37734.66   1402.13 o
   4  -5  11    29821.05    31214.83   1357.51 o
   5  -5  11     3964.83     3685.42    443.02 o
   6  -5  11     6083.23     6078.34    464.39 o
   7  -5  11     1041.93      699.33    414.74 o
   9  -5  11      462.18      124.78    263.47 o
  10  -5  11     5301.94     6120.64    744.08 o
  11  -5  11      902.81      656.19    456.34 o
 -11  -4  11     6863.32     6077.72    597.06 o
 -10  -4  11    14073.73    14097.10   1123.01 o
  -9  -4  11     2960.62     2864.21    294.23 o
  -8  -4  11     1766.53     1976.56    365.10 o
  -7  -4  11      916.44     1307.78    220.94 o
  -6  -4  11    10644.75    12845.40    701.67 o
  -5  -4  11    76651.23    81091.16   4283.48 o
  -4  -4  11    34158.72    35267.45   1908.45 o
  -3  -4  11    14522.46    14908.63    633.37 o
  -2  -4  11    40379.48    38931.27   1653.28 o
  -1  -4  11    38078.46    38384.80   1610.23 o
   0  -4  11    25261.17    24031.83   1061.48 o
   1  -4  11    13747.91    12102.17   1362.22 o
   2  -4  11     9946.07     9968.93    470.29 o
   3  -4  11     8219.99     8311.74    604.04 o
   4  -4  11    54910.77    54757.45   3060.18 o
   5  -4  11    15982.98    16546.12    871.99 o
   6  -4  11    13505.84    15721.87    919.72 o
   7  -4  11    14805.67    15495.94    965.29 o
   8  -4  11     7318.51     7271.97    660.16 o
   9  -4  11     7350.16     8945.98    691.72 o
  10  -4  11     9965.25     9878.76    881.56 o
  11  -4  11     9991.14     4730.20   1173.38 o
 -12  -3  11     4241.10     4135.45   1115.60 o
 -11  -3  11     3658.70     3612.27    421.50 o
 -10  -3  11     4528.85     4530.56    531.65 o
  -9  -3  11    24607.32    24675.15   1452.35 o
  -8  -3  11    15572.26    17238.47    935.80 o
  -7  -3  11     7019.76     7476.77    490.11 o
  -6  -3  11    14331.78    15065.27    767.02 o
  -5  -3  11     2508.39     2854.96    240.88 o
  -4  -3  11    13572.61    14705.19    759.72 o
  -3  -3  11    28044.13    29354.54   1426.94 o
  -1  -3  11   107848.34   111079.00   4949.02 o
   0  -3  11    11969.36    12159.65   1432.10 o
   1  -3  11   164976.78   158671.52   5532.95 o
   2  -3  11    26421.55    25716.77   1291.14 o
   4  -3  11    15177.83    16298.39   1045.90 o
   5  -3  11      137.18      226.20    113.69 o
   6  -3  11     4439.49     4416.97    552.74 o
   7  -3  11     4592.28     4998.89    376.21 o
   8  -3  11    17082.30    17647.05   1300.82 o
   9  -3  11     9517.21     9991.88    748.82 o
  10  -3  11     4015.21     3691.23    470.23 o
  11  -3  11     8937.30     7832.70    780.34 o
 -12  -2  11     6947.74     6698.22   1545.35 o
 -11  -2  11     5505.59     5669.62    838.52 o
 -10  -2  11    13463.51    12859.81   1084.76 o
  -9  -2  11      691.50      673.18    243.83 o
  -8  -2  11      845.62      772.41    183.78 o
  -7  -2  11     7682.73     7769.54    468.45 o
  -6  -2  11    16004.93    16876.37    907.97 o
  -5  -2  11    52629.24    51734.75   2557.90 o
  -4  -2  11    42231.28    43256.97   2163.71 o
  -3  -2  11    46374.12    43807.65   2068.70 o
  -2  -2  11     9541.11     8883.48    493.36 o
  -1  -2  11    78768.88    76873.09   3288.42 o
   0  -2  11     4714.57     4720.08    232.45 o
   1  -2  11    66660.55    62871.80   3219.96 o
   2  -2  11     4670.55     5089.80    303.24 o
   3  -2  11    35134.86    36099.66   1956.27 o
   4  -2  11    50682.58    55565.04   2599.68 o
   5  -2  11    25205.96    24937.86   2193.40 o
   6  -2  11    17539.98    17474.69    855.85 o
   7  -2  11    29222.17    28670.02   1319.16 o
   8  -2  11     3680.35     3093.70    354.68 o
   9  -2  11     3194.52     3614.41    395.82 o
  10  -2  11    12600.74    11869.15    999.66 o
  11  -2  11     5689.76     4850.41    593.35 o
  12  -2  11     3529.10     1862.25   1000.04 o
 -12  -1  11     7651.15     6996.69    910.45 o
 -11  -1  11     3763.88     4034.93   1009.44 o
 -10  -1  11    26373.46    25594.90   2364.90 o
  -9  -1  11     8097.19     7832.51    523.64 o
  -8  -1  11    35134.27    36770.32   1620.97 o
  -7  -1  11    18425.88    19158.82   1121.38 o
  -6  -1  11    10258.10    10199.42    637.33 o
  -5  -1  11      129.84      334.58    182.48 o
  -4  -1  11    27762.76    29281.17   1422.15 o
  -3  -1  11    77641.82    81396.03   4370.40 o
  -2  -1  11    31153.75    31901.21   1571.97 o
   0  -1  11    59504.18    56320.32   2779.98 o
   1  -1  11     3144.18     3260.11    198.55 o
   2  -1  11    52290.85    54346.34   4046.20 o
   3  -1  11    66221.30    68288.13   3331.53 o
   4  -1  11    20470.68    21551.49   1323.83 o
   5  -1  11      373.85      456.47    130.43 o
   6  -1  11    11608.35    11305.82    771.19 o
   7  -1  11    10770.90    10558.91    627.98 o
   8  -1  11    33263.75    37170.67   2085.27 o
   9  -1  11     9039.49     9857.52    783.08 o
  10  -1  11     7556.70     7432.76    730.92 o
  11  -1  11     7751.58     7272.99    994.48 o
  12  -1  11     9863.94     8874.56   1024.93 o
 -12   0  11     1852.97      999.01    596.92 o
 -11   0  11     1605.67     1087.82    576.09 o
 -10   0  11    44692.55    45559.28   2415.17 o
  -9   0  11     6118.64     6132.08    443.89 o
  -8   0  11       37.03      242.47    168.10 o
  -7   0  11     1245.27     1416.88    216.61 o
  -6   0  11   105087.06   106515.34   4229.91 o
  -5   0  11    19920.19    20625.43    906.83 o
  -4   0  11    30536.26    31835.90   1500.63 o
  -3   0  11    22003.61    22244.27   1123.53 o
  -2   0  11     6383.24    73148.76  35239.43 o
  -1   0  11    67540.91    69022.62  13650.30 o
   0   0  11     1919.27    12818.24   7778.15 o
   1   0  11    50073.57    50673.26   5835.06 o
   3   0  11      798.00     5888.79   1685.83 o
   5   0  11     6382.25     6670.53    430.08 o
   6   0  11   130348.68   132368.34   6757.40 o
   7   0  11     2351.91     2328.34    573.85 o
   8   0  11    32992.75    36163.06   2353.26 o
   9   0  11     7313.42     6818.73    683.52 o
  10   0  11     7281.00     7593.84    852.01 o
  11   0  11     8432.89     8121.93    907.03 o
  12   0  11       53.66     3390.51   3797.55 o
 -12   1  11     5918.01     6238.27   1077.11 o
 -11   1  11     4703.82     5233.00    819.06 o
 -10   1  11    25878.74    25289.43   1939.91 o
  -9   1  11     7913.15     7647.99    989.47 o
  -8   1  11    37725.87    36954.90   1768.36 o
  -7   1  11    18360.33    17001.55   1034.30 o
  -6   1  11    13098.34    12910.32    653.20 o
  -5   1  11      789.02     1160.97    290.27 o
  -4   1  11    27408.97    27595.36    986.07 o
  -3   1  11    82463.16    84371.67   4168.83 o
  -2   1  11    34839.39    36381.68   1755.18 o
  -1   1  11     3386.32   360857.84 179016.95 o
   0   1  11    59580.22    56492.34   4162.26 o
   1   1  11     3052.12     3399.85    242.15 o
   2   1  11    46460.91    48242.68   2650.86 o
   3   1  11    66758.05    70191.86   3622.24 o
   4   1  11    24826.13    25532.33   1441.24 o
   5   1  11      517.36      671.70    173.06 o
   6   1  11    11783.23    11164.02    967.66 o
   7   1  11    10777.87    11210.39   1453.58 o
   8   1  11    31142.41    32342.23   2285.49 o
   9   1  11     8699.26     9993.87   1262.24 o
  10   1  11     6252.99     6682.82    632.49 o
  11   1  11     6923.12     6548.15   1137.32 o
  12   1  11    10871.34     9989.75   1917.25 o
 -12   2  11     7364.53     7635.45   1385.63 o
 -11   2  11     5036.77     5098.18    759.85 o
 -10   2  11    12929.24    13045.70   1093.71 o
  -9   2  11      245.99       52.13    365.02 o
  -8   2  11      990.99     1237.97    263.88 o
  -7   2  11    10116.83     9555.22    537.70 o
  -6   2  11    16516.73    16549.27    731.18 o
  -5   2  11    52280.90    50763.26   1714.71 o
  -4   2  11    42990.73    45028.61   1528.91 o
  -3   2  11    47707.44    46749.16   1806.20 o
  -2   2  11     9178.31     9071.71    408.53 o
  -1   2  11    93489.75    95055.70  17123.08 o
   0   2  11     5241.57     5713.27    436.42 o
   1   2  11    62029.75    57998.12   2949.55 o
   2   2  11     5460.72     6001.80   1250.88 o
   3   2  11    32891.60    32301.37   1664.89 o
   4   2  11    51604.55    54255.06   4772.10 o
   5   2  11    26009.75    27137.36   1979.44 o
   6   2  11    16797.64    15801.10   1243.78 o
   7   2  11    26913.64    28805.98   2412.80 o
   8   2  11     3591.63     5236.77    738.07 o
   9   2  11     3176.35     3408.17    386.32 o
  10   2  11    12499.50    12507.25   1804.29 o
  11   2  11     5734.83     6033.76   1120.34 o
  12   2  11     4069.24     2940.21   2279.64 o
 -12   3  11     4293.18     3938.94    915.81 o
 -11   3  11     4756.71     4590.70    744.65 o
 -10   3  11     4850.64     4780.59    799.44 o
  -9   3  11    24956.11    25829.34   2260.34 o
  -8   3  11    15689.58    14106.42   1234.95 o
  -7   3  11     5392.52     5744.78    411.28 o
  -6   3  11    15101.53    15184.58    888.38 o
  -5   3  11     3868.54     4041.51    185.28 o
  -4   3  11    12428.13    12317.94   1175.63 o
  -3   3  11    31358.99    31419.38   1103.41 o
  -2   3  11     4593.38    31042.27  17364.03 o
  -1   3  11   110377.08   112605.63   4297.69 o
   0   3  11    12278.40    12449.35    541.21 o
   1   3  11   169064.89   169726.58   6687.90 o
   2   3  11    25656.69    25812.98   1207.74 o
   3   3  11     2151.75    20676.72  16476.36 o
   4   3  11    13855.59    14783.13    921.56 o
   5   3  11      511.18      529.27    130.49 o
   6   3  11     7663.26     4458.20   1849.26 o
   7   3  11     6059.97     6281.33    630.33 o
   8   3  11    17186.93    16444.81   1981.51 o
   9   3  11    10093.24     8329.54   1101.50 o
  10   3  11     3876.32     5890.20   1429.80 o
  11   3  11     7359.89     7414.21   2088.03 o
 -11   4  11     6807.75     6920.25   3508.97 o
 -10   4  11    13526.24    14180.66   1476.06 o
  -9   4  11     3436.64     2981.04    671.89 o
  -8   4  11     1916.10     2253.94    491.74 o
  -7   4  11      865.61     1077.07   1386.06 o
  -6   4  11    14566.89    14757.35    778.46 o
  -5   4  11    76701.27    75736.98   3968.32 o
  -4   4  11    32847.14    31923.70   2496.52 o
  -3   4  11    13741.72    14919.49    717.58 o
  -2   4  11    43109.11    42853.18   1689.84 o
  -1   4  11    32124.64    31732.86   1285.54 o
   0   4  11    22220.32    22173.41    925.77 o
   1   4  11    20058.25    22848.70   6015.79 o
   2   4  11     9009.55     8508.37   4264.67 o
   3   4  11     8007.92     7695.93   1313.54 o
   4   4  11    50887.81    50558.09   2798.77 o
   5   4  11    16199.97    15373.63    965.64 o
   6   4  11    14022.78    15094.72   1363.39 o
   7   4  11    15494.75    14942.04   1539.25 o
   8   4  11     6439.31     5925.49    935.01 o
   9   4  11     8199.25     8976.61   1059.87 o
  10   4  11    10346.69     9849.24   8686.59 o
  11   4  11    10076.24     7058.46   1411.36 o
 -11   5  11      330.70      335.82   1538.16 o
 -10   5  11     7876.93     8029.75   1688.66 o
  -9   5  11     1593.66    22941.78  20382.11 o
  -8   5  11    76021.08    72328.51   6183.24 o
  -7   5  11     1821.94     2180.67    295.29 o
  -6   5  11    13606.79    13788.31    857.15 o
  -5   5  11      292.78      437.44    378.85 o
  -4   5  11     3664.98    71489.60  50036.05 o
  -3   5  11    13245.46    13256.35   2119.43 o
  -2   5  11     6365.80     7126.69  17927.72 o
  -1   5  11    11171.46    10695.52    618.96 o
   0   5  11    33834.63    33225.52   4461.17 o
   1   5  11    10569.70     9780.52    647.37 o
   2   5  11    22578.49    21452.45   1137.71 o
   3   5  11    37412.66    36385.03   2153.00 o
   4   5  11    27538.80    30465.33   1800.65 o
   5   5  11     4023.11     4259.06    368.91 o
   6   5  11     6149.77     6622.22    705.05 o
   7   5  11      927.76      841.32    433.29 o
   9   5  11      212.62      140.80    288.53 o
  10   5  11     4804.10     4776.99    909.45 o
  11   5  11     1141.84     1073.97    576.04 o
 -10   6  11    28900.17    28546.31   2997.54 o
  -9   6  11      341.29    31656.03  14616.79 o
  -8   6  11      141.55      270.19   1186.50 o
  -7   6  11      557.81      686.40    277.63 o
  -6   6  11    21761.36    23420.10   7745.28 o
  -5   6  11    46849.35    45342.57   3350.29 o
  -4   6  11    42007.36    40530.52   2306.37 o
  -3   6  11     1115.74     1488.93   1895.26 o
  -2   6  11    23153.77    22648.95   1376.71 o
  -1   6  11    13911.93    14587.53   2619.31 o
   0   6  11     3153.51     2699.58    469.54 o
   1   6  11    11367.28    10711.39   1280.01 o
   2   6  11     1483.97     1741.01    261.33 o
   3   6  11    11094.04    12342.33   1041.73 o
   4   6  11    20822.89    22353.61   1179.97 o
   5   6  11    22597.40    22942.89   2770.01 o
   6   6  11    45952.88    46201.81   4577.90 o
   7   6  11     4761.19     4860.17    658.20 o
   9   6  11     6222.67     5596.38    899.31 o
  10   6  11    10818.26    10418.87   1266.87 o
  -8   7  11     4398.61     3549.99    928.66 o
  -7   7  11    14223.55    15689.80   1633.11 o
  -6   7  11     6735.62     7035.32   3594.65 o
  -5   7  11     4095.61    54964.26  23949.12 o
  -4   7  11     9520.03     7604.68    856.45 o
  -3   7  11    33335.98    34943.00   3655.43 o
  -2   7  11     3591.94     5637.21   2377.07 o
  -1   7  11    16351.50    17087.22   9016.71 o
   0   7  11     7480.90     7733.54   2749.88 o
   1   7  11    27478.99    29331.52   2523.08 o
   2   7  11    30504.26    31259.29   9071.96 o
   3   7  11    22215.08    21018.90   1567.11 o
   4   7  11     4407.23     4953.68    492.19 o
   5   7  11      293.75      689.53    423.22 o
   6   7  11    12952.59    13255.47   1535.31 o
   7   7  11     2325.63     2127.10   1094.04 o
   8   7  11     9142.18     8916.94   1519.41 o
   9   7  11    17061.79    18994.79   2560.29 o
  -8   8  11      870.12      585.16    396.74 o
  -7   8  11    12732.41    12684.35   1629.39 o
  -6   8  11     6902.21     8057.00   1015.62 o
  -5   8  11      400.78      243.06    351.79 o
  -3   8  11    22486.68    22398.65   2105.07 o
  -2   8  11      349.82      994.50    653.46 o
  -1   8  11    56553.48    56615.55   3923.68 o
   0   8  11     7093.31     7649.27    734.63 o
   1   8  11    17748.68    18463.75  11546.44 o
   2   8  11     4900.97     5660.60    573.85 o
   3   8  11    18393.93    22443.16   1482.93 o
   4   8  11    12484.69    13549.91   1337.89 o
   8   8  11       97.09      390.39   1768.63 o
  -8   9  11      625.20      917.53    546.04 o
  -7   9  11     4250.83     3799.14    812.94 o
  -6   9  11    21673.07    24714.10   2587.25 o
  -5   9  11     1538.83     1422.12    469.25 o
  -4   9  11     5674.50     6142.86    714.30 o
  -3   9  11    20681.82    19630.09   1732.12 o
  -2   9  11     4448.27     5601.56    738.53 o
  -1   9  11    18129.38    17692.01   1705.70 o
   0   9  11    13881.70    14609.30   1376.10 o
   1   9  11    19339.13    18567.39   1552.37 o
   2   9  11    22137.79    22246.56   1866.61 o
   3   9  11    24967.43    25158.31   1403.10 o
   4   9  11      284.06      875.63    443.18 o
  -7  10  11      178.33      180.27    455.96 o
  -6  10  11    15855.47    20466.95   1999.56 o
  -5  10  11    14032.05    16833.24   1970.33 o
  -4  10  11    16874.56    19695.30   2234.25 o
  -3  10  11      659.69     1061.00    446.55 o
  -2  10  11    11944.18    13096.55   1395.69 o
  -1  10  11    13389.45    12274.22   1529.06 o
   0  10  11     1842.03     1536.07   1293.55 o
   1  10  11    12809.87    12966.66   1604.30 o
   2  10  11      133.06      332.21    444.94 o
   3  10  11      926.64      653.56    463.92 o
   4  10  11    11518.30    12539.84   1366.42 o
   5  10  11     3431.00     1405.99   1782.93 o
  -5  11  11      100.77      -86.42    491.85 o
  -4  11  11     3027.35     2673.23    656.55 o
  -3  11  11     9407.19     7045.77    797.95 o
  -1  11  11     4092.40     3945.62    879.67 o
   0  11  11     9614.51     9465.16   1099.80 o
   1  11  11     3239.13     3759.97    619.13 o
   3  11  11    10006.11     8662.58   1341.16 o
  -2  12  11     2998.33     2077.03    806.34 o
  -1  12  11     4471.62     3955.93    789.63 o
   0  12  11     1977.31     1919.15    636.27 o
   1  12  11     5552.79     7238.44    988.13 o
  -1 -12  12    17150.40    16617.27   2749.23 o
   0 -12  12     6993.29     7324.19   1400.24 o
   1 -12  12     1969.73     1481.78    788.64 o
  -5 -11  12       61.13      312.49    348.84 o
  -4 -11  12     7692.39     7405.88    807.78 o
  -3 -11  12     8655.61     8941.86   1244.47 o
  -2 -11  12     3121.86     3685.42    806.00 o
  -1 -11  12     3797.22     4944.60    839.19 o
   0 -11  12     1716.63     1346.93    497.68 o
   1 -11  12     4892.01     4157.64    638.50 o
   2 -11  12    34514.29    31785.93   2145.39 o
   3 -11  12     1250.15      368.61    459.69 o
   4 -11  12     2548.08     1316.43    514.77 o
  -7 -10  12      489.97      382.66    331.26 o
  -6 -10  12      209.17      337.45    356.05 o
  -5 -10  12    10041.37    10079.71   1057.72 o
  -4 -10  12     3307.63     2999.70    486.62 o
  -3 -10  12     5993.96     6836.89   1405.19 o
  -2 -10  12    14842.17    13852.50   1558.77 o
  -1 -10  12     8094.76     8385.76    870.84 o
   0 -10  12    45374.09    48248.59   3159.10 o
   1 -10  12      408.56      389.43    466.30 o
   2 -10  12     1637.31     1051.61    334.89 o
   3 -10  12     1843.96     1818.47    461.97 o
   4 -10  12    11154.20    11671.51    930.98 o
   5 -10  12     3796.30     4044.11    596.52 o
   6 -10  12     8439.57     9211.38    907.19 o
  -8  -9  12    16281.71    17061.76   1477.84 o
  -7  -9  12    13828.29    15020.25   1033.38 o
  -6  -9  12     3648.64     3744.18    472.67 o
  -5  -9  12     6303.10     6250.05    608.93 o
  -4  -9  12     9319.41     8345.26    683.84 o
  -3  -9  12    29174.79    28902.72   1392.91 o
  -2  -9  12      124.32       75.24    211.44 o
  -1  -9  12     4850.32     5255.06    370.02 o
   0  -9  12     1742.90     1420.19    289.55 o
   1  -9  12     6930.35     7021.69    532.00 o
   2  -9  12     5905.90     5174.85    458.02 o
   3  -9  12    10596.14    10579.78    753.95 o
   4  -9  12    27037.06    29391.03   1665.54 o
   5  -9  12     1687.65     2175.68    526.95 o
   6  -9  12    14362.41    13772.17   1111.42 o
   7  -9  12     2805.63     3160.83    832.18 o
   8  -9  12     4422.88     5021.01    753.64 o
  -9  -8  12    16730.16    18217.51   1689.47 o
  -8  -8  12      601.96      985.92    339.81 o
  -7  -8  12     6540.32     5321.95    591.73 o
  -6  -8  12     2764.84     2867.98    391.33 o
  -5  -8  12    47879.78    49057.54   2135.02 o
  -3  -8  12     4826.15     4699.20    358.41 o
  -2  -8  12     7405.28     6535.67    429.00 o
   0  -8  12    36673.98    36238.37   1827.20 o
   1  -8  12    18181.43    19079.71    879.40 o
   2  -8  12     5998.14     6181.59    414.85 o
   4  -8  12    11846.34    12681.32    856.82 o
   5  -8  12      762.28      144.36    240.14 o
   6  -8  12     8159.25     8646.66    650.05 o
   7  -8  12    30696.88    34991.10   2042.56 o
   8  -8  12       44.46      -65.59    269.75 o
   9  -8  12    28017.99    29869.42   2704.55 o
 -10  -7  12       73.76      145.79    431.24 o
  -9  -7  12    11271.09    10802.99    943.32 o
  -8  -7  12    10562.76    10886.84   1021.15 o
  -7  -7  12    15134.54    18141.77   1058.05 o
  -6  -7  12      537.77      239.32    234.65 o
  -5  -7  12     6191.08     7362.31    525.87 o
  -4  -7  12     7008.31     8191.16    471.80 o
  -3  -7  12    28398.15    28387.19   1316.32 o
  -2  -7  12     2965.56     2900.84    287.68 o
  -1  -7  12    12762.53    12617.26    655.27 o
   0  -7  12     5748.17     5520.81    316.80 o
   1  -7  12    21595.27    20864.51    820.68 o
   2  -7  12     6946.28     7530.68    340.81 o
   3  -7  12    30087.98    32895.77   4730.08 o
   4  -7  12    37070.64    36701.12   1985.47 o
   5  -7  12    10122.15    11377.61    659.51 o
   6  -7  12     8229.44     7192.94    677.44 o
   7  -7  12     3775.27     4712.26    493.05 o
   8  -7  12     4416.43     4586.23    566.24 o
   9  -7  12     6884.01     8322.88   3399.72 o
 -10  -6  12    13358.00    14113.59   1004.24 o
  -9  -6  12     4930.72     4666.57    714.02 o
  -8  -6  12    11242.68    10967.48    792.18 o
  -7  -6  12     1315.77      880.59    467.91 o
  -6  -6  12     1082.71     1200.66    202.82 o
  -5  -6  12    27488.25    29259.34   1357.10 o
  -4  -6  12    14859.10    15419.56    799.61 o
  -3  -6  12    10098.20    10509.47    786.15 o
  -2  -6  12    22043.73    21397.61    949.84 o
  -1  -6  12    38931.96    36280.54   1190.81 o
   0  -6  12    71781.05    70635.38   2219.33 o
   1  -6  12      868.98      763.88    112.53 o
   2  -6  12     9221.51     9267.27    434.82 o
   4  -6  12    20948.18    20584.21   1744.06 o
   5  -6  12    16894.49    17028.84   1154.02 o
   6  -6  12    10937.89    12417.34   1001.85 o
   7  -6  12     5177.59     5478.54    916.04 o
   8  -6  12    15887.62    15887.79   1108.25 o
   9  -6  12     3095.31     3129.26    546.82 o
  10  -6  12     6160.33     6459.82    719.84 o
 -11  -5  12      238.10      130.67    293.57 o
 -10  -5  12     3028.11     2801.00    411.25 o
  -9  -5  12     5218.24     5659.79    728.26 o
  -8  -5  12     3892.83     5348.89    465.30 o
  -7  -5  12    11251.85    11943.34    856.33 o
  -6  -5  12    56590.92    61762.40   4114.91 o
  -5  -5  12      347.56      411.77    164.04 o
  -4  -5  12    39842.48    41765.66   1732.78 o
  -3  -5  12    51126.06    53507.89   2359.02 o
  -2  -5  12    22872.94    23982.16    944.98 o
  -1  -5  12     8690.35     8735.37    427.41 o
   0  -5  12     8012.91     8662.41    552.82 o
   1  -5  12     1624.37     1408.49    242.79 o
   2  -5  12   111516.20   107845.50   4567.39 o
   4  -5  12     8001.95     7916.77    419.04 o
   5  -5  12      173.61      288.01    114.26 o
   6  -5  12     4104.99     4290.74    563.14 o
   7  -5  12     6856.85     6467.11    642.65 o
   8  -5  12     8898.44    10391.13    778.37 o
   9  -5  12     5273.49     5138.69    542.00 o
  10  -5  12     3729.84     3868.63    673.44 o
  11  -5  12     2337.61     1610.21    524.83 o
 -11  -4  12     9941.05     9591.16    806.04 o
 -10  -4  12    38417.45    40443.79   2559.33 o
  -9  -4  12     7171.76     7057.11    795.21 o
  -8  -4  12     5779.00     6406.07    705.90 o
  -7  -4  12     5346.39     5700.34    464.37 o
  -6  -4  12      590.96      490.67    176.33 o
  -5  -4  12    23284.09    23840.04   1621.93 o
  -4  -4  12    16371.67    17488.47    989.74 o
  -3  -4  12    19901.04    19327.58    962.46 o
  -2  -4  12    59096.00    58676.34   2291.73 o
  -1  -4  12    29381.14    28840.15   1127.58 o
   0  -4  12    42671.86    42943.64   3127.99 o
   1  -4  12     9968.69    10046.10   1320.20 o
   2  -4  12    24437.88    23690.28   1415.15 o
   3  -4  12    14922.70    15263.95    835.39 o
   4  -4  12    21192.29    21401.61    917.42 o
   5  -4  12    18541.19    18300.60   1259.76 o
   6  -4  12    38849.82    39838.43   2112.86 o
   7  -4  12     7977.37     9105.43    599.82 o
   8  -4  12    10677.51    11729.34    885.70 o
   9  -4  12     6611.76     6559.84    650.28 o
  10  -4  12      944.48     9529.71   4508.30 o
  11  -4  12    13564.70    14624.09   2437.61 o
 -12  -3  12    12260.00    11576.77   1148.26 o
 -11  -3  12      604.94       65.81    322.08 o
 -10  -3  12      956.40     1068.41    340.67 o
  -9  -3  12     1985.13     2763.90    388.56 o
  -8  -3  12    15652.92    17112.89    951.08 o
  -7  -3  12    49938.93    51618.41   2671.66 o
  -6  -3  12     4307.46     4635.93    341.31 o
  -5  -3  12    28185.97    29376.45   1614.84 o
  -4  -3  12    11708.11    12026.89    673.66 o
  -2  -3  12     7667.76     8298.06    417.44 o
  -1  -3  12     7110.70   126270.43  59982.32 o
   0  -3  12       63.01      107.72     92.52 o
   1  -3  12    17134.31    16885.60   1345.50 o
   2  -3  12    48438.37    45521.98   2747.27 o
   3  -3  12    42577.76    39813.28   2332.43 o
   4  -3  12    32273.79    32580.39   1728.25 o
   5  -3  12    39312.13    41415.21   2562.05 o
   6  -3  12    15622.32    15431.16    785.75 o
   7  -3  12    12688.90    12997.29    636.99 o
   8  -3  12     8005.29     8272.97    653.76 o
   9  -3  12    18379.96    19852.53   1356.53 o
  10  -3  12     1290.26     1096.17    828.53 o
  11  -3  12    21818.00    21194.75   2949.33 o
 -12  -2  12      885.52      850.92    581.72 o
 -11  -2  12     6929.70     6631.82    869.93 o
 -10  -2  12    22719.99    23218.29   1381.58 o
  -9  -2  12    20957.91    20717.18   1065.74 o
  -8  -2  12      284.17      147.47    193.98 o
  -7  -2  12    10376.52    10707.91    659.00 o
  -6  -2  12     1080.34     1264.32    181.97 o
  -5  -2  12    87839.32    87161.90   4227.78 o
  -4  -2  12    10835.42    11182.69    521.78 o
  -3  -2  12    43437.44    47316.25   2136.82 o
  -2  -2  12    19069.01    19234.78   1086.13 o
  -1  -2  12    39675.96    40706.94   1648.72 o
   0  -2  12    52822.39    51743.57   1882.70 o
   1  -2  12    18164.41    16805.89    512.99 o
   2  -2  12    14588.36    14677.90    680.47 o
   4  -2  12    32224.23    35729.75   5462.73 o
   5  -2  12    26228.70    27318.41   3018.15 o
   6  -2  12    33717.57    33515.00   2022.63 o
   7  -2  12    42939.57    43784.31   1979.11 o
   8  -2  12     8467.95     8698.04    577.82 o
   9  -2  12    44001.24    45469.32   2658.67 o
  11  -2  12     9633.89     9758.01   1057.32 o
 -12  -1  12     9175.18    10136.62   1106.91 o
 -11  -1  12      757.61      302.38    340.87 o
 -10  -1  12     1625.00     1590.24    328.53 o
  -9  -1  12    11418.49    12805.88    776.54 o
  -8  -1  12    21783.43    22855.61   1158.39 o
  -7  -1  12     5829.43     6279.03    542.86 o
  -6  -1  12    22641.54    22104.30   1304.27 o
  -5  -1  12    10841.09    11406.14    589.00 o
  -4  -1  12    35371.57    37101.57   1661.55 o
  -3  -1  12    82157.13    86277.45   4035.07 o
  -2  -1  12    30600.13    31436.95   1770.94 o
  -1  -1  12    57702.86    59108.92   2741.66 o
   0  -1  12     8618.88     8756.79    928.42 o
   1  -1  12   106977.35   109353.37   5748.98 o
   2  -1  12    80462.16    84248.80   4079.02 o
   4  -1  12    47850.37    47994.26   2238.94 o
   5  -1  12    11171.75    11468.47    660.21 o
   6  -1  12    18613.14    20073.92   1131.39 o
   7  -1  12     6908.79     7925.46    584.57 o
   8  -1  12    14804.81    13760.21    949.56 o
   9  -1  12     5771.77     5236.41    476.33 o
  10  -1  12     2939.51     3657.99    607.57 o
  11  -1  12      362.51      903.89    634.47 o
  12  -1  12     6196.44     4236.53    732.99 o
 -12   0  12    30183.55    26738.34   3420.01 o
 -11   0  12     3229.58     3269.06    476.07 o
 -10   0  12     7896.20     9123.14    606.10 o
  -9   0  12    18333.54    16946.43   1349.26 o
  -8   0  12    14186.37    14730.79    780.35 o
  -7   0  12     4190.96     5011.62    367.59 o
  -6   0  12     1005.89     1147.29    148.24 o
  -5   0  12    47014.86    44860.30   2040.85 o
  -4   0  12    11313.34    11104.39    561.88 o
  -3   0  12     4272.99     4519.08    266.54 o
  -2   0  12    47290.15    45262.69   2137.54 o
  -1   0  12    23991.00   155830.95  53600.33 o
   0   0  12   129325.30   127682.70   5544.21 o
   1   0  12     3813.34     4236.78    536.06 o
   3   0  12     5655.64     6179.68    445.02 o
   4   0  12    51697.41    55865.25   2745.81 o
   5   0  12     7155.31     6917.53    375.00 o
   6   0  12       39.92      -19.57     90.84 o
   7   0  12      121.09      123.20    125.30 o
   8   0  12    19337.87    20490.68   1340.55 o
   9   0  12    19841.36    19477.18   1386.00 o
  10   0  12     3662.11     3651.86    461.09 o
  11   0  12    11275.84    10120.53    970.45 o
  12   0  12       25.66      242.64    560.61 o
 -12   1  12     9884.03     9348.18   1417.92 o
 -11   1  12      676.90     1303.83    703.04 o
 -10   1  12     1474.45     1738.26    879.67 o
  -9   1  12    11492.97    12574.50   1068.31 o
  -8   1  12    21286.00    22157.70   1093.77 o
  -7   1  12     5835.23     6557.23    433.50 o
  -6   1  12    19380.06    18318.56    707.45 o
  -5   1  12    11477.82    11503.43    437.00 o
  -4   1  12    29970.88    30208.60   1026.14 o
  -3   1  12    84560.15    90866.13   4434.66 o
  -2   1  12    40716.64    42578.14   2307.54 o
  -1   1  12    56261.43    59652.25   3564.80 o
   0   1  12     8693.92     8815.11   3854.79 o
   1   1  12   104362.38   109851.33   6373.34 o
   2   1  12    90639.42    90593.87   4791.98 o
   4   1  12    49940.55    50082.84   2345.02 o
   5   1  12    11179.14    10937.98    640.02 o
   6   1  12    18708.66    19512.92   1523.59 o
   7   1  12     6338.43     6562.63    561.04 o
   8   1  12    17774.48    17833.91   1700.44 o
   9   1  12     5952.63     5800.47    579.96 o
  10   1  12     3257.39     3169.79    410.56 o
  11   1  12      594.33      304.16    371.20 o
  12   1  12     5301.72     6687.25   1139.70 o
 -12   2  12     1073.89     1288.06    681.75 o
 -11   2  12     6564.86     5372.45    753.64 o
 -10   2  12    22903.99    23219.45   2036.91 o
  -9   2  12    24258.70    23898.92   2026.37 o
  -8   2  12      110.61       -0.96    212.27 o
  -7   2  12    13220.51    12709.53    638.31 o
  -6   2  12      927.04     1072.90    131.87 o
  -5   2  12    89008.48    87724.34   2875.48 o
  -4   2  12    10049.39    10000.10    389.95 o
  -3   2  12    45993.32    49166.90   2978.98 o
  -2   2  12    20039.15    19508.95   1284.00 o
  -1   2  12    36806.40    37051.93   1806.20 o
   0   2  12    55470.05    57967.88   3089.31 o
   1   2  12    17328.39    18201.98    933.76 o
   2   2  12    16728.34    17350.34   1003.82 o
   4   2  12    36576.54    38225.15   2226.84 o
   5   2  12    24872.09    24084.07   2210.05 o
   6   2  12    32417.05    32487.51   2702.24 o
   7   2  12    45132.97    43734.81   3648.74 o
   8   2  12     8110.63     7589.40   1117.64 o
   9   2  12    41378.21    43343.04   2839.77 o
  11   2  12     8985.62     9204.39   1422.01 o
 -12   3  12    11179.16    11061.30   1494.24 o
 -11   3  12      738.76      954.51   1087.44 o
 -10   3  12     1200.47     1248.51    472.61 o
  -9   3  12     2561.55     2415.65    569.72 o
  -8   3  12    13761.32    14123.60   1173.13 o
  -7   3  12    50982.05    50906.09   2576.61 o
  -6   3  12     2943.89     3353.98    313.26 o
  -5   3  12    26975.07    26864.03   1790.04 o
  -4   3  12    11216.35    12010.50   2649.81 o
  -3   3  12     6244.71   148828.30  78863.27 o
  -2   3  12    10426.52    11291.81    802.83 o
  -1   3  12     7693.27   271624.28 132371.67 o
   0   3  12       13.83       17.16     61.30 o
   1   3  12    17545.38    18142.43    684.91 o
   2   3  12    48770.06    46265.85   3455.16 o
   3   3  12    43470.26    39925.60   2905.51 o
   4   3  12    30289.88    29419.66   1561.72 o
   5   3  12    37719.84    35048.95   2305.29 o
   6   3  12    15446.68    18022.31   1824.87 o
   7   3  12    13644.97    13382.79   1652.08 o
   8   3  12     8310.47     7561.54    838.56 o
   9   3  12    16939.26    18338.08   2264.44 o
  10   3  12     1321.25     3923.87   2455.01 o
  11   3  12    23316.54    22789.53   3699.44 o
 -11   4  12    10655.40    11748.56   1652.99 o
 -10   4  12    37059.40    38239.67   2849.06 o
  -9   4  12     7668.31     8541.59    980.80 o
  -8   4  12     5714.38     7204.28    793.27 o
  -7   4  12     4864.47     4168.51    951.45 o
  -6   4  12      748.59      941.57    198.41 o
  -5   4  12    24547.05    25241.42   1216.66 o
  -4   4  12    15993.10    15968.75   3599.60 o
  -3   4  12    21508.54    20631.69   2862.28 o
  -2   4  12    57002.58    58513.42   2467.83 o
  -1   4  12    36591.48    36510.54   4040.70 o
   0   4  12    37896.81    38096.82   1366.99 o
   1   4  12     9772.34    11055.10    561.28 o
   2   4  12    24926.16    24810.85   1052.69 o
   3   4  12    14849.48    16620.15   1115.57 o
   4   4  12    22332.35    24725.43   1950.50 o
   5   4  12    17820.27    18967.62   1044.06 o
   6   4  12    37646.76    38715.10   3696.28 o
   7   4  12     8802.67    10577.54   1031.31 o
   8   4  12    12383.88    11119.39   1408.36 o
   9   4  12     6012.57     7352.98    977.38 o
  10   4  12     1016.69     8947.41   5181.53 o
  11   4  12    15067.34    14673.71   1770.42 o
 -11   5  12      402.75      514.00    601.72 o
 -10   5  12     3575.01     3747.65    824.93 o
  -9   5  12     5964.32     4636.13    807.69 o
  -8   5  12     4622.62     5235.97   4254.46 o
  -7   5  12    12655.30    13876.64    991.05 o
  -6   5  12    57093.02    58731.40  13319.92 o
  -5   5  12      322.24      485.22    208.76 o
  -4   5  12    41966.28    43249.61  27467.91 o
  -3   5  12    53235.27    52700.56   2743.40 o
  -2   5  12    19322.66    18865.80    929.15 o
  -1   5  12    10284.21    10371.91   1833.61 o
   0   5  12     8096.70     8548.07    607.20 o
   1   5  12     1388.66     1383.00    169.67 o
   2   5  12   110908.40   108105.45   5754.96 o
   4   5  12     8752.31     8965.28    623.54 o
   5   5  12       62.79       -7.85    181.57 o
   6   5  12     3512.92     3478.14    501.74 o
   7   5  12     8141.77     8455.21    865.56 o
   8   5  12     8535.87     9902.33   1257.47 o
   9   5  12     5282.79     3916.42    757.18 o
  10   5  12     3766.49     4951.35    846.10 o
  11   5  12     3022.74     2725.71   1731.62 o
 -10   6  12    12262.21    12600.17   1857.33 o
  -9   6  12     3943.36     3870.06    830.79 o
  -8   6  12    13367.96    13538.35   1164.29 o
  -7   6  12     1673.91       87.27   3154.32 o
  -6   6  12      714.80      678.53    468.85 o
  -5   6  12    25498.16    25602.23   1577.73 o
  -4   6  12    15963.34    15874.48   2643.41 o
  -3   6  12     9389.14     9623.99   1256.65 o
  -2   6  12    21121.41    19655.17   1277.53 o
  -1   6  12    37418.43    34007.90   2360.70 o
   0   6  12    68405.83    65382.99   6430.80 o
   1   6  12      478.87      495.13    192.81 o
   2   6  12     7584.94     8438.20    635.39 o
   4   6  12    18702.13    19492.56   1156.61 o
   5   6  12    15096.65    14903.63   1128.28 o
   6   6  12    11071.93    11314.29   1364.97 o
   7   6  12     5338.80     3845.44    633.62 o
   8   6  12    12810.77    14632.77   1774.27 o
   9   6  12     2455.15     2502.94    616.02 o
  10   6  12     6558.11     6692.91   1154.79 o
  -8   7  12    10101.87    10410.15   2164.69 o
  -7   7  12    14400.06    12986.91   1432.26 o
  -6   7  12      136.81     6027.75   2835.44 o
  -5   7  12     7035.76     7352.41    805.78 o
  -4   7  12     7512.53     6224.97    615.38 o
  -3   7  12    22323.01    22240.73   1545.22 o
  -2   7  12     4967.09     4934.13   2404.02 o
  -1   7  12    13192.20    11791.90   2207.18 o
   0   7  12     5729.38     5439.17    626.44 o
   1   7  12    19712.48    19052.20   1392.59 o
   2   7  12     7371.75     6885.57   2261.41 o
   3   7  12    30178.80    30148.79   2169.90 o
   4   7  12    38445.71    38158.83   2938.36 o
   5   7  12    10719.65    11113.26   1629.68 o
   6   7  12     7651.01     9179.04   1308.24 o
   7   7  12     3478.75     4371.33    793.18 o
   8   7  12     5271.81     4577.90    954.54 o
   9   7  12     6004.27     6096.24   1008.04 o
  -8   8  12      448.42      734.33    434.52 o
  -7   8  12     6403.25     6921.02    919.97 o
  -6   8  12     3363.76     2858.29    588.38 o
  -5   8  12    46357.86    48516.02   3918.71 o
  -3   8  12     6237.92     6117.43   5044.87 o
  -2   8  12     7080.59     8087.40    846.18 o
   0   8  12    40540.29    42040.04   3223.08 o
   1   8  12    17018.78    17017.47  11116.72 o
   2   8  12     5766.13     5181.61    638.61 o
   3   8  12     1106.87    34514.41  19102.73 o
   4   8  12    11607.23    11929.59   1259.59 o
  -8   9  12    15245.31    15067.46   1629.80 o
  -7   9  12    13866.85    13561.22   1598.58 o
  -6   9  12     4779.44     4440.06    756.33 o
  -5   9  12     5917.54     8063.71    830.08 o
  -4   9  12     8050.17     9104.67    909.70 o
  -3   9  12    27030.72    24537.96   2839.33 o
  -2   9  12      351.74      390.63    309.93 o
  -1   9  12     5746.20     7544.31    869.70 o
   0   9  12     1779.68     1453.42    859.42 o
   1   9  12     8501.74     8490.86   1096.36 o
   2   9  12     5894.63     3712.50    646.45 o
   3   9  12    10472.53    11549.81   1222.61 o
   4   9  12    27245.69    27035.06   2044.61 o
   7   9  12     3109.54     -162.09   1325.63 o
  -7  10  12      261.81      755.32    569.52 o
  -6  10  12      302.25      161.02    482.44 o
  -5  10  12     9948.95    10324.14   1107.04 o
  -4  10  12     3115.83     3419.58    545.63 o
  -3  10  12     5388.40     5052.80    897.73 o
  -2  10  12    15799.68    17415.71   1540.94 o
  -1  10  12     8448.29     8190.62    908.71 o
   0  10  12    41098.76    43735.22   4491.37 o
   1  10  12      492.98      765.31    416.01 o
   2  10  12     1777.86     1753.62    500.01 o
   3  10  12     1771.88     1490.05    428.02 o
   4  10  12    10930.47    11507.58   1426.37 o
  -5  11  12       53.80     -256.53    543.94 o
  -4  11  12     6856.30     6953.11    982.20 o
  -3  11  12    10491.57    12448.58   1411.92 o
  -2  11  12     3773.09     2744.30    755.09 o
  -1  11  12     3519.36     3512.55    509.73 o
   0  11  12     1833.19     3043.42    566.91 o
   1  11  12     4672.96     3503.36   1006.98 o
   2  11  12    35723.52    32238.95   2837.09 o
   3  11  12      775.71      491.41    559.34 o
   4  11  12     2605.19       67.01   1646.78 o
  -1  12  12    17403.51    16981.19   1957.70 o
   0  12  12     6100.13     6474.65   1115.62 o
   1  12  12     1589.53      944.80    619.21 o
  -1 -12  13     8253.73     7264.48   1417.97 o
   0 -12  13    17605.33    19833.02   2192.97 o
   1 -12  13     4699.90     3759.29    880.37 o
  -5 -11  13      957.04      833.91    518.63 o
  -4 -11  13    17851.64    20230.68   4108.19 o
  -3 -11  13     4633.17     6451.84   1005.10 o
  -2 -11  13      887.22     1221.31    843.25 o
  -1 -11  13     1067.52      640.82    631.08 o
   0 -11  13      754.20      742.99    433.60 o
   1 -11  13       69.43     -282.80    366.97 o
   2 -11  13     3580.40     3692.15    792.38 o
   3 -11  13     3299.52     1985.24    853.79 o
  -7 -10  13     6050.83     6226.96    731.70 o
  -6 -10  13    18155.10    19206.42   1323.73 o
  -5 -10  13     4920.25     4271.83    521.49 o
  -4 -10  13     6692.83     6565.18    784.20 o
  -3 -10  13      256.10       94.70    336.65 o
  -2 -10  13    14881.78    14646.71   1156.75 o
  -1 -10  13       79.37       26.08    241.83 o
   0 -10  13    23229.45    24122.02   2318.60 o
   1 -10  13      447.90      732.32    300.46 o
   2 -10  13    21945.70    22410.76   1429.28 o
   3 -10  13       43.64      -73.03    283.14 o
   4 -10  13     5308.87     6512.86   1948.09 o
   5 -10  13    10686.69    11696.83   1206.57 o
   6 -10  13      850.90      738.13    471.57 o
  -8  -9  13      947.52      944.28    367.63 o
  -7  -9  13    14068.93    16104.63   1174.53 o
  -6  -9  13     3683.90     3776.39    427.94 o
  -5  -9  13     7677.76     7344.93    674.56 o
  -4  -9  13      225.97      277.95    231.40 o
  -3  -9  13    11738.39    10225.31    884.10 o
  -2  -9  13    54804.68    51384.50   2395.81 o
  -1  -9  13     2054.76     1750.84    244.33 o
   0  -9  13     2649.06     2861.63    340.67 o
   1  -9  13      827.26     1142.54    280.36 o
   2  -9  13    30374.81    30029.62   1828.48 o
   3  -9  13    10354.84    10953.04    779.69 o
   4  -9  13      296.99      408.38    266.19 o
   5  -9  13    10531.06    10129.47    767.74 o
   6  -9  13     1780.42     1419.31    459.80 o
   7  -9  13    13770.55    16275.39   1943.83 o
  -9  -8  13      185.41      241.44    332.64 o
  -8  -8  13      430.15      863.52    325.70 o
  -7  -8  13     1790.72     1956.05    343.54 o
  -6  -8  13    11549.85    10647.53    947.60 o
  -5  -8  13    22581.53    23810.92   1361.90 o
  -4  -8  13    14643.75    13868.10    795.42 o
  -3  -8  13     5722.95     6042.14    437.18 o
  -2  -8  13     7786.04     7694.09    422.29 o
  -1  -8  13    12629.58    12561.55    635.91 o
   0  -8  13    40711.71    38931.97   1564.79 o
   1  -8  13    65596.10    62233.88   2205.16 o
   2  -8  13     1869.57     2533.54    328.60 o
   3  -8  13    22418.37    24491.54   1371.53 o
   4  -8  13     1756.40     1509.16    269.57 o
   5  -8  13    17945.51    19527.39   1300.63 o
   6  -8  13     1797.48     1665.50    628.64 o
   7  -8  13       32.09      134.81    270.86 o
   8  -8  13       52.85     -375.58    702.35 o
 -10  -7  13      167.91      191.64    403.51 o
  -9  -7  13    10129.53     8742.23    810.88 o
  -7  -7  13    16716.59    18754.57    983.11 o
  -6  -7  13       19.12      145.46    171.96 o
  -5  -7  13    10133.17    10593.75    858.11 o
  -4  -7  13     2271.60     2721.78    253.48 o
  -3  -7  13    21515.38    22235.53   1214.34 o
  -2  -7  13    49938.91    47035.23   2146.55 o
  -1  -7  13     4256.60     3910.13    308.09 o
   0  -7  13      907.83      667.18    124.98 o
   1  -7  13     3044.99     3416.61    219.91 o
   2  -7  13    31800.49    31938.51   1201.09 o
   3  -7  13    13512.50    14154.71    719.70 o
   4  -7  13     1707.04     2288.69    339.17 o
   5  -7  13    27473.72    27803.88   1536.15 o
   6  -7  13      116.15      374.88    301.93 o
   7  -7  13    26928.88    28922.22   1890.18 o
   8  -7  13     3249.18     2895.88    422.36 o
   9  -7  13     6055.55     5654.85   1125.41 o
 -10  -6  13    12463.53    11699.48    905.43 o
  -9  -6  13    15627.78    15208.97   1084.07 o
  -8  -6  13    22232.40    23001.20   1606.48 o
  -7  -6  13    10677.04    10324.24    720.26 o
  -6  -6  13    19088.04    20873.97   1240.55 o
  -5  -6  13    13326.25    14051.46    659.05 o
  -3  -6  13     4010.36     3679.98    295.61 o
  -2  -6  13    18655.33    19719.71    899.29 o
  -1  -6  13     7651.48     7158.02    321.43 o
   0  -6  13    37666.26    37677.50   1167.25 o
   1  -6  13     1157.57     1295.70    158.67 o
   2  -6  13    43178.12    38568.12   1522.42 o
   3  -6  13     3299.55     2951.46    364.43 o
   4  -6  13     9954.36    10189.40   1445.85 o
   5  -6  13    22628.88    23190.21   1185.86 o
   6  -6  13     2586.13     3233.36    916.18 o
   7  -6  13     7965.19     8334.16    711.37 o
   8  -6  13     4648.58     6194.19    641.20 o
   9  -6  13    22615.64    24668.32   2169.30 o
  10  -6  13    14289.94    15934.78   2665.07 o
 -11  -5  13     1371.54     1157.71    432.42 o
  -9  -5  13    13546.50    13793.37   1004.45 o
  -7  -5  13    12150.48    12286.50    897.96 o
  -6  -5  13    43273.43    45345.81   3116.70 o
  -5  -5  13     6663.10     7009.20    488.31 o
  -4  -5  13    70001.09    67102.38   3592.07 o
  -3  -5  13    10967.74    11577.11    687.06 o
  -2  -5  13    13330.58    14631.61    615.41 o
   0  -5  13     2542.82     2305.51    707.57 o
   1  -5  13      761.15      751.29    108.84 o
   2  -5  13    26033.52    24995.91    837.86 o
   3  -5  13     6754.47     6891.90    549.42 o
   4  -5  13    31106.38    30707.18   1298.08 o
   5  -5  13      195.56      448.40    229.13 o
   6  -5  13    21306.22    21192.71   1255.12 o
   7  -5  13    22469.09    23594.28   1695.80 o
   8  -5  13     5644.47     5910.32    699.31 o
   9  -5  13     6143.74     7866.15    799.29 o
  10  -5  13      316.80     7800.49   5748.05 o
 -11  -4  13     5692.06     6694.55    620.33 o
 -10  -4  13    14441.90    16723.97    892.63 o
  -9  -4  13    30293.64    32678.04   2123.06 o
  -8  -4  13    13351.33    14684.19    900.97 o
  -7  -4  13    20482.54    20660.88   1148.69 o
  -6  -4  13     8292.97     8259.32    525.73 o
  -5  -4  13    12922.69    13163.31   1053.81 o
  -4  -4  13    22979.26    25112.76   1335.91 o
  -3  -4  13     7120.65     8072.68    454.61 o
  -1  -4  13    26421.74    25746.85    952.85 o
   0  -4  13   139394.80   139670.17   4511.59 o
   1  -4  13     2369.66     2762.86    384.51 o
   2  -4  13    13502.11    14132.18    676.86 o
   3  -4  13    23473.41    24866.29   1806.55 o
   4  -4  13     4562.00    12891.84  10110.27 o
   5  -4  13    24175.00    24244.82   1099.55 o
   6  -4  13     1453.03     1650.36    180.34 o
   7  -4  13    31906.13    30989.82   1699.51 o
   8  -4  13     3598.89     3565.79    370.06 o
   9  -4  13    17572.71    18182.22   1429.07 o
  10  -4  13     1591.98     1173.25    399.66 o
  11  -4  13     4628.54     5202.67   2024.57 o
 -12  -3  13     3338.67     3368.49    508.01 o
 -11  -3  13      989.84     1118.53    345.04 o
 -10  -3  13        3.29      193.78    323.07 o
  -9  -3  13     6493.42     6102.79    597.32 o
  -8  -3  13     2699.15     2915.82    297.19 o
  -7  -3  13    10549.02    11626.54    847.08 o
  -6  -3  13      816.85     1092.58    214.67 o
  -5  -3  13    26391.49    27166.69   1368.54 o
  -4  -3  13    11715.67    12768.37    592.83 o
  -3  -3  13    96517.30    98220.63   5834.24 o
  -2  -3  13    77969.14    74155.04   4338.20 o
  -1  -3  13     5319.59     5886.96    587.58 o
   0  -3  13     6627.49     6803.69    277.76 o
   1  -3  13     4739.19     4151.02    542.23 o
   2  -3  13    62101.01    59313.15   2380.71 o
   3  -3  13    69423.70    66127.80   5338.70 o
   4  -3  13     2833.02    35577.56  19408.89 o
   5  -3  13    31172.17    33288.89   2817.35 o
   6  -3  13     3523.70     3775.95    289.32 o
   7  -3  13     5426.10     5382.14    655.69 o
   8  -3  13     1576.15     1871.61    373.81 o
   9  -3  13    26535.87    26787.83   1827.79 o
  10  -3  13      871.05     1179.32    268.86 o
  11  -3  13      812.60      525.78    351.91 o
 -12  -2  13     2323.56     1613.73    392.59 o
 -11  -2  13    20921.98    23833.63   2700.35 o
 -10  -2  13     1680.44     1619.57    295.49 o
  -9  -2  13    22035.62    23173.75   1143.99 o
  -8  -2  13     8061.54     8422.81    573.21 o
  -7  -2  13    11323.96    10315.59    683.26 o
  -6  -2  13     7697.75     7921.41    575.44 o
  -5  -2  13    28096.74    29170.83   1396.71 o
  -4  -2  13    49340.45    51550.32   2510.93 o
  -3  -2  13     8505.12     8941.56    516.98 o
  -2  -2  13     8492.63     9500.16   1557.46 o
  -1  -2  13    22938.73    23439.80    973.45 o
   0  -2  13   149542.25   152265.33   6533.43 o
   1  -2  13    95470.64    93262.86   2966.55 o
   2  -2  13     5104.15     5370.04    360.82 o
   3  -2  13    37088.26    39330.59   1876.25 o
   4  -2  13      494.44    26370.07  12975.56 o
   5  -2  13    52001.27    54473.39   6134.36 o
   6  -2  13      161.57      265.94    120.94 o
   7  -2  13    11661.24    11237.49    543.65 o
   8  -2  13     1932.87     2324.98    419.99 o
   9  -2  13    20745.28    21225.81   1383.79 o
  10  -2  13     1614.18     1177.03    305.47 o
  11  -2  13    23453.15    23525.81   2430.66 o
 -12  -1  13    10815.00     9367.11   1434.45 o
 -11  -1  13     6357.40     6570.67   1009.45 o
 -10  -1  13     2489.15     2817.93    393.29 o
  -9  -1  13    18273.17    17876.79   1012.09 o
  -8  -1  13      408.54      923.50    314.33 o
  -7  -1  13    40861.06    42539.64   1982.20 o
  -6  -1  13     8016.13     8612.51    514.02 o
  -5  -1  13    14727.83    15250.65   1190.30 o
  -4  -1  13    69526.11    70032.80   3469.48 o
  -3  -1  13      630.76      754.90    201.19 o
  -2  -1  13   106110.84   102448.84   5231.87 o
   0  -1  13     4549.16     4661.71    249.96 o
   1  -1  13     7129.44     7589.05    455.69 o
   2  -1  13    38332.16    40408.71   2073.57 o
   4  -1  13    20719.09    22030.57   1286.91 o
   5  -1  13    13426.48    13317.11   1443.22 o
   6  -1  13    14702.56    16319.05    884.34 o
   7  -1  13    88220.28    90030.76   4947.73 o
   8  -1  13    11436.94    12147.91    829.72 o
   9  -1  13     4391.16     5145.08    478.21 o
  10  -1  13      389.49      598.31    510.88 o
  11  -1  13     5106.13     5396.85   1095.57 o
  12  -1  13     4730.74     3755.73   2101.42 o
 -12   0  13        0.57     -757.86    513.23 o
 -11   0  13    13984.52    14058.46   1367.45 o
 -10   0  13    24418.75    24442.16   1524.91 o
  -9   0  13    20425.26    20792.90   1474.82 o
  -8   0  13    67289.00    68894.67   3307.79 o
  -7   0  13     9193.57     8222.78    490.12 o
  -6   0  13    55790.38    57598.91   2258.31 o
  -5   0  13    24177.70    24271.18   1140.64 o
  -4   0  13    37211.32    39607.70   1678.00 o
  -3   0  13      301.16      300.58     68.31 o
  -2   0  13    26169.87    26810.11   1349.39 o
   0   0  13      108.24    27254.16  74393.55 o
   1   0  13     6616.22     6746.03    449.58 o
   2   0  13   183993.25   199532.50  13641.80 o
   3   0  13     8654.71     9757.90    529.89 o
   4   0  13    24170.39   110319.48  29158.68 o
   5   0  13    36896.17    35570.63   2166.56 o
   6   0  13     7774.31     8302.40    470.01 o
   7   0  13     6112.03     6958.36    803.27 o
   8   0  13     3047.66     3606.03    415.33 o
   9   0  13    15874.72    16818.00   1310.33 o
  10   0  13    25893.56    25443.96   2402.18 o
  11   0  13     7907.76     6415.84    807.79 o
  12   0  13      395.81    16916.10   6354.58 o
 -12   1  13     9899.08    11194.67   1492.29 o
 -11   1  13     6422.88     8685.97   1063.32 o
 -10   1  13     2091.33     1667.24    391.49 o
  -9   1  13    19147.45    16785.31   1031.55 o
  -8   1  13      578.90      679.69    183.43 o
  -7   1  13    38968.29    39641.83   2042.48 o
  -6   1  13     8111.77     8071.38    343.28 o
  -5   1  13    12997.03    14160.38    597.65 o
  -4   1  13    77932.41    80277.73   3709.51 o
  -3   1  13      659.31      650.80     97.04 o
  -2   1  13    97262.35    99678.91   5228.19 o
   0   1  13     4523.18     4513.60    262.23 o
   1   1  13     8534.13     8692.03    509.69 o
   2   1  13    42047.08    44671.38   2695.58 o
   4   1  13    17722.60    16392.44    953.07 o
   5   1  13    13690.89    13351.21   1190.89 o
   6   1  13    13842.28    13773.91    799.50 o
   7   1  13    86933.21    89062.85   9218.33 o
   8   1  13    12833.22    13758.93   1396.35 o
   9   1  13     4842.94     4165.10    507.39 o
  10   1  13      316.66     9588.18   4268.60 o
  11   1  13     4543.26     2910.57    808.36 o
  12   1  13     4164.43     4203.68   4416.21 o
 -12   2  13     2083.45     1899.19    661.43 o
 -11   2  13    20886.98    20057.81   1988.09 o
 -10   2  13     1296.62      986.90    513.34 o
  -9   2  13    20744.13    22664.79   1671.69 o
  -8   2  13     8416.24     7641.49    695.03 o
  -7   2  13     9249.84     8792.40    482.94 o
  -6   2  13     7757.34     7721.37    371.81 o
  -5   2  13    31094.08    31313.95   1171.09 o
  -4   2  13    52375.98    54125.69   1823.67 o
  -3   2  13     7802.26     7684.36    367.54 o
  -2   2  13    10037.21    11095.92    570.33 o
  -1   2  13    17677.20    17032.60    907.67 o
   0   2  13   149284.41   149005.77   7870.40 o
   1   2  13   105563.42   104360.02   6159.04 o
   2   2  13     4217.27     4994.62    291.93 o
   3   2  13    37160.43    35556.81   2097.73 o
   4   2  13      436.25     4666.10   1346.66 o
   5   2  13    46928.79    43996.11   2730.13 o
   6   2  13       26.84       -5.24    145.99 o
   7   2  13    11338.14    12160.85   1471.46 o
   8   2  13     2087.74     1129.17    439.41 o
   9   2  13    24058.89    22437.97   1591.86 o
  10   2  13     1412.54      498.30   1308.22 o
  11   2  13    23314.77    23226.32   3907.31 o
 -12   3  13     3447.64     2087.36    709.89 o
 -11   3  13      445.11      -67.45    420.33 o
 -10   3  13       21.49      666.87    592.24 o
  -9   3  13     6895.46     7761.36    704.70 o
  -8   3  13     2444.93     2346.70    459.55 o
  -7   3  13    11034.55    11179.09    645.95 o
  -6   3  13     1455.11     1543.81    184.71 o
  -5   3  13    26270.71    26571.80   1112.72 o
  -4   3  13    11745.29    11563.83   6567.30 o
  -3   3  13   102250.86   101498.62   5321.27 o
  -2   3  13    77379.40    77358.12   2699.69 o
  -1   3  13     5600.58     6695.97   1158.53 o
   0   3  13     6448.12     6574.27    285.91 o
   1   3  13     3955.92     3678.74    208.17 o
   2   3  13    62049.05    59412.68   2425.40 o
   3   3  13    69014.97    68454.91   3292.16 o
   5   3  13    33242.25    33726.82   2152.16 o
   6   3  13     2798.73     3590.73    550.62 o
   7   3  13     5037.72     5617.21    730.00 o
   8   3  13     1637.24     1928.66    442.76 o
   9   3  13    26766.18    28275.15   2700.16 o
  10   3  13      783.25      596.34    703.57 o
  11   3  13      721.30      496.96    547.88 o
 -11   4  13     6395.04     5826.64    992.60 o
 -10   4  13    14109.00    14425.91   1578.04 o
  -9   4  13    29967.02    27443.42   2127.22 o
  -8   4  13    13229.67    14437.00   1317.56 o
  -7   4  13    19952.74    19566.88   1793.22 o
  -6   4  13     8009.31     7578.77    492.43 o
  -5   4  13    12575.04    11355.88    647.61 o
  -4   4  13    22317.39    22600.27    871.75 o
  -3   4  13     7465.45     7918.01    350.06 o
  -2   4  13     6228.41    59345.07  41793.26 o
  -1   4  13    24600.13    24394.66    950.91 o
   0   4  13   136323.59   132663.58   5464.47 o
   1   4  13     2701.88     3006.69    217.91 o
   2   4  13    13088.28    13879.36    633.88 o
   3   4  13    22703.74    21962.97   1150.03 o
   5   4  13    22435.98    21468.93   1253.79 o
   6   4  13     2184.77     2296.61    454.15 o
   7   4  13    28506.56    27889.61   2413.17 o
   8   4  13     3071.74     2381.04   1126.32 o
   9   4  13    18550.05    17608.99   2308.45 o
  10   4  13     2182.37     2072.66    583.51 o
  11   4  13     5277.27     5250.34   1725.06 o
 -11   5  13     1254.45      451.30    582.55 o
  -9   5  13    14271.77    14557.00   1513.04 o
  -8   5  13     1579.30    14434.23  11644.34 o
  -7   5  13     8870.71     9140.56    767.81 o
  -6   5  13    42374.63    44211.98  12039.17 o
  -5   5  13     6874.72     6895.93    539.80 o
  -4   5  13    66437.77    67787.99   3294.78 o
  -3   5  13     9840.36    11497.81   3463.33 o
  -2   5  13    16433.13    15750.31    786.50 o
   0   5  13     2743.35     2626.83    289.94 o
   1   5  13      305.45      325.98    126.35 o
   2   5  13    23924.52    24419.61   1288.34 o
   3   5  13     6525.84     7599.32    584.04 o
   4   5  13    32409.27    33540.92   2209.00 o
   5   5  13       58.49       45.66    177.15 o
   6   5  13    23115.00    25231.11   2247.88 o
   7   5  13    22810.17    25893.90   1990.74 o
   8   5  13     5979.07     5484.96    903.49 o
 -10   6  13    13817.16    14578.09   6888.08 o
  -9   6  13    15694.30    17601.75   1835.43 o
  -8   6  13    19964.93    18000.33   1913.64 o
  -7   6  13    11679.58    11636.01   1169.28 o
  -6   6  13    19645.54    19609.10   1379.92 o
  -5   6  13    13200.85    12936.62   1121.37 o
  -3   6  13     4659.72     4537.43    474.74 o
  -2   6  13    19266.71    18458.20   2192.00 o
  -1   6  13     8063.32     7811.27   7213.27 o
   0   6  13    40207.63    39761.52   2660.83 o
   1   6  13      811.28     1132.34    196.17 o
   2   6  13    46076.29    43462.18   2868.15 o
   3   6  13     2444.71     2393.03    296.46 o
   4   6  13    12111.99    11659.83    893.04 o
   5   6  13    22073.64    21113.74   1724.35 o
   6   6  13     2548.74     3389.04    586.55 o
   7   6  13     9054.38    10054.50   1268.65 o
   8   6  13     7501.44     8399.98   1292.63 o
   9   6  13    22850.80    19835.67   2133.14 o
  10   6  13    12546.39    12015.02   1979.38 o
  -7   7  13    16453.89    15511.16   1738.35 o
  -6   7  13       94.96      814.77   3255.83 o
  -5   7  13    10786.53    11108.13    964.95 o
  -4   7  13     1878.62     2246.59    485.14 o
  -3   7  13    21326.55    25406.26  24077.83 o
  -2   7  13    50483.45    47018.76   4656.58 o
  -1   7  13     2822.03     2845.04   4502.70 o
   0   7  13      760.39     1251.23   1886.66 o
   1   7  13     3705.48     3809.04    417.97 o
   2   7  13    30278.30    29428.86   4384.90 o
   3   7  13    13785.73    13694.36   1462.83 o
   4   7  13     1261.90     2284.12    530.13 o
   5   7  13    27724.94    28630.87   3300.35 o
   6   7  13      133.11      470.77    457.86 o
   7   7  13    27600.69    27172.12   3466.55 o
   8   7  13     3424.97     3279.16    809.10 o
   9   7  13     6808.48     7098.63   3349.73 o
  -8   8  13      580.86      484.78    412.92 o
  -7   8  13     1830.42     2229.62    562.14 o
  -6   8  13    12527.76    11058.98   1164.27 o
  -5   8  13    22571.20    23552.40   2324.23 o
  -4   8  13    13036.18    13621.71   1342.11 o
  -3   8  13     4996.33     4235.34    737.68 o
  -2   8  13     7145.50     5834.04   3413.55 o
  -1   8  13    11737.42    13800.09   1523.47 o
   0   8  13    42325.95    42929.24   2658.25 o
   1   8  13    66373.76    64241.85  22806.30 o
   3   8  13    22173.93    22979.09   1409.93 o
   4   8  13     1118.43      965.10    404.41 o
  -8   9  13     1208.23     1414.74    702.26 o
  -7   9  13    15287.71    16170.07   1811.20 o
  -6   9  13     3295.00     3048.83    662.29 o
  -5   9  13     7909.48     8018.17   1036.61 o
  -4   9  13      391.13      652.50    405.78 o
  -3   9  13    11046.61    11330.56   3090.42 o
  -2   9  13    54300.05    54819.34   4241.68 o
  -1   9  13     2564.34     2996.19    517.12 o
   0   9  13     2715.00     2577.98    673.25 o
   1   9  13      522.93      526.89    401.02 o
   2   9  13    27483.44    28083.52   2210.11 o
   3   9  13     8760.37     7271.40   1177.15 o
   4   9  13      359.13      626.87    426.39 o
   6   9  13     2201.60      264.63   1720.32 o
  -7  10  13     5855.81     5155.44   1341.99 o
  -6  10  13    16112.53    18611.49   1982.17 o
  -5  10  13     5825.79     5964.32    950.69 o
  -4  10  13     6217.00     7258.69    821.46 o
  -3  10  13      205.06      156.67    419.27 o
  -2  10  13    13538.19    13867.58   1312.30 o
  -1  10  13       14.96     -115.09    341.76 o
   0  10  13    23668.53    22286.11   1834.60 o
   1  10  13      530.00      687.22    374.80 o
   2  10  13    20337.22    20821.14   2030.12 o
   3  10  13       48.35      204.14    425.20 o
   4  10  13     6342.66     5913.97   1025.72 o
  -5  11  13      973.57     1111.50    548.95 o
  -4  11  13    18614.05    22654.79   2407.79 o
  -3  11  13     3443.93     4282.01   1014.34 o
  -2  11  13     1086.20      874.04    459.68 o
  -1  11  13     1106.18     1555.65    557.58 o
   0  11  13      733.81      228.16    532.04 o
   1  11  13      150.69      163.83    409.71 o
   2  11  13     4193.29     5124.06    743.99 o
  -1  12  13     7854.80     8865.22   1305.96 o
   0  12  13    16942.00    19598.12   2153.51 o
   1  12  13     5020.34     3752.64    978.24 o
  -5 -11  14      106.97      265.39    810.18 o
  -4 -11  14     1368.99      894.30    475.99 o
  -3 -11  14     1698.78     2602.21    773.01 o
  -2 -11  14    33984.11    31698.31   3970.47 o
  -1 -11  14     5564.23     6442.65   1262.90 o
   0 -11  14     7747.23     7282.95   1126.71 o
   1 -11  14     3994.13     3334.53    685.21 o
   2 -11  14      535.23      289.24    417.60 o
   3 -11  14    12939.07    10651.12   1361.16 o
   4 -11  14      861.48     -270.81    456.96 o
  -6 -10  14    14053.22    15769.63   1145.15 o
  -5 -10  14     1717.79     1392.74    346.48 o
  -4 -10  14    19477.90    23017.32   1683.04 o
  -3 -10  14     3216.53     3439.09    810.22 o
  -2 -10  14     4383.56     4358.06    583.08 o
  -1 -10  14     3980.88     4330.31    907.97 o
   0 -10  14     7745.14     7648.51    919.81 o
   1 -10  14    11037.23    10602.16    793.10 o
   2 -10  14     7205.14     7880.55    835.63 o
   3 -10  14     3908.02     3211.46    699.52 o
   4 -10  14     7905.35     9072.70   1047.36 o
   5 -10  14     6967.47     5794.18    992.62 o
   6 -10  14     1866.49      976.05    454.04 o
  -8  -9  14    10962.49    12192.06   1015.83 o
  -7  -9  14     6174.21     5658.53    691.09 o
  -6  -9  14     1165.86      605.87    337.51 o
  -5  -9  14     3422.62     2958.41    372.73 o
  -4  -9  14    12969.21    12421.35    882.48 o
  -3  -9  14    10743.45     9449.17    834.08 o
  -1  -9  14    16234.70    14814.96    876.34 o
   0  -9  14    12400.33    12029.75    724.24 o
   1  -9  14     8119.51     8481.90    633.36 o
   2  -9  14     8848.28     8228.32   1462.73 o
   3  -9  14    18246.00    19193.72   1185.43 o
   4  -9  14       57.42        7.71    223.02 o
   5  -9  14     2125.23     1781.62    376.25 o
   6  -9  14     1670.44     2803.01    682.44 o
   7  -9  14    13116.32    13601.41   1218.17 o
  -9  -8  14    10024.53    11597.51   1001.90 o
  -8  -8  14     2761.74     2166.88    471.66 o
  -7  -8  14    10334.13    11050.13   1035.35 o
  -6  -8  14    20122.71    21764.64   1380.59 o
  -5  -8  14    12583.98    12446.71    867.70 o
  -4  -8  14    10637.13    11087.03    729.38 o
  -3  -8  14     2524.63     2416.92    249.33 o
  -2  -8  14     3093.66     2863.67    284.59 o
  -1  -8  14    25479.53    25258.75   1183.44 o
   0  -8  14    12845.23    11629.42    940.74 o
   1  -8  14      166.72      726.84    172.07 o
   2  -8  14      542.61      314.49    194.56 o
   3  -8  14    13333.80    15295.22    870.43 o
   4  -8  14     1945.48     1599.06    281.62 o
   5  -8  14    61134.79    68111.83   4078.32 o
   6  -8  14     5439.90     4705.43    503.01 o
   7  -8  14      576.48     1143.59    447.23 o
   8  -8  14      369.86      539.27    423.24 o
 -10  -7  14      391.72      136.61    390.22 o
  -9  -7  14     7102.43     7886.00    676.95 o
  -8  -7  14    20619.99    20496.91   1291.21 o
  -7  -7  14     3952.21     3668.61    401.85 o
  -5  -7  14     4559.33     4247.38    354.68 o
  -4  -7  14    35867.41    37063.41   1804.65 o
  -3  -7  14    10970.07    10340.35    574.71 o
  -1  -7  14    34914.71    35950.17   1354.53 o
   0  -7  14      848.69      823.86    156.62 o
   1  -7  14    23575.26    23829.43    996.16 o
   2  -7  14     8913.61     8586.98    447.09 o
   3  -7  14    25843.48    27152.33   1484.68 o
   4  -7  14      317.76      316.97    246.91 o
   5  -7  14     7602.78     8108.76    514.04 o
   6  -7  14     2329.80     2577.96    368.98 o
   7  -7  14    20305.06    23225.64   1438.01 o
   8  -7  14    27149.24    26761.08   2107.57 o
   9  -7  14    14002.61    13697.12   1272.84 o
  -9  -6  14      589.19     1072.34    552.35 o
  -8  -6  14     7771.09     9517.50   1085.79 o
  -7  -6  14     4539.97     4344.63    871.81 o
  -6  -6  14    14220.88    15148.12    907.90 o
  -5  -6  14     7095.92     8191.83    914.55 o
  -4  -6  14    42961.00    46651.79   2210.17 o
  -3  -6  14     2732.63     2869.27    268.95 o
  -2  -6  14     3970.50     3725.47    270.48 o
  -1  -6  14     3814.58     3989.03    214.62 o
   0  -6  14    29718.62    28831.56   3659.19 o
   1  -6  14    24239.98    22904.06    961.30 o
   2  -6  14    21701.37    21826.37    953.28 o
   3  -6  14    15191.38    15706.73    808.55 o
   4  -6  14    22358.10    23171.71   1055.40 o
   5  -6  14    12377.15    13146.50    909.02 o
   6  -6  14     4187.02     3881.28    640.88 o
   7  -6  14     2468.58     2640.94    471.53 o
   8  -6  14     3146.90     2980.32    474.61 o
   9  -6  14     1441.56      844.88    540.30 o
  10  -6  14     8867.24    10376.98   1419.22 o
 -11  -5  14      900.36     1086.95    331.36 o
 -10  -5  14    19612.96    19759.60   1051.93 o
  -9  -5  14     5599.99     4547.76    904.40 o
  -8  -5  14     7728.01     7703.59    635.13 o
  -7  -5  14     8574.76     8611.06   1033.62 o
  -6  -5  14     3221.48     3078.64    404.69 o
  -5  -5  14      753.63      691.62    244.06 o
  -4  -5  14     3254.13     3491.53    291.79 o
  -2  -5  14   127576.14   125578.79   5149.26 o
  -1  -5  14     2449.18     2714.55    280.54 o
   0  -5  14    29248.88    28639.29   1084.50 o
   1  -5  14     8580.73     8525.90    461.95 o
   2  -5  14     5901.30     5886.21    415.98 o
   3  -5  14    26553.98    25862.21   1240.93 o
   4  -5  14     1755.87    69995.65  33264.34 o
   5  -5  14      106.61      -38.28    147.91 o
   6  -5  14    22150.33    22019.20   1544.31 o
   7  -5  14    11384.04    11355.25   1564.32 o
   8  -5  14     4952.81     5726.10    606.90 o
   9  -5  14     6391.36     7185.16    907.61 o
  10  -5  14     6604.87     8064.47   1424.73 o
 -11  -4  14    17332.52    15486.95   1069.57 o
 -10  -4  14     2690.54     2947.66    483.43 o
  -9  -4  14      820.74     1182.84    305.47 o
  -8  -4  14    14427.39    14524.92   1181.46 o
  -7  -4  14     7703.06     8109.07    602.43 o
  -6  -4  14    83047.40    85938.34   4575.87 o
  -4  -4  14    14852.14    15240.87    741.42 o
  -3  -4  14    13206.47    13294.09    606.21 o
  -1  -4  14    21097.39    20760.26   1498.10 o
   0  -4  14     9427.72    10447.07   2718.94 o
   1  -4  14   110081.30   104532.34   3563.99 o
   2  -4  14    14956.16    14558.20    654.74 o
   3  -4  14    36733.26    26073.60   3136.83 o
   4  -4  14    18756.03    20012.32   1924.30 o
   5  -4  14    12956.71    13015.53    664.47 o
   6  -4  14    18434.91    20755.32   1127.15 o
   7  -4  14     2872.71     2362.44    295.32 o
   8  -4  14     1672.10     1113.22    255.53 o
  10  -4  14    24232.29    23215.47   1809.32 o
  11  -4  14     5717.21     5293.19    971.30 o
 -12  -3  14     2168.41     2316.06    409.97 o
 -11  -3  14    18008.49    16818.29   1554.74 o
 -10  -3  14     1124.64     1279.51    402.13 o
  -9  -3  14    39439.07    39814.44   1771.72 o
  -8  -3  14    11393.44    11590.88    837.15 o
  -7  -3  14     6940.35     7767.70    708.76 o
  -6  -3  14     3051.63     3658.18    384.98 o
  -5  -3  14     9862.53    10788.94    732.67 o
  -4  -3  14    21413.06    22222.21   1103.70 o
  -3  -3  14    59657.00    61449.18   3457.48 o
  -2  -3  14    46269.88    46253.31   1904.23 o
  -1  -3  14    27079.66    27109.99   1188.73 o
   0  -3  14     5003.41     5004.29    437.45 o
   1  -3  14     2778.56     2924.14    179.93 o
   2  -3  14    10653.74     9894.49    429.09 o
   3  -3  14    56633.45    59475.90   3467.79 o
   5  -3  14    34051.00    37338.34   2009.15 o
   6  -3  14      956.45     1158.55    184.91 o
   7  -3  14    98144.45   100766.15   4350.53 o
   8  -3  14    16129.20    15677.98   1095.73 o
   9  -3  14    12137.40    13211.17    865.16 o
  10  -3  14      769.26      641.37    468.61 o
  11  -3  14      249.52      556.82    425.31 o
 -12  -2  14      151.22      401.97    316.90 o
 -11  -2  14    12075.60    11913.02   1296.91 o
 -10  -2  14     3536.79     3556.52    552.55 o
  -9  -2  14    14637.21    14874.47    912.78 o
  -8  -2  14     4041.89     4215.35    368.45 o
  -7  -2  14    18849.56    19576.17   1268.62 o
  -6  -2  14    54635.89    54303.15   2551.03 o
  -5  -2  14    33453.95    36402.82   1690.73 o
  -4  -2  14     4020.19     4517.61    412.82 o
  -3  -2  14    13632.76    14672.55    745.67 o
  -2  -2  14     6117.58     6984.81    417.26 o
  -1  -2  14    53461.36    51867.68   1751.65 o
   0  -2  14    18238.90    53366.43  16847.69 o
   1  -2  14    89052.46    89126.07   3626.64 o
   3  -2  14    71698.14    70824.85   6085.94 o
   4  -2  14     1506.10     8717.11   3759.79 o
   5  -2  14    52232.62    54596.56   3089.29 o
   6  -2  14     9935.51    10247.74    573.55 o
   7  -2  14     4249.41     3982.32    526.94 o
   8  -2  14      537.84      409.45    287.51 o
  10  -2  14    23500.65    21378.75   1567.02 o
  11  -2  14    11936.96    11733.75   1276.62 o
 -12  -1  14     5679.15     4104.94   1077.88 o
 -11  -1  14      283.59      543.66    257.26 o
 -10  -1  14    15206.24    15065.79   1164.77 o
  -9  -1  14      459.13      179.88    165.88 o
  -8  -1  14    27569.88    26787.98   1488.53 o
  -7  -1  14    12813.07    13167.97    849.11 o
  -6  -1  14     9550.79     9913.82    632.46 o
  -5  -1  14     1647.60     1704.10    166.35 o
  -4  -1  14    53303.59    53922.88   2569.05 o
  -3  -1  14    15627.53    14690.75    699.13 o
  -2  -1  14    72108.20    73574.88   4128.70 o
  -1  -1  14    15080.10    15149.67    662.20 o
   0  -1  14    23171.48    21959.32    942.01 o
   1  -1  14    15062.73    13465.66    887.66 o
   2  -1  14    35531.05    37601.48   1887.00 o
   3  -1  14    81585.79    91408.45   5635.14 o
   5  -1  14     2717.14     2801.82    434.95 o
   6  -1  14    10386.67    11495.50    862.96 o
   7  -1  14     2600.20     2974.71    317.34 o
   8  -1  14    29050.92    31007.18   1802.33 o
   9  -1  14    17994.52    16969.56   1159.68 o
  10  -1  14     4794.23     3753.61    486.84 o
  11  -1  14     2751.82     2507.93    758.33 o
 -12   0  14      983.54     1218.59    624.15 o
 -11   0  14     8375.62     8665.68    857.10 o
 -10   0  14    30051.99    29260.84   1931.93 o
  -9   0  14    10058.98     9928.08    783.24 o
  -8   0  14     4058.95     3929.48    402.99 o
  -7   0  14     7096.29     6400.80    431.99 o
  -6   0  14     3320.78     3451.84    257.83 o
  -5   0  14      123.75       53.96     94.88 o
  -4   0  14   154182.91   162206.20   7998.40 o
  -3   0  14     7604.48     8141.55    412.84 o
  -2   0  14    35747.48    35424.02   1850.20 o
  -1   0  14    19558.12    19274.26   1155.23 o
   0   0  14    26165.90    24302.84    717.00 o
   1   0  14    24606.92    25108.18   1221.41 o
   2   0  14   114628.13   120638.98   6816.83 o
   3   0  14     8163.93     8262.04    419.60 o
   4   0  14    82607.42    38267.37   9144.42 o
   5   0  14    28051.12    27766.07   3091.91 o
   6   0  14      575.26      567.63    195.34 o
   7   0  14    10752.92    12015.07   1018.04 o
   8   0  14      116.85      112.65    236.74 o
   9   0  14     2311.72     2057.06    346.03 o
  10   0  14     8959.13     8842.65    888.01 o
  11   0  14      716.28     1621.04   2417.00 o
 -12   1  14     6624.94     7245.98   1037.27 o
 -11   1  14      178.99      531.83    400.65 o
 -10   1  14    16161.16    16313.03   1373.11 o
  -9   1  14      477.64     -104.45    258.92 o
  -8   1  14    25986.23    24028.86   1298.99 o
  -7   1  14    12836.89    12056.95    756.24 o
  -6   1  14     9256.08     9756.99    508.81 o
  -5   1  14     1850.88     1909.74    145.29 o
  -4   1  14    51543.12    51197.38   2317.52 o
  -3   1  14    14869.78    15787.02    793.68 o
  -2   1  14    78110.96    78504.65   3512.59 o
  -1   1  14    17156.34    18218.12    948.89 o
   0   1  14    23225.31    22245.73   1233.63 o
   1   1  14    16200.52    15825.13   1157.76 o
   2   1  14    32121.87    32679.72   1638.73 o
   3   1  14    87768.85    96137.24   5617.83 o
   4   1  14     2522.39    39725.29  11334.12 o
   5   1  14     2073.09     2171.56    222.83 o
   6   1  14    11786.16    12869.01    858.44 o
   7   1  14     2518.24     2745.00    343.02 o
   8   1  14    30150.41    34928.39   3277.24 o
   9   1  14    19751.84    18809.78   1903.32 o
  10   1  14     4945.28     4914.25    669.84 o
  11   1  14     2778.53     4012.88   1322.45 o
 -12   2  14       97.10      465.18    476.55 o
 -11   2  14    12022.42     9901.04   1447.78 o
  -9   2  14    15107.99    14921.72   1321.34 o
  -8   2  14     3424.99     3049.07    389.68 o
  -7   2  14    17080.85    16648.68    819.84 o
  -6   2  14    51244.66    51483.28   2081.82 o
  -5   2  14    37277.12    37814.25   1347.61 o
  -4   2  14     4994.56     5562.35    286.37 o
  -3   2  14    13651.51    14409.23    551.85 o
  -2   2  14     5828.55     6661.81    318.93 o
  -1   2  14    59329.20    60895.36   3964.57 o
   0   2  14    17771.32   180587.50 110530.15 o
   1   2  14    86393.20    85369.34   5272.82 o
   2   2  14     2253.98     2857.51    245.55 o
   3   2  14    73116.91    74019.38   3615.78 o
   4   2  14     2503.74     5570.21   1599.49 o
   5   2  14    55527.92    53908.10   3218.34 o
   6   2  14    10037.77    10912.93   1024.31 o
   7   2  14     5279.29     5258.55    632.11 o
   8   2  14      384.25      716.92    377.78 o
  10   2  14    21699.52    23962.08   3026.15 o
  11   2  14    11732.52    10743.86   1462.54 o
 -12   3  14     2807.76     1768.94    666.66 o
 -11   3  14    17809.92    16108.75   1636.80 o
 -10   3  14      637.26      598.43    468.15 o
  -9   3  14    40324.72    39547.70   3387.92 o
  -8   3  14    14027.15    14240.82   1262.36 o
  -7   3  14     7440.16     7733.81    769.78 o
  -6   3  14     5024.77     5145.84    349.47 o
  -5   3  14    10621.27    10311.29    690.13 o
  -4   3  14    21286.77    20726.36   1892.47 o
  -3   3  14    59614.00    58906.40   2091.92 o
  -2   3  14    44864.71    44607.77   1655.55 o
  -1   3  14    25498.37    26547.60   1363.56 o
   0   3  14     4890.05     4929.22    357.44 o
   1   3  14     4309.61     4013.18    387.81 o
   2   3  14    10770.58     9958.81    838.99 o
   3   3  14    56592.02    55737.35   2794.12 o
   5   3  14    32945.37    31837.58   1819.05 o
   6   3  14     1684.37     2439.41    428.60 o
   7   3  14    99652.98   102050.52   9701.13 o
   8   3  14    15873.02    17029.05   1478.50 o
   9   3  14    11264.46    11932.57   1424.63 o
  10   3  14      690.16      726.37    944.50 o
  11   3  14      718.76      303.04    427.53 o
 -11   4  14    16049.15    15039.26   1715.60 o
 -10   4  14     2976.89     2430.79    679.00 o
  -9   4  14      979.58     1129.37    377.35 o
  -8   4  14    14887.10    16169.16   1216.11 o
  -7   4  14     8485.92     8692.65   3066.61 o
  -6   4  14    81670.20    83619.66  15686.93 o
  -5   4  14     3966.44    49458.02  43731.50 o
  -4   4  14    14175.67    14408.13   5077.51 o
  -3   4  14    13802.54    14185.35    626.59 o
  -2   4  14     7595.06    69740.18  42351.83 o
  -1   4  14    17447.28    16684.21    693.99 o
   0   4  14    11581.29    13013.40   8413.53 o
   1   4  14   103183.86   101123.60   4388.41 o
   2   4  14    15308.43    14839.72   1029.57 o
   4   4  14    20096.94    22133.98   1373.25 o
   5   4  14    11516.55    11503.49   1040.88 o
   6   4  14    15726.88    16633.83   1362.98 o
   7   4  14     2348.25     2839.97    546.34 o
   8   4  14     1963.19     1668.60    672.25 o
  10   4  14    25611.89    26334.51   7477.54 o
  11   4  14     5299.36     6834.12   3022.07 o
 -11   5  14      986.58      591.46    645.07 o
 -10   5  14    18603.62    15688.37   2215.39 o
  -9   5  14     4999.75     7480.64   2857.63 o
  -8   5  14    10158.39     8504.65   1425.88 o
  -7   5  14     8977.99     8535.71    639.74 o
  -6   5  14     4159.16     4304.88    497.42 o
  -5   5  14      873.73      791.25    242.78 o
  -4   5  14     3818.80     4305.96    713.74 o
  -2   5  14   132149.38   128655.22   4952.22 o
  -1   5  14     1739.31     1652.58    137.69 o
   0   5  14    29237.27    26121.99   1442.52 o
   1   5  14     8454.90     8402.84    815.88 o
   2   5  14     6062.08     6432.40    872.40 o
   3   5  14    22135.84    21628.82   1545.99 o
   5   5  14      167.41      600.75    188.15 o
   6   5  14    22138.85    22558.89   2271.06 o
   7   5  14    11875.17    12668.41   1320.87 o
   8   5  14     4015.19     4315.68    647.06 o
   9   5  14     6499.94     6889.47    942.54 o
  10   5  14     5709.75     5307.38    986.72 o
  -9   6  14     1208.70     3094.69   7146.52 o
  -8   6  14     9082.69     9832.21    796.68 o
  -7   6  14     4697.93     5249.21   4431.29 o
  -6   6  14    15363.26    17680.79   1271.47 o
  -5   6  14     8026.57     9330.46   2338.69 o
  -4   6  14    43608.05    44016.54  11873.88 o
  -3   6  14     3050.04     3018.52    476.08 o
  -2   6  14     4441.09     4158.30    518.06 o
  -1   6  14     4351.94     4760.26   1265.92 o
   0   6  14    28925.54    27361.76   1660.19 o
   1   6  14    24242.62    23341.17   1552.21 o
   2   6  14    20625.27    20695.63   1511.24 o
   3   6  14    15470.19    15803.32   1208.49 o
   4   6  14    18493.75    18284.94   1324.10 o
   5   6  14    12462.90    11803.86    984.81 o
   6   6  14     4055.29     4617.61    710.41 o
   7   6  14     3209.85     2368.18   1829.13 o
   8   6  14     2265.51     2392.78    622.43 o
   9   6  14     2036.71     1199.84    665.68 o
  10   6  14     9816.21     6961.76   1139.63 o
  -8   7  14    21238.13    20181.08   2153.39 o
  -7   7  14     3011.36     3431.90   7206.46 o
  -6   7  14     2044.31    36755.82  17026.44 o
  -5   7  14     4609.45     4942.02   1808.74 o
  -4   7  14    36360.11    34510.26   2128.30 o
  -3   7  14    10833.69    12937.47   1224.64 o
  -1   7  14    36010.73    35663.52   3373.35 o
   0   7  14      872.23      798.17    275.46 o
   1   7  14    22896.10    23511.47   1625.87 o
   2   7  14     8137.99     8754.23    635.85 o
   3   7  14    30086.79    32388.55   2349.68 o
   4   7  14      148.13      -64.34    213.34 o
   5   7  14     7737.78     8469.87   1195.99 o
   6   7  14     2560.22     1884.90    506.63 o
   7   7  14    18834.91    19863.54   2154.26 o
   8   7  14    27171.26    20526.33   2736.89 o
   9   7  14    13456.64    13815.37   4025.36 o
  -8   8  14     2430.08     2234.75    590.92 o
  -7   8  14    10561.66    12100.93   1577.17 o
  -6   8  14    18877.45    17735.32   1583.92 o
  -5   8  14    11183.41    12798.71   1695.72 o
  -4   8  14    10514.47     9942.08    922.83 o
  -3   8  14     2216.80     2876.25    518.09 o
  -2   8  14     1944.87     1873.45    354.36 o
  -1   8  14    25215.61    24922.92   1865.78 o
   0   8  14    13327.68    11555.48   1104.73 o
   1   8  14      223.61     1121.55   1413.99 o
   2   8  14      368.23     -110.93    292.78 o
   3   8  14    13893.68    13154.19   1233.91 o
   4   8  14     1446.23     1259.40    399.27 o
  -8   9  14    12052.94    13323.00   1975.71 o
  -7   9  14     5911.49     5660.06   1018.97 o
  -6   9  14     1224.41     2029.26    554.22 o
  -5   9  14     3454.75     4238.33    722.50 o
  -4   9  14    12271.13    12851.38   1258.22 o
  -3   9  14    10480.74    10783.04   1259.26 o
  -1   9  14    15409.68    14961.58   1400.95 o
   0   9  14    12259.43    12048.18   1112.84 o
   1   9  14     8293.35     7536.32    827.80 o
   2   9  14     7792.18     6699.41    729.91 o
   3   9  14    18942.84    21030.33   2043.95 o
   4   9  14        3.44     -195.21    356.41 o
  -6  10  14    15240.07    16352.06   1730.34 o
  -5  10  14     2266.05     2522.31    663.16 o
  -4  10  14    20014.47    19653.94   1746.20 o
  -3  10  14     3616.55     2885.19    564.25 o
  -2  10  14     3498.74     3045.84    644.98 o
  -1  10  14     3673.21     3558.68   1190.63 o
   0  10  14    11730.41    11679.08   1014.54 o
   1  10  14    10356.54    10751.83   1228.90 o
   2  10  14     7307.25     5994.26    919.02 o
   3  10  14     3911.39     4348.10    714.01 o
   4  10  14     8042.17     9862.50    977.11 o
  -5  11  14       47.07      -49.42    467.97 o
  -4  11  14     1308.28     1633.74    665.96 o
  -3  11  14     2610.48     3461.56    693.53 o
  -2  11  14    34531.00    36983.81   4693.14 o
  -1  11  14     5072.11     6634.44    939.76 o
   0  11  14     7959.84     7740.16   1109.49 o
   1  11  14     3761.04     2767.09    555.15 o
   2  11  14      538.47      218.87    521.74 o
   3  11  14    11243.47    10107.62   1177.47 o
  -4 -11  15     3802.77     3752.17    629.53 o
  -3 -11  15     7353.54     7845.87   1682.14 o
  -2 -11  15     1517.80     2189.21    798.71 o
  -1 -11  15     2640.78     3199.53    815.51 o
   0 -11  15    10885.35    11267.13   1301.70 o
   1 -11  15     3520.13     1575.39    481.49 o
   2 -11  15     3712.84     2686.17    583.48 o
   3 -11  15     8152.80     6261.99   1196.03 o
   4 -11  15     3907.91     1985.55    790.26 o
  -6 -10  15    19815.56    20407.54   1554.78 o
  -5 -10  15    11553.08    12026.70   1116.99 o
  -4 -10  15    12533.43    13471.44   1343.07 o
  -3 -10  15      784.39      484.23    376.19 o
  -2 -10  15     4244.99     4827.05    630.81 o
  -1 -10  15     7027.61     6665.66    878.53 o
   0 -10  15      300.18       91.53    257.95 o
   1 -10  15     7661.93     7384.47    811.55 o
   2 -10  15      904.13     1059.90    575.60 o
   3 -10  15       84.58       26.56    321.15 o
   4 -10  15    11238.19    10734.26   1258.08 o
   5 -10  15     2737.60     2264.63    509.56 o
   6 -10  15    20165.35    22046.26   2335.87 o
  -8  -9  15     2242.71     3264.35    453.57 o
  -7  -9  15     5546.89     5483.14    598.24 o
  -6  -9  15    15005.85    14951.59   1586.34 o
  -5  -9  15     1067.23     1081.44    313.98 o
  -4  -9  15     7868.78     7284.05    628.77 o
  -3  -9  15    21286.97    21966.29   1786.95 o
  -2  -9  15    17816.28    17816.07   1126.69 o
  -1  -9  15    14012.05    13173.32   1198.70 o
   0  -9  15    10429.27    10336.45    754.41 o
   1  -9  15    19488.73    19679.73   1219.13 o
   2  -9  15    10208.65    11228.10    799.83 o
   3  -9  15    24784.34    25067.64   1656.61 o
   4  -9  15      197.53      124.97    359.19 o
   5  -9  15      117.56      -39.15    423.25 o
   6  -9  15     2098.87     1339.62    636.36 o
   7  -9  15     6806.06     7690.07    814.09 o
  -9  -8  15       84.48      824.42    388.17 o
  -8  -8  15      674.28      843.70    337.91 o
  -7  -8  15     8276.92     9667.17    825.93 o
  -6  -8  15    11257.29    13754.16   1349.23 o
  -4  -8  15     2397.44     2995.43    376.57 o
  -3  -8  15    24057.84    24791.73   1280.04 o
  -2  -8  15      454.71      445.83    174.43 o
  -1  -8  15    50286.68    47467.82   1942.94 o
   0  -8  15     7518.71     6886.72    413.34 o
   1  -8  15    35356.96    32792.59   1696.60 o
   2  -8  15     3892.88     3890.68    334.87 o
   3  -8  15    20381.55    21565.67   1339.05 o
   4  -8  15     7008.38     7921.73    557.12 o
   5  -8  15     6777.44     4614.96    778.28 o
   6  -8  15    13276.07    13963.91   1092.91 o
   7  -8  15     8994.68    10836.92    968.30 o
   8  -8  15      185.02      196.74    438.53 o
 -10  -7  15     6537.97     6177.28   1580.03 o
  -9  -7  15    10444.35     9878.44    995.76 o
  -8  -7  15     5549.08     5755.89    467.35 o
  -7  -7  15     7100.79     6570.16    703.83 o
  -6  -7  15    16077.86    17016.99    970.11 o
  -5  -7  15     2814.64     2853.78    321.01 o
  -4  -7  15     5158.90     6271.54    477.85 o
  -3  -7  15    34649.13    33960.35   1828.24 o
  -2  -7  15     7813.36     7930.82    424.34 o
  -1  -7  15    33119.29    34550.02   1792.36 o
   0  -7  15     9624.30     8990.24    416.95 o
   1  -7  15    35099.19    34184.66   1427.18 o
   2  -7  15    15439.76    16096.58    916.15 o
   3  -7  15    26603.90    27920.08   1394.99 o
   4  -7  15     1892.81     2547.23    390.33 o
   5  -7  15     1084.51      742.53    226.90 o
   6  -7  15    10068.67    10136.85   1192.12 o
   7  -7  15     5631.84     6370.29   1041.88 o
   8  -7  15     5011.07     5161.50    666.98 o
   9  -7  15    10841.68    13061.77   1218.35 o
 -10  -6  15    24682.17    22926.22   1641.96 o
  -8  -6  15      391.06      544.46    252.89 o
  -7  -6  15     7240.76     6542.63    663.15 o
  -6  -6  15    32370.10    33142.61   1898.33 o
  -5  -6  15    45234.21    48003.80   2165.01 o
  -4  -6  15    29360.79    31482.04   1286.41 o
  -3  -6  15      853.15     1087.80    170.21 o
  -2  -6  15    15612.82    15271.32    757.90 o
  -1  -6  15    13237.23    12356.29    716.63 o
   0  -6  15     1578.49     1833.26    146.31 o
   1  -6  15    14863.36    15330.13    621.15 o
   2  -6  15     3652.78     3774.77    284.62 o
   3  -6  15     6065.63     6127.81    392.80 o
   4  -6  15    10668.70    11398.29    677.86 o
   5  -6  15    20506.08    20450.50   1153.54 o
   6  -6  15    28388.64    30848.82   1981.88 o
   7  -6  15     2245.03     2572.74    448.62 o
   8  -6  15     5676.95     6395.97    656.45 o
   9  -6  15     1561.00     1283.27   1622.36 o
  10  -6  15    11509.40    10665.01   1075.65 o
 -11  -5  15      725.72      991.72    414.12 o
 -10  -5  15    11106.44    10964.12    923.92 o
  -8  -5  15   102674.00   110876.61   6954.87 o
  -7  -5  15     2365.03     2671.38    318.93 o
  -6  -5  15     7138.93     8406.14    694.88 o
  -5  -5  15      384.95      471.17    153.46 o
  -3  -5  15    15870.70    16226.73   1134.50 o
  -2  -5  15     7167.38     6014.42    733.39 o
  -1  -5  15     7024.66     7344.24    367.61 o
   0  -5  15    25781.26    24371.74   1879.52 o
   1  -5  15     7707.28     6715.82    348.87 o
   2  -5  15    29196.74    28444.65   1318.92 o
   3  -5  15    28496.97    17110.38   1913.23 o
   4  -5  15    12398.43    12705.15    667.68 o
   5  -5  15       23.86       66.46    193.73 o
   6  -5  15     4218.54     3884.53    696.08 o
   7  -5  15     3646.47     4457.96    604.21 o
   8  -5  15    53613.46    57016.70   3489.43 o
   9  -5  15      135.58      327.64    396.93 o
  10  -5  15     6658.04     5209.60    757.02 o
 -11  -4  15     4403.75     4690.77    466.62 o
 -10  -4  15     9129.75     9641.47    868.98 o
  -9  -4  15      768.63      962.24    272.77 o
  -8  -4  15       35.78      311.87    210.32 o
  -6  -4  15     8212.84     8965.10    565.64 o
  -5  -4  15    54679.44    57917.90   2971.62 o
  -4  -4  15    61550.92    64286.05   3339.50 o
  -3  -4  15    28496.97    29022.87   1176.61 o
  -2  -4  15    31428.53    31728.26   1352.53 o
  -1  -4  15    24007.17    24059.02    993.70 o
   0  -4  15    19139.20    19561.49    629.18 o
   1  -4  15    17698.59    17280.22    708.30 o
   2  -4  15     4766.06     4972.51    280.27 o
   3  -4  15    13282.93    11998.61    692.77 o
   4  -4  15    58134.80    36646.02   4951.76 o
   5  -4  15    17415.29    18318.15   1091.86 o
   6  -4  15    12324.02    12733.24    676.60 o
   7  -4  15     3724.10     3892.06    345.18 o
   8  -4  15      172.88      366.95    229.94 o
   9  -4  15     4583.78     4137.37    462.00 o
  10  -4  15     5900.63     5881.53    724.02 o
  11  -4  15     5549.59     6116.33   1352.01 o
 -12  -3  15     1438.91     1169.90    380.39 o
 -11  -3  15     2159.31     1678.14    443.85 o
 -10  -3  15     4972.86     5882.46    466.23 o
  -9  -3  15    24137.60    25561.50   1346.91 o
  -8  -3  15    19602.12    18765.63   1126.78 o
  -7  -3  15    13748.66    13492.98    834.50 o
  -6  -3  15    13461.10    14006.50    775.99 o
  -5  -3  15     2929.89     3168.92    237.32 o
  -4  -3  15    26877.84    28505.13   1362.00 o
  -3  -3  15    19975.76    21262.45   1103.32 o
  -2  -3  15    16276.46    16073.70    643.93 o
  -1  -3  15   107054.41   105405.52   4054.74 o
   0  -3  15     1593.47     1868.45    168.84 o
   1  -3  15   155941.58   150491.34  12417.44 o
   2  -3  15    12646.98    12768.63    585.81 o
   4  -3  15    18316.24    17841.49    959.43 o
   5  -3  15      108.89       10.58    115.38 o
   6  -3  15     3306.72     3799.40    325.43 o
   7  -3  15     6264.71     5390.22    491.75 o
   8  -3  15    17811.26    18349.64   1194.78 o
   9  -3  15    18434.25    19034.86   1155.55 o
  10  -3  15     2293.79     1925.74    365.99 o
  11  -3  15     7706.25     6710.91    656.27 o
 -12  -2  15     4886.44     5738.23   1178.16 o
 -11  -2  15     4315.85     4225.31    622.27 o
 -10  -2  15    19401.93    20110.76   1314.81 o
  -9  -2  15      764.69      692.03    245.72 o
  -8  -2  15     1347.43     1417.30    240.36 o
  -7  -2  15    10164.63    10744.39    666.46 o
  -6  -2  15    13286.14    14514.80    788.00 o
  -5  -2  15    55088.85    58535.08   2569.36 o
  -4  -2  15    25683.01    26982.57   1261.02 o
  -3  -2  15    55674.94    55231.87   2630.78 o
  -1  -2  15    86194.80    85673.67   2941.95 o
   0  -2  15    10931.15    12060.15   1584.14 o
   1  -2  15    55948.44    51905.31   2288.86 o
   2  -2  15     2223.66     2762.80    197.26 o
   3  -2  15    52197.32    55848.25   3363.05 o
   4  -2  15    35015.53    36824.17   2192.30 o
   5  -2  15    18825.02    17474.13    911.34 o
   6  -2  15    11763.08    12964.30    788.62 o
   7  -2  15    12028.65    11724.74    945.70 o
   8  -2  15     5744.29     5450.48    371.77 o
  10  -2  15     9389.21     9328.78    984.24 o
  11  -2  15     2944.20    12662.16   4818.81 o
 -12  -1  15     6880.14     5778.98    735.42 o
 -11  -1  15     5617.52     5439.42    583.49 o
 -10  -1  15    14911.75    15143.82    946.91 o
  -9  -1  15    13049.79    13738.58    868.82 o
  -8  -1  15    45664.04    47709.39   2395.31 o
  -7  -1  15    10552.47    10395.82    888.39 o
  -6  -1  15    17332.00    16764.01    950.19 o
  -5  -1  15      148.92      -11.93     99.56 o
  -4  -1  15    12474.43    12661.11    754.28 o
  -3  -1  15    79266.17    82346.05   4066.79 o
  -2  -1  15    17712.28    17154.86   1525.30 o
   0  -1  15    27750.46    26004.60   1067.84 o
   1  -1  15     1700.82     1802.75    157.52 o
   2  -1  15    64013.29    65981.88   3112.92 o
   3  -1  15    68876.29    72168.16   3693.70 o
   4  -1  15    25321.87    26556.53   1413.22 o
   5  -1  15      813.38      967.65    193.94 o
   6  -1  15    12483.33    12532.38    687.20 o
   7  -1  15    13029.78    13297.30    853.40 o
   8  -1  15    30749.74    32648.62   2512.06 o
   9  -1  15     4996.18     5516.85    735.28 o
  10  -1  15     9085.05     7485.79    885.60 o
  11  -1  15     6832.06     7055.72    831.24 o
 -12   0  15     2285.33     3526.63    694.85 o
 -11   0  15     1901.12     2404.42    414.22 o
 -10   0  15    45981.57    41251.13   3036.33 o
  -9   0  15      459.16      366.11    185.95 o
  -8   0  15     3314.38     3387.82    283.34 o
  -7   0  15      288.34      390.17    273.49 o
  -6   0  15    92311.20    91826.86   3652.20 o
  -5   0  15    21001.11    20388.03    954.03 o
  -4   0  15    39775.14    40206.86   1893.64 o
  -3   0  15     5893.62     6397.54    390.63 o
  -2   0  15    64302.40    69308.90   3420.74 o
  -1   0  15    32187.41    33604.37   2197.37 o
   0   0  15     1126.99    16881.49  21362.31 o
   1   0  15    29932.22    28268.80   1484.81 o
   2   0  15    23005.98    24154.46   1384.49 o
   3   0  15     1475.83     1695.76    232.50 o
   4   0  15     1552.73    21004.24   7459.96 o
   5   0  15     3507.59     3771.07    286.39 o
   6   0  15    52616.42    56178.03   3293.53 o
   7   0  15     3560.69     3034.50    272.34 o
   8   0  15    13253.55    15118.03   1094.48 o
   9   0  15     1467.83     1490.62    324.92 o
  10   0  15     8320.82     8409.73   1769.28 o
  11   0  15     3162.83     1566.15   2550.10 o
 -12   1  15     6475.99     6557.30   1065.02 o
 -11   1  15     6254.14     3782.50    768.64 o
 -10   1  15    13155.49    12317.83   1087.25 o
  -9   1  15    13476.56    13626.60    929.97 o
  -8   1  15    47279.29    48039.53   2214.04 o
  -7   1  15    10112.39    11092.93    664.63 o
  -6   1  15    17478.37    17543.43    713.63 o
  -5   1  15      482.88      493.11    171.08 o
  -4   1  15    11117.06    11799.49    583.40 o
  -3   1  15    84538.05    85203.95   3832.29 o
  -2   1  15    19795.48    18471.02    851.21 o
   0   1  15    27929.74    26140.10   2193.50 o
   1   1  15     2057.51     2488.56    196.98 o
   2   1  15    60303.98    63742.37   6973.50 o
   3   1  15    73291.78    77434.12   4655.29 o
   4   1  15    29047.96    29649.30   2195.66 o
   5   1  15      905.98      926.77    147.49 o
   6   1  15    10097.40     9854.50    649.89 o
   7   1  15    12446.03    11996.28   1681.95 o
   8   1  15    30546.74    29857.91   7211.94 o
   9   1  15     4640.43     4282.92    729.87 o
  10   1  15    10114.05     9987.67    915.87 o
  11   1  15     6657.33     5614.81   1177.19 o
 -12   2  15     4780.60     3841.44    836.84 o
 -11   2  15     3761.14     2584.25    644.69 o
 -10   2  15    19339.65    19535.06   2058.82 o
  -9   2  15     1101.03     1466.32    355.91 o
  -8   2  15     1463.66     1455.93    304.67 o
  -7   2  15    11778.50    11272.74    556.36 o
  -6   2  15    12947.21    13086.60    662.62 o
  -5   2  15    53776.80    55227.76   1985.83 o
  -4   2  15    30150.56    30128.08   1190.93 o
  -3   2  15    56557.01    56660.16   2460.84 o
  -2   2  15     2747.43     2609.40    373.04 o
  -1   2  15    96236.88    96550.20   5718.59 o
   0   2  15    11591.63    12552.33   2380.58 o
   1   2  15    56277.00    55782.14   4892.89 o
   2   2  15     1395.14     1816.40    244.02 o
   3   2  15    51114.47    49226.87   3849.68 o
   4   2  15    32480.57    33480.50   2186.38 o
   5   2  15    20695.01    19010.19   2243.15 o
   6   2  15    12669.54    14810.74   1216.91 o
   7   2  15    12015.45    12119.36   1391.22 o
   8   2  15     5498.67     6376.11    757.54 o
  10   2  15     8299.99     9372.17   2565.07 o
  11   2  15     3569.66     8734.71   3785.76 o
 -12   3  15     2032.36     1597.48    730.15 o
 -11   3  15     3155.78     2296.73    559.76 o
 -10   3  15     5313.29     5874.14    954.71 o
  -9   3  15    23490.99    26177.91   1987.22 o
  -8   3  15    18341.03    20976.50   1499.91 o
  -7   3  15    11843.27    11488.14    733.94 o
  -6   3  15    13258.52    13469.87    822.02 o
  -5   3  15     3762.98     3907.62   1291.03 o
  -4   3  15    22016.14    23233.98    941.08 o
  -3   3  15    20970.80    21424.61    926.57 o
  -2   3  15    16306.26    16306.71    648.30 o
  -1   3  15   108173.72   107112.09   6795.35 o
   0   3  15     1611.87     1730.41   1241.36 o
   1   3  15   156486.83   158248.48   8348.02 o
   2   3  15    12157.14    11713.19    821.52 o
   4   3  15    15949.27    14091.85   2063.10 o
   5   3  15       58.63      304.49    272.54 o
   6   3  15     3593.11     4001.27    509.01 o
   8   3  15    16940.67    14137.64   1444.63 o
   9   3  15    19513.93    19939.93   1963.25 o
  10   3  15     2306.28     1866.20    503.54 o
  11   3  15     6952.13     7698.36   1156.48 o
 -11   4  15     5312.17     6578.67   1087.63 o
 -10   4  15     9209.22     7768.94   1085.72 o
  -9   4  15     1035.82     1698.71    608.22 o
  -8   4  15       24.83      178.82    413.14 o
  -7   4  15      543.75    18560.47   7943.76 o
  -6   4  15     8774.09     8690.54    596.96 o
  -5   4  15    51167.89    54401.52   5154.87 o
  -4   4  15    62818.31    61486.98   4017.43 o
  -3   4  15    26487.09    26716.72   1390.86 o
  -2   4  15    33795.00    35497.09   1641.85 o
  -1   4  15    22488.90    21969.03   2413.47 o
   0   4  15    19253.85    19892.31    860.16 o
   1   4  15    19326.38    18495.20    908.29 o
   2   4  15     2500.88     3761.65   1418.21 o
   3   4  15    12256.17    11341.63    572.15 o
   4   4  15    53788.71    53801.15   5153.46 o
   5   4  15    17725.70    17403.87   1172.42 o
   6   4  15    13743.13    14503.13   1114.62 o
   7   4  15     4172.15     3677.40    707.78 o
   8   4  15      275.74      143.45    775.41 o
   9   4  15     4529.03     5501.94   2963.51 o
  10   4  15     5221.64     5567.70   8908.45 o
  11   4  15     5984.87     4016.83   1192.61 o
 -11   5  15      683.13      621.90   1206.57 o
 -10   5  15    11659.45    11394.91   1240.70 o
  -9   5  15     2676.09    24961.09  10803.91 o
  -8   5  15   101268.06   105678.13   9762.42 o
  -7   5  15     2988.94     3706.48    776.74 o
  -6   5  15     7326.13     8483.95   6496.77 o
  -5   5  15      188.59       68.26    177.11 o
  -4   5  15     6549.27   103777.99  47806.73 o
  -3   5  15    14273.96    15247.21   1430.29 o
  -2   5  15     4076.08     4350.78    886.30 o
  -1   5  15     5751.48     6137.02    322.77 o
   0   5  15    25359.76    25291.80   1202.17 o
   1   5  15     5603.67     5602.66    743.33 o
   2   5  15    33026.13    32013.72   1776.04 o
   4   5  15    10291.57    11903.28   1113.28 o
   5   5  15       35.77      284.85    187.01 o
   6   5  15     4711.94     4785.27    682.79 o
   7   5  15     3973.08     3829.47    558.72 o
   8   5  15    53306.73    50325.90   4848.70 o
   9   5  15      196.91      131.55    506.77 o
  10   5  15     8138.51     7359.39   1263.06 o
 -10   6  15    23729.29    22689.31   4630.24 o
  -9   6  15      350.17    22439.56  14198.63 o
  -8   6  15       55.94      852.97   3347.69 o
  -7   6  15     7660.42     6365.00   1494.50 o
  -6   6  15    32037.75    33661.38   5651.01 o
  -5   6  15    42205.11    42043.38   2911.59 o
  -4   6  15    24954.08    25629.96   8510.72 o
  -3   6  15      297.56     1659.10   3721.71 o
  -2   6  15    14644.76    13357.23   1173.92 o
  -1   6  15    12692.82    11364.77   1870.99 o
   0   6  15     1752.11     1774.23    760.11 o
   1   6  15    14482.99    13553.00    906.32 o
   2   6  15     3366.62     3218.66    358.42 o
   3   6  15     6598.92     7195.85    594.39 o
   4   6  15    13435.61    13095.91    896.60 o
   5   6  15    20533.28    19672.66   1600.04 o
   6   6  15    26540.21    31732.34   2873.99 o
   7   6  15     2208.96     2127.91    545.04 o
   8   6  15     4825.22     5295.60   1470.16 o
   9   6  15     1224.83     1301.16    669.05 o
  10   6  15    10393.36     9374.01   1295.08 o
  -8   7  15     6424.88     8689.46  10378.86 o
  -7   7  15     7573.93     7811.00   1152.89 o
  -6   7  15    14816.52    16020.92   1558.76 o
  -5   7  15     2902.16     3720.76   3903.94 o
  -4   7  15     5392.31     6555.33   2090.97 o
  -3   7  15    39290.99    39185.55  12931.59 o
  -2   7  15     7208.72     7972.95    820.80 o
  -1   7  15    32544.72    31492.44   7331.81 o
   0   7  15     9760.84     9112.13    988.75 o
   1   7  15    35851.30    37576.02   2388.21 o
   2   7  15    16761.98    16526.55   1114.41 o
   3   7  15    27750.45    27362.45   2136.66 o
   4   7  15     3454.11     3480.69    577.20 o
   5   7  15     1171.13     1146.26    400.62 o
   6   7  15     9374.48     9868.75   1348.49 o
   7   7  15     4847.48    20261.54   8430.08 o
   8   7  15     5558.88     3461.03    850.25 o
   9   7  15    11476.87    11033.72   1538.67 o
  -8   8  15      959.89      330.97    474.01 o
  -7   8  15     8150.63     8684.44   1236.69 o
  -6   8  15    11312.90    14582.50   2621.94 o
  -5   8  15      472.47    92354.34  43155.53 o
  -4   8  15     1613.25     2533.64    476.94 o
  -3   8  15    24400.46    24600.82   1798.82 o
  -2   8  15      148.52      702.04    987.93 o
  -1   8  15    49988.68    43477.04   8168.10 o
   0   8  15     7136.28     8130.24   3907.24 o
   1   8  15    34318.01    37140.30   3585.22 o
   2   8  15     4779.35     4907.37   2470.21 o
   3   8  15    19872.71    20246.63   1692.57 o
   4   8  15     7288.93     9379.71   4320.61 o
   8   8  15      116.98      992.02   4445.74 o
  -8   9  15     2250.08     2565.30    629.38 o
  -7   9  15     4212.40     4296.17    692.23 o
  -6   9  15    15121.46    15488.94   1492.71 o
  -5   9  15     1238.09     1106.41    444.34 o
  -4   9  15     7794.44     6488.03    815.42 o
  -3   9  15    20936.90    24566.49   2239.06 o
  -2   9  15    16486.70    17223.50   1626.37 o
  -1   9  15    14546.92    14589.62   2335.41 o
   0   9  15    10859.08    11246.41   2564.55 o
   1   9  15    19312.61    18516.09   1454.90 o
   2   9  15    10933.92    13262.51   1178.84 o
   3   9  15    22588.07    23859.31   2259.39 o
   4   9  15      126.77     -331.27    380.19 o
  -6  10  15    19020.81    19167.62   1928.51 o
  -5  10  15    10522.43     9415.43    997.94 o
  -4  10  15    12712.94    13941.00   1323.35 o
  -3  10  15      695.03      982.12    457.19 o
  -2  10  15     4250.56     4221.26    642.29 o
  -1  10  15     6898.59     8383.63    773.89 o
   0  10  15      635.88      775.30    438.88 o
   1  10  15     7098.77     6603.97    705.57 o
   2  10  15      963.18     1381.45    404.14 o
   3  10  15      134.12       47.65    350.08 o
   4  10  15    10398.47    12117.99   1239.13 o
   5  10  15     3235.67      109.72   2874.59 o
  -4  11  15     3164.67     3952.05    754.49 o
  -3  11  15     6901.65     7342.95    994.38 o
  -2  11  15     1670.58     1290.95    607.02 o
  -1  11  15     3510.91     3126.93    674.47 o
   0  11  15    10622.61    11422.24   1100.88 o
   2  11  15     2847.85     1829.95    904.50 o
   3  11  15     9810.89     7697.06    920.80 o
  -4 -11  16     6078.95     6258.21   1826.92 o
  -3 -11  16     9111.40    11936.40   2828.42 o
  -2 -11  16      165.47      961.86    737.26 o
  -1 -11  16     7649.73     9891.40   1450.88 o
   0 -11  16     3685.99     3578.86    973.19 o
   1 -11  16     4585.07     4099.77    555.65 o
   2 -11  16    26815.85    22308.37   4320.92 o
   3 -11  16     1731.48      642.92    639.76 o
   4 -11  16     1769.62      690.35    607.37 o
  -6 -10  16     1108.94     1003.09    409.92 o
  -5 -10  16     9086.65     8259.36    736.35 o
  -4 -10  16     3657.00     3698.95    619.38 o
  -3 -10  16     3581.05     3431.95    554.86 o
  -2 -10  16    11529.56    11631.76   1040.34 o
  -1 -10  16     7953.97     8098.96    848.26 o
   0 -10  16    25741.28    25129.43   1796.18 o
   1 -10  16     2070.14     1866.39    541.90 o
   2 -10  16      942.88     1375.47    414.15 o
   3 -10  16       21.23      305.72    444.33 o
   4 -10  16    11077.59    12829.98   2464.93 o
   5 -10  16     1098.53      753.16    451.42 o
   6 -10  16     8871.59     7619.38   1030.28 o
  -8  -9  16    18569.33    21576.06   1559.69 o
  -7  -9  16    12126.74    12165.95   1242.63 o
  -6  -9  16     5412.46     5388.27    614.84 o
  -5  -9  16     3511.15     4051.88    770.30 o
  -4  -9  16     4911.60     4724.70    463.57 o
  -3  -9  16    25801.23    27394.53   1795.29 o
  -1  -9  16     4399.87     4376.03    487.27 o
   0  -9  16     1397.84     1564.37    318.52 o
   1  -9  16    10201.18     9771.34   1696.18 o
   2  -9  16     9161.97    10054.45    940.03 o
   3  -9  16     6545.45     5726.82    593.63 o
   4  -9  16    24090.89    25384.89   2085.08 o
   5  -9  16     2334.73     2431.49    856.02 o
   6  -9  16     7577.48     9774.18   2421.56 o
  -9  -8  16    11105.21     9878.25    910.90 o
  -8  -8  16        0.22      274.87    341.65 o
  -7  -8  16     8158.35     8114.76    783.59 o
  -6  -8  16     1242.14     1165.44    257.47 o
  -5  -8  16    45345.46    48302.14   2428.48 o
  -4  -8  16     1269.76     1311.39    277.85 o
  -3  -8  16     8316.35     9522.70    544.70 o
  -2  -8  16     2729.44     2448.58    248.13 o
   0  -8  16    22380.87    21445.90    881.97 o
   1  -8  16    11414.95    10653.61    574.73 o
   2  -8  16     4648.54     5443.53    377.55 o
   3  -8  16     1676.43     1723.11    613.43 o
   4  -8  16     9720.27    10841.08    918.74 o
   5  -8  16     6657.03     6359.05    695.94 o
   6  -8  16     9698.13    10039.36   1090.29 o
   7  -8  16    29514.46    29942.16   2658.65 o
   8  -8  16       98.49      359.92    427.62 o
 -10  -7  16      400.03      302.39    316.64 o
  -9  -7  16    10558.21    11158.84    718.59 o
  -8  -7  16    17977.35    20178.80   1528.96 o
  -7  -7  16    10224.21    11877.67    868.58 o
  -6  -7  16      314.10       18.24    234.06 o
  -5  -7  16     5382.21     5726.37    524.28 o
  -4  -7  16      119.29      502.27    479.69 o
  -3  -7  16    26012.48    26236.97   1347.86 o
  -2  -7  16      867.23      724.37    193.19 o
  -1  -7  16    20731.29    19968.17   1076.45 o
   0  -7  16     9750.88     9189.16    364.41 o
   1  -7  16    27460.98    27541.83    996.41 o
   2  -7  16     6178.98     6413.86    372.63 o
   3  -7  16    28422.09    28936.80   1408.61 o
   4  -7  16    34728.02    36503.19   1913.66 o
   5  -7  16     7494.50     9222.01   1539.87 o
   6  -7  16    10933.96     9399.97   1307.00 o
   8  -7  16    10546.24    10657.67    942.17 o
   9  -7  16     5291.22     6500.19   1743.65 o
 -10  -6  16    11363.28    11808.27    952.26 o
  -9  -6  16     5619.19     4756.17    598.80 o
  -8  -6  16     6845.43     7432.05    997.15 o
  -7  -6  16     5814.10     6021.55    530.51 o
  -6  -6  16     1925.45     2066.53    288.56 o
  -5  -6  16    14596.68    15573.15    903.65 o
  -4  -6  16    20187.13    22114.14   1006.29 o
  -3  -6  16    12179.43    12630.88    762.98 o
  -2  -6  16    20657.78    20883.22   1050.48 o
  -1  -6  16    20524.19    20824.33    999.03 o
   0  -6  16    51403.18    49390.28   1675.75 o
   1  -6  16     2447.65     2435.65    165.81 o
   4  -6  16    21713.79    23698.93   1201.22 o
   5  -6  16    10832.29    11685.76    741.49 o
   6  -6  16     8446.91     9573.55    643.68 o
   7  -6  16     2545.97     3122.39    496.77 o
   8  -6  16    15647.61    14818.97   1355.37 o
   9  -6  16     2274.18     1499.35    438.79 o
  10  -6  16     5710.90     5295.96    959.02 o
 -11  -5  16      735.08      911.98    446.28 o
 -10  -5  16     5651.82     5549.37    517.54 o
  -9  -5  16     1896.06     2034.60    379.19 o
  -8  -5  16     9157.88     9524.69    711.19 o
  -7  -5  16    10660.54    11406.12    859.49 o
  -6  -5  16    38356.47    41530.47   2300.28 o
  -5  -5  16      430.86      709.81    170.76 o
  -4  -5  16    24845.38    24143.61   1052.31 o
  -3  -5  16    43477.00    44270.13   1748.20 o
  -1  -5  16     5326.47     5570.58    456.70 o
   0  -5  16     4499.05     4297.00    202.77 o
   1  -5  16     9391.38     8992.40    431.52 o
   2  -5  16   114182.43   111824.84   4643.16 o
   4  -5  16     4144.37     4007.32    305.72 o
   5  -5  16       87.92      -20.73    153.31 o
   6  -5  16     5627.36     6342.34   2746.96 o
   7  -5  16     4858.80     4930.55    619.13 o
   8  -5  16     9888.96    11110.00    954.68 o
   9  -5  16     3813.05     4158.98    590.83 o
  10  -5  16     4654.04     5422.11   1526.82 o
 -10  -4  16    38223.43    36529.91   2360.57 o
  -9  -4  16     6305.15     6260.61    539.94 o
  -8  -4  16     4027.56     4049.17    398.44 o
  -7  -4  16     2728.21     2655.95    296.86 o
  -6  -4  16     1462.00     1557.12    229.64 o
  -5  -4  16     8618.23     8915.17    792.52 o
  -4  -4  16    21045.48    21360.56   1230.24 o
  -3  -4  16    30397.70    30610.07   1321.61 o
  -2  -4  16    29132.91    28536.06   1572.32 o
  -1  -4  16    61743.99    58961.21   2469.16 o
   0  -4  16    13325.99    13573.13    981.94 o
   1  -4  16     5195.50     5129.67    260.50 o
   2  -4  16    18984.43    18803.37    757.81 o
   4  -4  16    19567.48    21374.53   1057.28 o
   5  -4  16    12130.41    12752.67    890.04 o
   6  -4  16    44103.67    47029.27   2295.54 o
   7  -4  16     8016.62     8074.19    596.79 o
   8  -4  16    12825.85    13289.38   1012.00 o
   9  -4  16     4873.85     4224.55   1122.03 o
  10  -4  16      524.38    10420.16   4975.95 o
  11  -4  16    10026.32     8014.29   2159.66 o
 -11  -3  16     2292.36     2884.03    794.31 o
 -10  -3  16     1355.05      554.84    311.09 o
  -9  -3  16     4789.20     5155.09    453.47 o
  -8  -3  16    17033.36    17285.61   1007.41 o
  -7  -3  16    54927.44    56943.40   2889.62 o
  -6  -3  16     3977.05     4142.25    408.70 o
  -5  -3  16    27839.08    28585.78   1893.77 o
  -4  -3  16    21903.17    22929.26   1170.59 o
  -3  -3  16    31417.11    29992.07   3308.77 o
  -1  -3  16    17998.93   113824.87  51846.35 o
   0  -3  16       86.87      187.77     83.91 o
   1  -3  16    16056.55    15791.62    648.46 o
   2  -3  16    44384.05    45063.22   1915.13 o
   3  -3  16    96274.34    97958.71   4191.78 o
   4  -3  16    38119.54    37419.42   2129.70 o
   5  -3  16    19949.87    20946.31   1241.75 o
   6  -3  16    11571.18    12707.75    794.53 o
   7  -3  16     1876.63     2512.04    608.22 o
   8  -3  16    14504.12    17525.83   1127.10 o
   9  -3  16    18865.97    19449.54   1363.11 o
  10  -3  16      500.89      617.57    494.78 o
  11  -3  16    19506.79    19259.56   2235.86 o
 -12  -2  16      664.23      716.31    449.86 o
 -11  -2  16     5193.55     4678.38    502.90 o
 -10  -2  16    23416.80    24440.97   1335.85 o
  -9  -2  16    15636.60    16541.52   1060.18 o
  -8  -2  16     2205.25     2703.22    304.59 o
  -7  -2  16     9123.00     9781.58    624.21 o
  -6  -2  16     1872.27     2137.13    216.07 o
  -5  -2  16    87798.21    87877.86   3761.98 o
  -4  -2  16    17103.15    18047.47    935.72 o
  -3  -2  16    45318.32    44389.25   2278.41 o
  -2  -2  16    14397.45    14938.91    639.10 o
  -1  -2  16    38689.96    37528.43   1602.17 o
   0  -2  16    31545.16    32650.25   4144.74 o
   1  -2  16    25581.07    25258.55   1701.90 o
   2  -2  16     6519.07     6925.10    558.30 o
   3  -2  16      724.87    27145.66  14261.11 o
   4  -2  16    21480.43    24817.14   7152.93 o
   5  -2  16    25877.36    28411.01   1549.83 o
   6  -2  16    46368.64    50245.86   2793.50 o
   7  -2  16    28697.45    29467.55   1637.34 o
   8  -2  16     5234.66     5157.49    404.13 o
   9  -2  16    43442.29    47228.08   3101.79 o
  10  -2  16      333.35    11075.42   4196.80 o
  11  -2  16     7265.27     6970.01    950.59 o
 -12  -1  16    15106.89    13283.75   1836.59 o
 -11  -1  16      375.67      367.08    291.66 o
 -10  -1  16     1997.85     1807.81    328.23 o
  -9  -1  16    15775.16    16766.90    863.99 o
  -8  -1  16    41901.30    46438.12   2508.88 o
  -7  -1  16     2298.55     2239.91    273.86 o
  -6  -1  16    16908.83    17263.98    822.99 o
  -5  -1  16     1598.19     1899.29    254.26 o
  -4  -1  16    20275.84    20720.09   1132.71 o
  -3  -1  16    66501.09    66825.73   3216.51 o
  -2  -1  16    14652.46    15647.47   9904.59 o
  -1  -1  16    64850.18    63621.74   2731.25 o
   0  -1  16    10674.24    11316.66   4399.83 o
   1  -1  16    64298.79    63802.67   3464.90 o
   2  -1  16    59445.15    60257.71   6466.41 o
   3  -1  16     8773.99   108173.71  43012.27 o
   4  -1  16    37684.97    39188.61   1932.14 o
   5  -1  16     2809.66     3026.59    270.94 o
   6  -1  16    11882.65    12899.96    715.23 o
   7  -1  16     3806.89     4929.75    428.98 o
   8  -1  16    17582.34    18356.29   2209.62 o
   9  -1  16     2650.62     2512.81    373.35 o
  10  -1  16     6345.96     6790.86   2034.75 o
  11  -1  16     1991.26     1444.30    409.97 o
 -12   0  16    26315.66    25453.75   3523.94 o
 -11   0  16     1784.75     1630.99    452.91 o
 -10   0  16     2999.51     3036.40    833.43 o
  -9   0  16    10546.54    10085.64    675.37 o
  -8   0  16    27359.83    24732.08   1322.77 o
  -7   0  16     2224.32     1818.47    276.90 o
  -6   0  16     1586.58     1374.79    226.23 o
  -5   0  16    40426.82    40776.35   2089.11 o
  -4   0  16     8224.18     7791.73    564.17 o
  -3   0  16     2864.90     2659.08    197.58 o
  -2   0  16    50013.49    52088.63   2584.99 o
  -1   0  16    22449.80    23727.87   1340.03 o
   0   0  16   164788.27   160394.17   5354.50 o
   1   0  16     8432.42     8452.72    512.13 o
   5   0  16     3938.17     3940.19    315.51 o
   6   0  16      832.70      707.67    199.74 o
   7   0  16      348.74      382.65    160.33 o
   8   0  16    23786.03    27539.12   2165.80 o
   9   0  16     7009.45     6482.78    581.14 o
  10   0  16    10168.97     9951.62    965.62 o
  11   0  16    12073.64    11917.19   1451.44 o
 -12   1  16    12433.08    12204.03   1960.52 o
 -11   1  16      298.19      214.72    543.83 o
 -10   1  16     2814.68     1965.36    424.64 o
  -9   1  16    15289.58    16439.01   1402.11 o
  -8   1  16    43858.45    42464.65   2207.92 o
  -7   1  16     2188.96     2585.89    254.88 o
  -6   1  16    16095.89    15825.09    704.99 o
  -5   1  16     1054.34     1232.65    167.72 o
  -4   1  16    20472.03    19936.75    975.39 o
  -3   1  16    72227.44    77437.94   3594.75 o
  -2   1  16    19501.12    20406.37  18015.27 o
  -1   1  16    65216.51    68116.05   4316.05 o
   0   1  16    10316.94    11011.90   5735.77 o
   1   1  16    62567.57    63232.68   3531.63 o
   2   1  16    63212.86    61361.73   3316.10 o
   4   1  16    41723.19    44361.11   3275.64 o
   5   1  16     2323.25     2059.82    246.82 o
   6   1  16    11489.24    11946.58   1092.91 o
   7   1  16     3806.74     3634.40    411.57 o
   8   1  16    17306.99    17519.90  16009.94 o
   9   1  16     3120.42     3852.65    683.89 o
  10   1  16     5809.12     5027.09   2608.74 o
  11   1  16     1994.66     1831.84    636.39 o
 -12   2  16      731.26     -248.14    593.28 o
 -11   2  16     4131.97     3531.09    795.67 o
 -10   2  16    21726.00    19688.05   1689.88 o
  -9   2  16    16039.79    17492.82   3038.91 o
  -8   2  16     2445.90     1806.55    298.44 o
  -7   2  16     9818.41    10285.29    535.81 o
  -6   2  16     1759.20     1780.14    187.01 o
  -5   2  16    82495.13    83114.93   2842.79 o
  -4   2  16    16038.21    17413.13   2363.68 o
  -3   2  16    44695.32    44860.59   3046.94 o
  -2   2  16    12843.36    13469.15    671.00 o
  -1   2  16    36648.20    35133.78   1800.42 o
   0   2  16    35134.97    36365.64   1784.48 o
   1   2  16    22623.04    22247.60   1118.35 o
   2   2  16     6582.55     7404.49    457.12 o
   4   2  16    20258.96    21107.28   1278.62 o
   5   2  16    23858.21    24193.38   1841.14 o
   6   2  16    48031.09    47978.87   4070.26 o
   7   2  16    28961.44    27337.75   2495.86 o
   8   2  16     4361.53     4315.07   1778.84 o
   9   2  16    38953.21    41982.90   4087.24 o
  10   2  16      272.96     8288.72   3815.82 o
  11   2  16     7032.62     7105.92   1156.56 o
 -11   3  16     2076.51     1535.42   1017.89 o
 -10   3  16     1400.11     1648.64    997.87 o
  -9   3  16     4946.82     5520.90    866.27 o
  -8   3  16    16535.52    15921.69   1251.22 o
  -7   3  16    56445.80    52371.15   2741.33 o
  -6   3  16     3370.82     3704.08    319.38 o
  -5   3  16    25210.26    24194.26   1097.86 o
  -4   3  16    21882.20    22952.81   1005.32 o
  -3   3  16    29330.74    29505.30   1019.58 o
  -1   3  16    20671.18   211369.11 126762.34 o
   0   3  16      100.28      136.16    225.10 o
   1   3  16    18342.64    18593.20    996.83 o
   2   3  16    36927.55    36556.28   4169.79 o
   3   3  16    92402.37    88021.59   4686.07 o
   4   3  16    38645.15    37360.74   1997.32 o
   5   3  16    19763.82    18886.71   1938.98 o
   6   3  16    11549.24    11922.39   1197.15 o
   7   3  16     1576.15     2338.34    466.29 o
   8   3  16    13490.54    13678.75   1273.30 o
   9   3  16    18089.09    17631.55  10220.70 o
  10   3  16      601.68     1047.09    471.61 o
  11   3  16    20150.24    18695.10   5900.08 o
 -11   4  16     7041.67    45214.26  18087.61 o
 -10   4  16    39970.90    37180.73   3404.98 o
  -9   4  16     5592.58     6227.96    841.46 o
  -8   4  16     3427.39     3475.36    759.76 o
  -7   4  16     2423.23     2790.16    757.60 o
  -6   4  16     1796.16     2306.54    331.30 o
  -5   4  16    10968.27    11163.61   1103.92 o
  -4   4  16    19708.71    18578.42   3690.87 o
  -3   4  16    35582.14    35437.46   1561.79 o
  -2   4  16    25762.62    26045.42   1085.16 o
  -1   4  16    61536.93    61193.10   2435.30 o
   0   4  16    12485.21    11955.58   1469.55 o
   1   4  16     5572.63     5634.91    322.85 o
   2   4  16    17713.25    17274.98   1806.41 o
   4   4  16    19372.43    20617.71   1161.26 o
   5   4  16    12567.52    11779.31    779.56 o
   6   4  16    40774.73    45710.31   4287.23 o
   7   4  16     8602.78     7415.95    858.23 o
   8   4  16    13650.67    13856.78   1685.41 o
   9   4  16     4290.66     2171.87    921.06 o
  10   4  16     1229.62    10598.88   3760.84 o
  11   4  16    10326.82     6887.50   1134.66 o
 -11   5  16      834.98      785.68   1192.15 o
 -10   5  16     5619.97     4852.39    881.67 o
  -9   5  16     2284.65     2854.80    717.04 o
  -8   5  16     9917.12    11353.24   8498.15 o
  -7   5  16    11959.90    12039.25   1276.72 o
  -6   5  16    40059.29    42296.33  22786.35 o
  -5   5  16      320.54      269.55    876.48 o
  -4   5  16    26416.58    27918.55  21191.97 o
  -3   5  16    44149.71    45043.32   2372.84 o
  -2   5  16     6082.87    70908.67  84001.82 o
  -1   5  16     3423.35     3966.22    850.56 o
   0   5  16     4162.59     3587.65    724.16 o
   1   5  16     9860.83     9913.62    583.21 o
   2   5  16   112811.95   113740.11   6491.56 o
   4   5  16     4399.15     4026.74    484.76 o
   5   5  16      144.61     -200.28    291.41 o
   6   5  16     4819.72     4224.42    777.78 o
   7   5  16     5465.05     6112.31    846.60 o
   8   5  16     8933.46     9795.83   1171.10 o
   9   5  16     4360.77     4096.87    631.58 o
  10   5  16     3274.38    11328.87   7702.19 o
 -10   6  16    11428.65    11401.24  12113.23 o
  -9   6  16     4771.96     5195.58   1178.49 o
  -8   6  16     8736.10     9137.57    834.39 o
  -7   6  16     5859.68     5181.76    568.80 o
  -6   6  16     1811.29     1736.60    641.91 o
  -5   6  16    15401.54    16306.14   1212.84 o
  -4   6  16    23011.24    26614.99   6776.57 o
  -3   6  16    12238.20    11324.52   1158.80 o
  -2   6  16    20445.16    20034.19   1452.83 o
  -1   6  16    22075.39    20328.27   1740.55 o
   0   6  16    52789.50    53211.07   3397.31 o
   1   6  16     4018.73     5550.92   1999.40 o
   4   6  16    22683.09    23453.09   1527.93 o
   5   6  16    11347.59    10633.77    779.48 o
   6   6  16     9237.40     8964.02   1204.68 o
   7   6  16     2307.22     1595.21    535.83 o
   8   6  16    14848.34    14885.60   2184.61 o
   9   6  16     1802.62     1070.61    555.05 o
  10   6  16     5645.81     4616.54   4598.02 o
 -10   7  16      415.65     1139.29   3962.35 o
  -9   7  16    11501.86    17559.02   6524.63 o
  -8   7  16    19226.87    19595.72   2580.25 o
  -7   7  16    10581.39    12490.05  11619.89 o
  -6   7  16       96.91      467.42    368.37 o
  -5   7  16     6056.46     5960.56   5794.01 o
  -4   7  16      336.24     6196.07   2844.05 o
  -3   7  16    26370.57    30318.78   2263.77 o
  -2   7  16     1745.63      440.64   1196.32 o
  -1   7  16    20699.91    19510.58  12480.98 o
   0   7  16     9605.68     8789.82    978.89 o
   1   7  16    26625.93    25227.84   2032.89 o
   2   7  16     6770.95     6389.84    891.47 o
   3   7  16    27186.13    27034.88   1733.13 o
   4   7  16    37077.46    37269.14   2352.07 o
   5   7  16     7399.44     7685.26   1211.31 o
   6   7  16     9952.08    11524.97   1303.15 o
   7   7  16     1299.79      797.60    498.18 o
   8   7  16    10839.55    12037.12   1810.62 o
   9   7  16     5120.20     4196.63    782.21 o
  -8   8  16       21.23      487.65    447.64 o
  -7   8  16     8253.44     8000.86   1063.36 o
  -6   8  16     1987.97     2445.61    551.94 o
  -5   8  16    43766.63    45246.95   4239.47 o
  -4   8  16     1603.60     1762.72   5605.54 o
  -3   8  16     8670.97     8042.06   1644.48 o
  -2   8  16     3515.87     3579.32    592.43 o
   0   8  16    21687.87    19196.85   2081.59 o
   1   8  16    12047.41    12519.58   1193.14 o
   2   8  16     3812.15     4565.08    615.46 o
   3   8  16     1617.96     1784.88    461.63 o
   4   8  16    12659.53    13538.32   1411.84 o
  -8   9  16    17593.59    19652.40   2430.15 o
  -7   9  16    13316.32    13642.41   1673.32 o
  -6   9  16     5970.61     5122.40    943.07 o
  -5   9  16     3007.45     3480.65    650.68 o
  -4   9  16     4995.99     5169.60    772.19 o
  -3   9  16    23223.99    24910.66   2337.98 o
  -1   9  16     5323.79     4267.36    583.29 o
   0   9  16     1237.77     1455.77    421.55 o
   1   9  16    11154.61    13320.73   1203.94 o
   2   9  16     9112.13    10004.15    992.14 o
   3   9  16     5144.31     5212.63    796.99 o
   4   9  16    23195.78    23638.82   2698.75 o
  -6  10  16     1125.77      667.46    571.61 o
  -5  10  16     8011.77     8971.84   1036.16 o
  -4  10  16     3259.07     2124.16    614.53 o
  -3  10  16     3629.30     3831.17    627.01 o
  -2  10  16    12040.89    11359.67   1513.82 o
  -1  10  16     7803.39     6527.75    792.87 o
   0  10  16    21632.00    22090.75   1724.29 o
   1  10  16     2079.36     2327.60    545.25 o
   2  10  16      970.24      436.57    812.27 o
   3  10  16       33.63     -223.19    512.36 o
   4  10  16    11854.05    10841.06   1224.93 o
   5  10  16      542.34      -23.62   2503.96 o
   6  10  16     9073.35      508.14   4655.21 o
  -4  11  16     5606.42     5563.30    822.71 o
  -3  11  16    11159.53    11504.97   1380.91 o
  -2  11  16      335.51      712.58    525.85 o
  -1  11  16     6368.33     5916.91    894.38 o
   0  11  16     3799.23     4877.07    998.39 o
   1  11  16     5107.86     5252.54    767.80 o
   2  11  16    29281.83    31273.81   3265.11 o
   3  11  16     1210.23       72.97    547.66 o
  -4 -11  17    15081.81    15924.78   1681.29 o
  -3 -11  17     5064.09     4479.80    655.18 o
  -2 -11  17      299.94       69.22    563.57 o
   0 -11  17        3.64     -269.82    372.52 o
   1 -11  17       55.47     1008.90    408.86 o
   2 -11  17     1029.67     1048.14    401.49 o
   3 -11  17     2687.46     2803.06    760.36 o
   4 -11  17    13276.48    10998.52   2184.86 o
  -6 -10  17     8961.80     9849.77   1802.16 o
  -5 -10  17     8356.56    10501.90    906.02 o
  -4 -10  17     2953.75     3350.09    569.95 o
  -3 -10  17       39.54      219.48    481.20 o
  -2 -10  17     9877.62     9142.23   1035.94 o
   0 -10  17    12932.23    12882.49   1130.48 o
   1 -10  17       95.31      137.67    484.68 o
   2 -10  17     9445.50    10361.22    889.56 o
   3 -10  17       11.75      485.57    517.26 o
   4 -10  17     2816.49     2098.69    471.13 o
   5 -10  17    10861.59     9427.34   1091.12 o
  -8  -9  17      198.28      891.86    410.57 o
  -7  -9  17    13040.91    14267.37   1076.85 o
  -6  -9  17     4509.19     3319.77    621.95 o
  -5  -9  17    10831.87    11960.63    824.36 o
  -4  -9  17     1794.83     1852.34    280.05 o
  -3  -9  17    11437.42    11355.78    830.55 o
  -2  -9  17    32349.46    32114.14   1957.04 o
  -1  -9  17     1651.64     1834.08    332.77 o
   0  -9  17      864.07      709.45    358.05 o
   1  -9  17     4517.10     4280.74    567.90 o
   2  -9  17    18296.66    19995.37   3647.58 o
   3  -9  17     4898.97     4186.56    521.79 o
   4  -9  17       23.13      -93.38    301.86 o
   5  -9  17    12612.29    11227.67   1220.05 o
   6  -9  17     1274.40     1502.82    458.01 o
   7  -9  17    11809.92    11533.47   1143.02 o
  -9  -8  17      543.47     1155.73    418.66 o
  -8  -8  17       43.80     -333.76    318.85 o
  -7  -8  17     1297.08     1012.86    309.67 o
  -6  -8  17     4373.90     4913.62    571.16 o
  -5  -8  17    19638.90    20960.12   1037.59 o
  -4  -8  17     9507.17    10119.21    665.59 o
  -2  -8  17     6401.95     6010.85    443.41 o
  -1  -8  17    22827.56    22982.16   1127.68 o
   0  -8  17    23701.47    23302.56   1115.94 o
   1  -8  17    28011.09    24812.20   1372.06 o
   2  -8  17     3874.76     3878.04    404.23 o
   3  -8  17    14671.25    15855.48   1274.16 o
   4  -8  17     2848.81     2069.78    365.31 o
   5  -8  17    13110.02    12668.77   1104.71 o
   6  -8  17     2980.97     3190.59    555.72 o
   7  -8  17     1028.69     1292.76    479.29 o
   8  -8  17      452.68       77.32    412.16 o
  -9  -7  17     7253.66     6748.50    585.08 o
  -8  -7  17       97.40      454.16    235.36 o
  -7  -7  17    19659.14    22300.73   1302.56 o
  -6  -7  17      643.13      469.26    246.93 o
  -5  -7  17    19392.80    20204.85   1164.40 o
  -3  -7  17    19051.41    19982.64   1523.72 o
  -2  -7  17    44743.48    43654.66   2184.38 o
  -1  -7  17     3387.25     3853.40    366.44 o
   0  -7  17      965.96     1128.78    167.58 o
   1  -7  17      432.65      573.72    141.74 o
   2  -7  17    39574.31    39289.47   1734.93 o
   3  -7  17    11654.36    13378.45    831.77 o
   4  -7  17     2560.00     2588.90   6671.54 o
   5  -7  17    22652.66    21074.37   1780.89 o
   6  -7  17      110.69       13.07    601.18 o
   7  -7  17    19530.55    19486.00   1612.36 o
   8  -7  17     2313.69     2786.83    485.99 o
   9  -7  17     6901.55     7138.26    715.90 o
 -10  -6  17    18446.09    18359.43   1396.88 o
  -9  -6  17    16571.50    17338.11   1851.42 o
  -8  -6  17    23004.90    22128.03   1680.15 o
  -7  -6  17     4889.83     4515.32    493.32 o
  -6  -6  17     6851.80     7029.55    507.60 o
  -5  -6  17     9368.27     8893.02    597.68 o
  -3  -6  17     8388.14     8841.04    661.47 o
  -2  -6  17    18818.80    18692.74    975.22 o
  -1  -6  17     4686.30     4486.20    307.77 o
   0  -6  17    12841.83    13339.29    755.94 o
   1  -6  17     6401.82     6565.21   1202.87 o
   2  -6  17    26694.16    26219.67   2591.36 o
   3  -6  17      297.23      135.57    147.84 o
   4  -6  17    10317.21    10446.99   1588.21 o
   5  -6  17     6506.10     7770.59    574.46 o
   6  -6  17     6329.12     7997.40    621.72 o
   7  -6  17     7589.48     7180.58    701.28 o
   8  -6  17     8219.71     9882.54   1009.85 o
   9  -6  17    20529.11    23326.62   1816.95 o
  10  -6  17     8573.58     7836.06   1132.87 o
 -11  -5  17     1040.72     1855.95    352.51 o
  -9  -5  17     8672.06    10159.26    835.20 o
  -7  -5  17    19533.80    21088.10   1184.92 o
  -6  -5  17    24141.71    24283.53   1448.75 o
  -5  -5  17     1698.76     1868.69    219.93 o
  -4  -5  17    45391.55    45423.67   2044.12 o
  -3  -5  17    13308.98    14323.84    666.91 o
  -2  -5  17     7407.24     8189.13    407.93 o
  -1  -5  17     7365.69     7263.22    382.93 o
   0  -5  17     2304.75     2468.84    389.19 o
   1  -5  17     3555.48     3220.02    196.81 o
   2  -5  17    16909.86    16415.91    666.52 o
   4  -5  17    40352.81    39745.72   2748.86 o
   5  -5  17      499.74      741.10    197.92 o
   6  -5  17    22864.05    24768.19   1491.00 o
   7  -5  17    19486.68    18790.66   1573.96 o
   9  -5  17     6174.67     7252.49    720.12 o
  10  -5  17      927.66    12553.88   5962.17 o
 -11  -4  17     4824.04     4422.36    608.79 o
 -10  -4  17     4145.21     3545.48    800.54 o
  -9  -4  17    27081.27    29275.88   1701.86 o
  -8  -4  17    12605.89    12278.62    785.62 o
  -7  -4  17    35144.20    38631.64   1594.51 o
  -6  -4  17    11900.99    13074.14    810.13 o
  -5  -4  17    23548.92    24340.47   1308.08 o
  -4  -4  17    12722.84    13320.38    674.90 o
  -3  -4  17     9269.18    10280.12    572.48 o
  -2  -4  17     6384.08    61704.41  24932.94 o
  -1  -4  17    10059.64    33736.63  16641.49 o
   0  -4  17   102835.56   102142.84   5192.35 o
   1  -4  17    11911.26    11593.64   1541.88 o
   2  -4  17    22446.45    20592.77    852.67 o
   3  -4  17     5604.92     5442.81    300.06 o
   4  -4  17     7877.89     7763.29    542.79 o
   5  -4  17    16076.00    16926.11   1156.86 o
   6  -4  17     1857.48     1707.54    204.17 o
   7  -4  17    30962.45    31643.20   2107.35 o
   8  -4  17     5272.29     6026.53    689.24 o
   9  -4  17    17437.34    19308.43   1763.82 o
  10  -4  17     1885.63     2652.81    830.37 o
  11  -4  17     3719.17     4363.55   1020.46 o
 -11  -3  17     1315.05      834.06    406.57 o
 -10  -3  17      517.44      451.27    349.87 o
  -9  -3  17    14817.70    15879.43   1162.43 o
  -8  -3  17      188.67      241.70    205.09 o
  -7  -3  17     9492.96     9190.93    584.48 o
  -6  -3  17      793.25      959.24    190.86 o
  -5  -3  17    21249.17    22479.14   1217.89 o
  -4  -3  17    10328.93    10926.19    583.47 o
  -3  -3  17    94421.59    90501.85   3623.96 o
  -2  -3  17    42555.38    40926.82   1821.94 o
  -1  -3  17     2680.76    23419.16   8220.60 o
   0  -3  17     1012.36      914.54    155.33 o
   1  -3  17    19216.41    18402.05    999.13 o
   2  -3  17    37232.23    35897.11   1500.60 o
   3  -3  17    95273.68    95969.40   5062.88 o
   4  -3  17    17604.33    19739.32   1043.72 o
   5  -3  17    29198.10    31306.62   1422.16 o
   6  -3  17     5129.50     5269.90    418.57 o
   7  -3  17     4370.26     5676.72    642.54 o
   9  -3  17    13568.59    13225.00   1048.76 o
  10  -3  17      209.71      253.76    278.22 o
  11  -3  17     1225.14     1006.32    814.71 o
 -12  -2  17     2764.68     3221.49   1127.89 o
 -11  -2  17    17961.97    16155.28   1421.31 o
 -10  -2  17      653.95      819.49    291.19 o
  -9  -2  17    17676.45    18748.53   1122.02 o
  -8  -2  17     5800.62     6046.59    473.66 o
  -7  -2  17    16887.30    16461.16    937.52 o
  -6  -2  17     1084.45     1441.31    233.69 o
  -5  -2  17    17169.27    17934.57    921.64 o
  -4  -2  17     9125.66     9783.95    550.99 o
  -3  -2  17    26537.23    27542.65   1442.16 o
  -2  -2  17     3313.88     3325.11    290.82 o
  -1  -2  17    35849.84    35104.84   2714.24 o
   0  -2  17   126855.75   128652.57  12767.58 o
   1  -2  17    75435.05    70636.24   5933.36 o
   3  -2  17    39916.80    40004.70   7785.97 o
   5  -2  17    31576.41    33811.37   1576.61 o
   6  -2  17      993.63      847.87    189.87 o
   7  -2  17    24450.65    24463.40   1492.31 o
   8  -2  17     8685.39     8401.58    578.57 o
   9  -2  17    20865.60    23544.04   1385.01 o
  10  -2  17      257.26      133.22    254.67 o
  11  -2  17    23579.32    23145.81   4343.04 o
 -12  -1  17     8993.98     7801.95   1135.99 o
 -11  -1  17     5508.88     5830.67    536.09 o
 -10  -1  17     1135.59     1278.52    262.60 o
  -9  -1  17    12149.87    11641.54   1312.96 o
  -8  -1  17     1418.35     1419.80    330.37 o
  -7  -1  17    66854.48    65572.92   3222.05 o
  -6  -1  17    10424.61    11159.84    632.31 o
  -5  -1  17    14900.60    15649.24    759.56 o
  -4  -1  17    77231.30    81014.02   3823.28 o
  -3  -1  17       68.51      -10.39    106.67 o
  -2  -1  17    81939.99    83712.16   4005.22 o
   0  -1  17       11.82    13619.87   8305.71 o
   1  -1  17      643.16      831.91    387.14 o
   2  -1  17    53701.48    52434.97   2474.17 o
   4  -1  17    30346.22    33163.71   1828.14 o
   5  -1  17    10616.48    10909.13    607.69 o
   6  -1  17     4889.90     5077.68   2262.38 o
   7  -1  17    37698.36    38583.61   2240.21 o
   8  -1  17     2612.07     3266.69    831.06 o
   9  -1  17     8546.33     7910.02    684.13 o
  10  -1  17      724.39    15219.84   6655.77 o
  11  -1  17     9360.30     9490.10   2224.80 o
 -12   0  17      130.05       31.81    562.99 o
 -11   0  17    11741.94    11364.88   1401.09 o
 -10   0  17    33587.70    38922.56   2449.93 o
  -9   0  17    17904.85    18652.21   1114.28 o
  -8   0  17    72054.98    69204.72   3226.29 o
  -7   0  17    11745.88    12529.11    714.60 o
  -6   0  17    37040.38    36047.31   1662.46 o
  -5   0  17    15105.14    16306.27    743.45 o
  -4   0  17    24082.36    26638.61   1483.68 o
  -3   0  17      457.37      566.37    146.23 o
  -2   0  17    36570.63    38394.55   1955.89 o
   0   0  17       25.79   138889.27 160352.77 o
   1   0  17      413.96      446.19    109.97 o
   2   0  17    65588.29    71412.55   4043.64 o
   3   0  17      922.54      989.61    157.70 o
   4   0  17    22065.88    24398.06   1442.94 o
   5   0  17    20299.08    22385.34   1206.09 o
   6   0  17     7531.40     7613.17    514.20 o
   7   0  17     3126.94     3350.17    319.79 o
   8   0  17     4465.23     5262.98    655.94 o
  10   0  17    22944.22    22690.01   2393.67 o
  11   0  17    10620.49     9342.21   2927.92 o
 -12   1  17     8647.28     6650.43   1412.42 o
 -11   1  17     5040.23     3960.12    771.67 o
 -10   1  17     1606.76     1177.17    392.82 o
  -9   1  17    12713.94    12275.79   1119.82 o
  -8   1  17      725.82      815.57    233.19 o
  -7   1  17    65617.59    62939.83   2939.10 o
  -6   1  17    11872.37    12960.03    608.64 o
  -5   1  17    16558.55    15851.97    749.02 o
  -4   1  17    82045.39    85689.66   3572.96 o
  -3   1  17      183.51      192.29    110.09 o
  -2   1  17    74860.99    74243.84   5485.78 o
   0   1  17       34.48    23774.34  10504.50 o
   1   1  17     1110.03     1353.50    255.89 o
   2   1  17    53377.68    52569.17   2638.37 o
   4   1  17    26928.27    28797.16   1936.60 o
   5   1  17    13417.99    12811.25    793.52 o
   7   1  17    34951.29    38822.88   2546.65 o
   8   1  17     3561.57     5531.63  11016.58 o
   9   1  17     9820.68     8547.83   2642.85 o
  10   1  17      700.44    14680.27   4924.35 o
  11   1  17     7773.89     8683.89   5079.42 o
 -12   2  17     3304.92     1601.24   1128.23 o
 -11   2  17    18176.73    17445.81   2029.91 o
 -10   2  17      336.57      342.61   1714.37 o
  -9   2  17    19306.32    18541.54   1245.49 o
  -8   2  17     5621.17     5124.13    529.52 o
  -7   2  17    16636.49    15655.93    777.42 o
  -6   2  17     1141.41     1164.11    160.19 o
  -5   2  17    19131.40    19162.27    864.57 o
  -4   2  17     7239.56     7631.10    342.63 o
  -3   2  17    25668.58    26742.31  13008.72 o
  -2   2  17     3706.02     4045.52    314.16 o
  -1   2  17    30643.60    30290.95   8589.98 o
   0   2  17   131549.42   129915.63   9311.11 o
   1   2  17    80572.09    81219.98   3914.12 o
   3   2  17    37277.44    38445.99   2500.67 o
   4   2  17     2546.54     2490.49    248.86 o
   5   2  17    30785.54    29984.63   1773.57 o
   6   2  17      939.26     1163.70    233.40 o
   7   2  17    27125.18    25668.11   1865.20 o
   8   2  17     8540.88     7661.90   1127.17 o
   9   2  17    26813.94    28496.74   3547.57 o
  10   2  17      440.39      818.24    817.28 o
  11   2  17    22203.50    20747.60   2734.84 o
 -11   3  17      792.16      935.33    481.94 o
 -10   3  17      561.38     1228.63    569.12 o
  -9   3  17    14257.43    14178.09   1148.66 o
  -8   3  17       96.79      253.35    433.36 o
  -7   3  17    11804.96    11723.96    728.78 o
  -6   3  17     1509.13     1286.83    244.55 o
  -5   3  17    21918.98    22385.79    924.87 o
  -4   3  17    10068.53    10219.29   5561.14 o
  -3   3  17    86368.52    84479.65   3127.27 o
  -2   3  17    41599.11    41576.11   1479.93 o
  -1   3  17     3827.81    40636.07  19131.51 o
   0   3  17      954.69      929.61    163.33 o
   1   3  17    18329.75    18655.66    929.15 o
   2   3  17    38766.59    37057.25   1919.69 o
   3   3  17    98267.34    91852.67   6941.55 o
   4   3  17    17332.43    16353.80    995.00 o
   5   3  17    29440.88    29964.53   1683.88 o
   6   3  17     3852.43     3312.98    697.45 o
   7   3  17     4382.71     4289.26    690.21 o
   9   3  17    13462.13    16610.70   6326.13 o
  10   3  17      228.43        5.76    556.63 o
  11   3  17     1312.48     2531.67   1122.07 o
 -11   4  17     5139.31     7803.64   1154.08 o
 -10   4  17     3750.19     2963.66    657.53 o
  -9   4  17    28131.49    28282.39   2307.21 o
  -8   4  17    14170.59    15331.18   1237.93 o
  -7   4  17    31927.07    32899.22   1866.38 o
  -6   4  17    11410.84    11582.74   1010.36 o
  -5   4  17    19170.81    21035.55   1414.18 o
  -4   4  17    11656.38    12171.05   2699.54 o
  -3   4  17     8926.62     8640.28   4549.52 o
  -2   4  17     7678.81    76090.28  37700.22 o
  -1   4  17    10667.16   130606.52  55454.10 o
   0   4  17   100609.30    98256.57   4088.30 o
   1   4  17    11249.77    10889.93    661.33 o
   2   4  17    22983.47    24213.04   1522.00 o
   3   4  17     5366.21     5911.54    404.40 o
   4   4  17     5437.14     6131.50    501.08 o
   5   4  17    16388.12    15182.43   1168.04 o
   6   4  17     2318.42     2147.19    537.42 o
   7   4  17    28048.81    26679.79   2933.82 o
   8   4  17     5315.80     6000.22    669.96 o
   9   4  17    17962.89    18361.35   2360.38 o
  10   4  17     1709.68     2013.55    613.22 o
  11   4  17     4115.31     4700.45   2578.67 o
 -11   5  17     1218.14     2108.60   2345.86 o
 -10   5  17     4593.00    45822.53  20601.40 o
  -9   5  17     8377.29     6527.88   1539.99 o
  -8   5  17     4869.80    73845.63  51078.67 o
  -7   5  17    19943.63    22391.42   2105.30 o
  -6   5  17    24148.36    23426.07   1376.28 o
  -5   5  17     1937.22     2256.68    418.22 o
  -4   5  17    42080.76    40949.38   2475.46 o
  -3   5  17    10503.65    10865.52   2032.74 o
  -2   5  17     8803.71     9508.63    663.22 o
  -1   5  17     7937.29     7260.08    625.29 o
   0   5  17     2343.06     1953.45    231.62 o
   1   5  17     3835.16     4367.10    325.64 o
   2   5  17    16654.92    16655.43   1098.83 o
   4   5  17    39590.12    39298.88   2663.70 o
   5   5  17      307.87      343.59    191.64 o
   6   5  17    25173.50    25429.53   2159.72 o
   7   5  17    19082.42    19852.73   2338.68 o
   8   5  17      555.61    34231.02  23797.45 o
   9   5  17     4691.42     4460.93   1109.78 o
  10   5  17     1149.25    10270.47   5358.62 o
 -10   6  17    19934.44    33405.00  11647.70 o
  -9   6  17    16758.71    17953.16   3835.11 o
  -8   6  17    19274.53    15872.40   2184.11 o
  -7   6  17     6513.73     5889.25   2660.58 o
  -6   6  17     5732.85     6127.38    814.84 o
  -5   6  17    10163.53    10301.11   1390.66 o
  -3   6  17     9103.55     8875.24    793.27 o
  -2   6  17    21095.12    21323.10   1542.15 o
  -1   6  17     4903.99     4578.21    378.34 o
   0   6  17    16359.20    16356.75   1285.71 o
   1   6  17     6480.85     7216.81    592.02 o
   2   6  17    29020.02    26970.03   1871.16 o
   3   6  17       76.15      140.89    176.57 o
   4   6  17    12635.04    13414.85   1047.13 o
   5   6  17     8797.50     7656.35   1000.63 o
   6   6  17     7020.43     7864.80    852.73 o
   7   6  17     8371.60     8589.29   1117.64 o
   8   6  17     8921.09     9043.62    981.64 o
   9   6  17    20696.54    20409.73   2328.29 o
  10   6  17     8087.17     4912.53   1092.88 o
  -9   7  17     6427.30    15253.46   6786.69 o
  -8   7  17      173.19      561.59   5154.14 o
  -7   7  17    19022.99    20248.42   7830.12 o
  -6   7  17      666.10      584.95    371.25 o
  -5   7  17    18968.12    21592.01   1986.68 o
  -3   7  17    17968.51    18510.08   1466.37 o
  -2   7  17    46248.73    43000.67   3051.25 o
  -1   7  17     3094.58     3000.55    478.96 o
   0   7  17      919.38     1363.38   1098.24 o
   1   7  17      230.24      508.78    657.47 o
   2   7  17    41817.13    41084.09   2830.61 o
   3   7  17    11123.61    10719.27    947.24 o
   4   7  17     2498.29     3245.10    373.50 o
   5   7  17    22877.13    22571.15   2549.61 o
   6   7  17      121.02      359.32    658.24 o
   7   7  17    19649.62    20218.89   2935.64 o
   8   7  17     2414.83    11216.57   9245.50 o
   9   7  17     7076.25     7676.83   2211.36 o
  -8   8  17       14.01     -553.07    469.26 o
  -7   8  17     1301.82     1590.11    549.61 o
  -6   8  17     4923.29     5458.29    755.09 o
  -5   8  17    20127.74    19669.03   3816.91 o
  -4   8  17     8121.04     9545.28    893.30 o
  -2   8  17     6814.39     6114.56    869.39 o
  -1   8  17    23086.85    24739.40   1827.89 o
   0   8  17    25466.94    23355.31   3684.04 o
   1   8  17    28833.91    27112.01   2518.53 o
   2   8  17     4416.88     2918.00    586.36 o
   3   8  17    14666.94    14641.42   6311.89 o
   4   8  17     2256.38     1895.97   1305.94 o
   8   8  17      509.26     1796.42   5247.03 o
  -8   9  17      366.48     1183.49    606.43 o
  -7   9  17    13689.67    13416.38   1538.17 o
  -6   9  17     3901.91     3014.64    793.90 o
  -5   9  17    10789.69    11581.28   1193.17 o
  -4   9  17     1686.43     2085.63    543.77 o
  -3   9  17    10419.22    10319.95   1156.24 o
  -2   9  17    30318.49    29590.67   2019.40 o
  -1   9  17     1833.72     2194.67   2063.70 o
   0   9  17      909.54     1450.61    371.48 o
   1   9  17     4032.31     4712.02    837.87 o
   2   9  17    14036.07    17687.57   8248.99 o
   3   9  17     4574.06     4554.55    698.20 o
   4   9  17       96.97     1036.81   1788.72 o
   7   9  17    12302.96    23743.95   6879.69 o
  -6  10  17     8206.86     7362.99   1192.67 o
  -5  10  17     8629.91     8426.77   1180.67 o
  -4  10  17     4005.87     4849.04    626.98 o
  -3  10  17       56.00      -78.54    439.89 o
  -2  10  17     9932.73     8478.45   2088.48 o
   0  10  17    13789.98    12218.53   1073.67 o
   1  10  17      100.06     -157.27    408.00 o
   2  10  17    10006.61    11528.36   1385.01 o
   3  10  17       16.30      714.90    433.54 o
   4  10  17     4414.53     2720.97   2228.44 o
   6  10  17     2067.67    24898.40  13801.91 o
  -4  11  17    16373.49    17101.76   2016.95 o
  -3  11  17     4659.38     3842.35    896.12 o
  -2  11  17      485.29      838.72    552.06 o
  -1  11  17     1343.14    13701.71   6112.97 o
   0  11  17        2.03       42.14    477.95 o
   1  11  17       62.58     -131.09    426.17 o
   2  11  17     1070.52      959.25    544.13 o
   3  11  17     3928.31     4560.89    871.61 o
  -4 -11  18      713.30      429.11    513.95 o
  -3 -11  18     2857.84     3784.71   1178.47 o
  -2 -11  18    29112.86    28492.53   3144.83 o
  -1 -11  18     1003.53      600.48    776.54 o
   0 -11  18     4925.26     3987.67    669.71 o
   1 -11  18     4037.25     2162.85   1202.48 o
   2 -11  18     1924.70     1937.49    522.65 o
  -6 -10  18    10986.27    11546.14   1219.03 o
  -5 -10  18      354.10      110.26    297.93 o
  -4 -10  18    13357.71    13926.32   1196.21 o
  -3 -10  18      711.55     1079.81    379.32 o
  -2 -10  18     3330.78     2254.63    541.11 o
  -1 -10  18     2063.92     1821.25    486.21 o
   0 -10  18     7679.90     9164.27   1788.37 o
   1 -10  18     9116.66     8999.91   1147.29 o
   2 -10  18     7390.35     8750.83    750.60 o
   3 -10  18     3190.65     2915.22    653.18 o
   4 -10  18     4236.60     2957.97    703.45 o
   5 -10  18     5013.63     4195.08    792.61 o
  -7  -9  18     4922.25     5954.71    622.95 o
  -6  -9  18     1111.65     1083.04    337.94 o
  -5  -9  18     3860.77     3419.83    377.10 o
  -4  -9  18    17360.61    17459.01   1265.86 o
  -3  -9  18    13194.61    12513.21    881.68 o
  -2  -9  18     5336.84     4754.97    444.23 o
  -1  -9  18    16577.27    16947.09   1074.21 o
   0  -9  18     4824.99     4381.82    613.21 o
   1  -9  18     2471.42     2024.55    499.91 o
   2  -9  18    18152.03    20640.26   1567.29 o
   3  -9  18    16381.93    16515.74   1618.35 o
   4  -9  18     1867.03     1533.22    408.46 o
   5  -9  18     2194.23     2376.25    458.63 o
   6  -9  18     3892.28     4144.69    766.17 o
   7  -9  18    14947.94    13348.46   1371.61 o
  -9  -8  18    12625.86    12581.55   1311.25 o
  -8  -8  18      262.66     -184.28    318.32 o
  -7  -8  18    22294.70    22959.43   1557.57 o
  -6  -8  18    13157.02    13866.46    809.89 o
  -5  -8  18     6363.83     6529.96    510.84 o
  -4  -8  18     9391.93     9587.78    678.47 o
  -2  -8  18     3641.23     3703.82    545.69 o
  -1  -8  18    17212.61    18168.07    976.83 o
   0  -8  18     8128.17     8392.03    531.38 o
   1  -8  18     2304.42     2819.24    308.33 o
   2  -8  18       96.69       94.77    246.39 o
   3  -8  18    11218.87    12256.15    968.93 o
   4  -8  18        0.50      336.34    414.95 o
   5  -8  18    45218.10    47724.52   3354.82 o
   6  -8  18     1670.65     1113.36   1023.90 o
   7  -8  18     3131.83     2346.31    555.60 o
   8  -8  18      301.97     -157.18    713.03 o
  -9  -7  18     6502.06     6891.81    794.01 o
  -8  -7  18    15801.86    15998.44   1173.47 o
  -7  -7  18     6824.67     7570.78    650.60 o
  -6  -7  18     3739.69     4050.51    447.01 o
  -5  -7  18     5914.64     6006.19    518.20 o
  -4  -7  18    31540.45    30240.83   1372.64 o
  -3  -7  18    12925.16    13437.42    813.02 o
  -2  -7  18     6845.86     8431.97    685.60 o
  -1  -7  18    14970.55    15536.27   1300.13 o
   0  -7  18      329.82      339.67    149.50 o
   1  -7  18    18182.07    19238.74    700.12 o
   2  -7  18     3389.01     3337.36    270.46 o
   3  -7  18    31553.20    32496.52   2049.74 o
   4  -7  18      912.92      876.17    316.96 o
   5  -7  18    12332.74    13514.05    930.80 o
   6  -7  18     7203.49     8197.28    801.49 o
   7  -7  18    23161.01    24661.38   1732.02 o
   8  -7  18    17120.15    19034.00   1516.04 o
   9  -7  18    14128.60    12087.03   1161.00 o
  -9  -6  18     3082.15     2734.62    466.42 o
  -8  -6  18    14408.39    13746.83   1730.65 o
  -6  -6  18    13934.87    14763.62   1345.29 o
  -5  -6  18     8624.03     9906.29    582.95 o
  -4  -6  18    32011.95    35463.75   1590.05 o
  -2  -6  18     5635.77     6457.16    388.11 o
  -1  -6  18     1313.87     1781.31    676.67 o
   0  -6  18    24497.11    23735.22    940.55 o
   1  -6  18    33370.65    30495.42   1274.60 o
   2  -6  18    20581.66    19704.70   1080.93 o
   3  -6  18    24313.59    23423.63   1032.29 o
   4  -6  18    10699.94    10696.37   1174.33 o
   6  -6  18     1077.54      827.55    314.81 o
   7  -6  18     2807.99     2819.06    551.07 o
   8  -6  18     2507.85     2061.56    406.27 o
   9  -6  18      380.00    18698.36   6513.45 o
 -11  -5  18     2750.69     2939.26    490.43 o
 -10  -5  18    13037.00    14001.34   1432.42 o
  -9  -5  18     6139.64     5799.69    548.24 o
  -8  -5  18     3183.44     3452.87    422.77 o
  -7  -5  18    10896.39    11882.89    744.35 o
  -6  -5  18     4571.83     4981.68    482.25 o
  -5  -5  18      352.65      149.16    181.27 o
  -4  -5  18     3611.67     4880.76    375.21 o
  -3  -5  18      397.38     3678.32   2806.41 o
  -2  -5  18   113529.73   112700.27   4718.18 o
  -1  -5  18     1680.96     1727.07    185.57 o
   0  -5  18    17910.71    17108.88    677.62 o
   1  -5  18     3365.88     3247.85    210.24 o
   2  -5  18    10812.97    10487.97    473.30 o
   3  -5  18    26051.90    27094.45   1413.07 o
   4  -5  18     2696.58    17477.44   8658.39 o
   5  -5  18      115.74       79.27    138.85 o
   6  -5  18    10727.50    11743.69   1553.79 o
   7  -5  18    17347.67    19018.88   1562.95 o
   8  -5  18     5055.04     6205.23    686.73 o
   9  -5  18     5060.76     5214.34    695.40 o
  10  -5  18     6545.92     7206.31   1463.25 o
 -11  -4  18    14898.68    13755.31   1138.52 o
 -10  -4  18      373.06     -119.15    290.04 o
  -9  -4  18     3783.51     3993.69    619.74 o
  -8  -4  18     9053.75     8833.37    637.89 o
  -6  -4  18    64299.12    64943.73   3390.14 o
  -4  -4  18    16466.92    16771.85    789.95 o
  -2  -4  18    10726.02    11131.41    537.58 o
  -1  -4  18     7401.02     7907.30    405.43 o
   1  -4  18    93789.29    89129.91   3067.18 o
   2  -4  18    23878.34    22330.90   1950.30 o
   3  -4  18    31601.90    32688.65   1687.05 o
   4  -4  18    11523.43    11328.90    939.42 o
   5  -4  18    17212.19    17236.30   1088.73 o
   6  -4  18     3394.12     3447.97    373.25 o
   7  -4  18     2605.25     2417.75    397.69 o
  10  -4  18    20699.40     8289.13   2650.76 o
 -11  -3  18    18230.15    16146.67   1276.67 o
 -10  -3  18      560.30      259.91    296.77 o
  -9  -3  18    24481.51    23739.13   1422.56 o
  -8  -3  18    14986.16    15382.59   1054.55 o
  -7  -3  18     9701.48     9111.55    720.17 o
  -6  -3  18      545.49      685.47    207.27 o
  -5  -3  18    15624.53    16604.74    929.83 o
  -4  -3  18    39680.46    39392.17   1870.47 o
  -3  -3  18    63714.38    64550.15   2693.74 o
  -2  -3  18    43180.30    44834.92   1787.24 o
  -1  -3  18    27978.29    29255.48   1217.32 o
   0  -3  18      867.64      516.18    102.56 o
   1  -3  18     4458.38     4796.60    253.08 o
   2  -3  18    50329.14    47982.79   1974.04 o
   3  -3  18    37963.10   283569.25 131408.16 o
   4  -3  18     4582.62     4918.81    487.63 o
   5  -3  18    31441.07    33750.70   1831.68 o
   6  -3  18      896.49      731.89    236.82 o
   7  -3  18   105490.23   107675.44   5364.61 o
   8  -3  18     8106.72     9583.47    844.45 o
   9  -3  18     5593.89     6408.17    689.48 o
  10  -3  18      713.62      483.96    366.33 o
  11  -3  18      262.68       -5.03    764.72 o
 -12  -2  18      281.51      215.96    420.44 o
 -11  -2  18    11515.83    11617.61   1201.45 o
 -10  -2  18     2004.50     2277.02    320.57 o
  -9  -2  18    22688.84    22867.14   1248.28 o
  -8  -2  18      602.94      663.10    380.44 o
  -7  -2  18    18153.83    19244.75    952.50 o
  -6  -2  18    46065.45    49387.78   2773.52 o
  -5  -2  18     9426.77    10322.55    573.81 o
  -4  -2  18    16747.48    18416.60    906.04 o
  -3  -2  18     1864.74     2142.93    312.95 o
  -1  -2  18    30121.62    29998.63   2416.68 o
   0  -2  18    22482.51    80022.66  36087.03 o
   1  -2  18    44566.25    40850.41   2816.91 o
   2  -2  18    12771.03    11888.33    748.46 o
   3  -2  18    21219.79    19430.00   1045.40 o
   4  -2  18     7631.58     8378.22    505.50 o
   5  -2  18    59283.71    61421.35   3370.12 o
   6  -2  18     2889.05     2997.83    284.36 o
   7  -2  18     3749.05     3773.09    346.82 o
   8  -2  18      781.24     1091.15    409.72 o
   9  -2  18    21392.42    22896.52   2588.96 o
  10  -2  18    12123.71    11102.46   1042.95 o
  11  -2  18     6887.36     7498.26   1817.41 o
 -12  -1  18     5691.74     5684.08   1091.14 o
 -11  -1  18      877.08      838.97    337.17 o
 -10  -1  18     9069.54     8668.21    647.40 o
  -9  -1  18     1254.18     1415.80    252.52 o
  -8  -1  18    18766.22    17997.70    968.41 o
  -7  -1  18    12716.74    13222.68    775.31 o
  -6  -1  18     4480.67     4834.40    372.61 o
  -5  -1  18     4507.20     4329.08    323.66 o
  -4  -1  18    51711.66    51398.08   2621.80 o
  -3  -1  18    32363.38    32334.18   1390.84 o
  -2  -1  18    53199.80    52190.14   2596.67 o
  -1  -1  18     2815.56     2669.70    233.02 o
   0  -1  18    10295.34     9724.02    403.63 o
   1  -1  18     6072.70     5778.20    374.29 o
   2  -1  18    24773.26    25200.44   1344.42 o
   3  -1  18    48605.20    50201.92   3061.69 o
   4  -1  18     2620.93     3052.34   3465.14 o
   5  -1  18     9863.30     9889.00    587.00 o
   6  -1  18     9959.00    10210.13    774.16 o
   7  -1  18     3270.80     3112.88    401.13 o
   8  -1  18    19873.21    20081.47   1479.82 o
   9  -1  18    15385.64    16691.46   1087.55 o
  10  -1  18     4644.81     4302.88   1075.57 o
  11  -1  18     3629.53     3202.66    546.80 o
 -12   0  18       77.01     -378.18    540.96 o
 -11   0  18     9974.98     8762.89    845.58 o
 -10   0  18    22370.30    25127.02   1493.07 o
  -9   0  18     8466.89     8484.42   1012.67 o
  -8   0  18    24957.34    23252.42   1183.07 o
  -7   0  18     8512.08     8460.25    583.24 o
  -6   0  18     3733.80     3559.44    293.68 o
  -5   0  18      202.77      329.86    128.53 o
  -4   0  18    64509.69    65083.04   2953.07 o
  -3   0  18      664.05      774.63    127.54 o
  -2   0  18    18174.44    18030.61   1207.72 o
  -1   0  18     7438.75     7039.41    392.07 o
   0   0  18    24958.02    22754.46   1002.72 o
   1   0  18    15607.12    16359.31    826.27 o
   2   0  18    38897.68    39025.84   2125.48 o
   3   0  18     2068.25     1731.84    251.68 o
   4   0  18    15453.43    16109.18    959.65 o
   5   0  18    21777.11    24611.06   1271.30 o
   6   0  18      642.59      854.33    256.60 o
   7   0  18     2795.87     2972.21    294.45 o
   8   0  18     5352.32     5508.54    550.84 o
   9   0  18     2701.04     2516.69    580.60 o
  10   0  18      790.71    14084.80   5322.64 o
  11   0  18     1810.53     1397.76    585.43 o
 -12   1  18     6831.82     7394.96   1115.86 o
 -11   1  18     1147.19     1624.25    887.61 o
 -10   1  18     8921.39     7663.39    892.19 o
  -9   1  18     1572.38     1489.05    454.05 o
  -8   1  18    16994.33    16966.10    900.43 o
  -7   1  18    11717.71    11448.54    517.05 o
  -6   1  18     4117.83     4143.86    368.18 o
  -5   1  18     4516.45     5039.81    313.08 o
  -4   1  18    53103.25    55450.90   2670.70 o
  -3   1  18    31701.81    32403.44   1521.30 o
  -2   1  18    51408.92    49721.00   2249.90 o
  -1   1  18     4322.15     3766.13    456.60 o
   0   1  18    10244.12     9884.24    524.81 o
   1   1  18     6712.05     5450.22    641.04 o
   2   1  18    20720.82    20163.96   1114.40 o
   3   1  18    54340.70    54841.22   3318.25 o
   4   1  18     4497.40     4425.80    530.59 o
   5   1  18     8031.54     7881.59    489.81 o
   6   1  18    10166.38    10026.48    690.65 o
   7   1  18     2235.39     2511.45    366.41 o
   8   1  18    19339.78    21809.81   1761.97 o
   9   1  18    16998.44    15650.46   2221.87 o
  10   1  18     4927.49     3842.21    854.30 o
  11   1  18     3341.44     3168.09    800.06 o
 -12   2  18      452.64       23.30    605.65 o
 -11   2  18    10896.55     9239.20   1085.97 o
 -10   2  18     1533.33     2668.85   1681.44 o
  -9   2  18    20006.19    19385.53   1331.91 o
  -8   2  18      165.35      519.71    230.16 o
  -7   2  18    19704.18    19082.16    946.11 o
  -6   2  18    47268.39    46454.73   1698.52 o
  -5   2  18    11757.90    11943.92    554.00 o
  -4   2  18    15738.21    16351.12    673.53 o
  -3   2  18     1806.13     1926.46    190.33 o
  -2   2  18     2535.11    12684.10   9822.66 o
  -1   2  18    30772.01    32948.75   3698.92 o
   1   2  18    44586.48    42883.27   2160.90 o
   2   2  18    14437.18    14676.73    752.23 o
   3   2  18    25247.55    23962.27   1685.06 o
   4   2  18     7270.91     8525.97   1128.73 o
   5   2  18    63137.25    63384.58   4011.44 o
   6   2  18     2932.00     2737.72    355.36 o
   7   2  18     3683.08     4139.13    740.67 o
   8   2  18      783.10     1751.01    412.27 o
   9   2  18    16804.71    17283.48   8976.61 o
  10   2  18    12539.34    10839.78   1861.37 o
  11   2  18     7017.32     6429.77   1069.24 o
 -11   3  18    18935.62    18211.71   2290.90 o
 -10   3  18      490.88     -425.04    413.57 o
  -9   3  18    23148.97    25147.26   2021.88 o
  -8   3  18    14896.73    13923.72    984.25 o
  -7   3  18     9317.58     9202.82    666.32 o
  -6   3  18     1795.88     1565.57    328.62 o
  -5   3  18    16077.91    16138.20    803.59 o
  -4   3  18    40037.42    40998.86   1594.16 o
  -3   3  18    66102.63    67196.55   2653.27 o
  -2   3  18    36992.50    34972.37   1322.67 o
  -1   3  18    26884.36    30344.38   2021.62 o
   0   3  18      814.68      765.83    317.89 o
   1   3  18     5924.00     5319.74    390.63 o
   2   3  18    44295.61    44227.01   2279.69 o
   4   3  18     5021.51     5362.70    393.40 o
   5   3  18    30795.31    31281.10   2455.90 o
   6   3  18     1101.98      834.44    321.66 o
   7   3  18   106118.97   112154.13  12232.73 o
   8   3  18     8525.57    10056.90   1453.87 o
   9   3  18     4793.50     6253.55   4593.00 o
  10   3  18      559.25     1389.09    675.46 o
  11   3  18      458.16        8.68   1115.36 o
 -11   4  18    15175.47    12753.25   1519.33 o
 -10   4  18      590.40     1789.71    669.99 o
  -9   4  18     4982.92     4065.38    679.06 o
  -8   4  18     8765.63    10998.69    937.57 o
  -7   4  18     3857.96    42511.25  18196.92 o
  -6   4  18    61326.68    62891.49  17664.25 o
  -5   4  18     2523.20    64131.25  43460.70 o
  -4   4  18    15397.91    15082.99    732.33 o
  -3   4  18     2262.80    67692.21  40463.70 o
  -2   4  18     8434.45     8450.57    666.31 o
  -1   4  18     5672.55     5871.81   1679.36 o
   1   4  18    89188.42    91496.70   3872.79 o
   2   4  18    21226.43    20052.67    886.89 o
   3   4  18    31788.46    29988.49   1738.30 o
   4   4  18    12638.09    13113.57    728.31 o
   5   4  18    18807.26    19759.07   1178.54 o
   6   4  18     3386.66     3191.51   1058.36 o
   7   4  18     1807.99     1917.02    497.24 o
   9   4  18     1328.20    25060.88   9325.78 o
  10   4  18    23115.94     5739.27   3415.59 o
 -11   5  18     3441.37     3993.81   1045.94 o
 -10   5  18    12630.92    11157.53   1595.48 o
  -9   5  18     5249.79    13360.23   8262.63 o
  -8   5  18     3528.64     2941.34   2717.95 o
  -7   5  18    11542.64    12622.59   3203.46 o
  -6   5  18     4348.65     4686.21   1320.59 o
  -5   5  18      235.11      598.12    218.86 o
  -4   5  18     4337.41     4746.61    421.74 o
  -3   5  18      249.62    59208.84  31660.25 o
  -2   5  18   115851.05   112498.30   5614.05 o
  -1   5  18     2448.13     2526.19   1220.95 o
   0   5  18    17750.16    17516.18    863.48 o
   2   5  18    10882.97    11344.02   1401.36 o
   3   5  18    27568.68    30459.14   1787.56 o
   5   5  18      159.21      -52.56    130.03 o
   6   5  18    11063.25    10758.20   1135.62 o
   7   5  18    18481.48    18981.95   1891.33 o
   8   5  18     4821.74     6646.95    813.31 o
   9   5  18     5235.95     5340.94    702.46 o
  10   5  18     6242.92     4916.45    935.34 o
  -9   6  18     2895.53     7860.74   6868.93 o
  -8   6  18    16955.81    16513.64   7216.99 o
  -6   6  18    13575.77    15630.11  13250.52 o
  -5   6  18     7815.19     8366.32  12185.09 o
  -4   6  18    34359.27    36537.73  12750.46 o
  -3   6  18       22.90    24415.19  11572.46 o
  -2   6  18     8067.84     7984.08    659.97 o
  -1   6  18     1896.74     2358.41   1928.16 o
   0   6  18    27010.39    25836.28   1922.59 o
   1   6  18    34347.17    32289.47   2095.12 o
   2   6  18    18185.85    19394.98   1443.70 o
   3   6  18    24302.37    21963.25   1471.56 o
   4   6  18     8972.81     8653.24    709.68 o
   5   6  18     9848.14     7919.78   1171.18 o
   6   6  18     1475.87     1616.97    528.29 o
   7   6  18     3051.05     2975.83    598.81 o
   8   6  18     2452.24     1880.87    546.62 o
  -9   7  18     7719.09    27248.10  12278.90 o
  -8   7  18    15370.39    13698.64   1916.58 o
  -7   7  18     5250.28     5855.54    933.14 o
  -6   7  18     3343.70     3601.87    610.04 o
  -5   7  18     6690.52     6256.30   1926.77 o
  -4   7  18    35401.98    34419.59   2811.50 o
  -3   7  18    12516.56    12246.35    925.35 o
  -2   7  18     8177.74     8647.05    976.28 o
  -1   7  18    13824.63    13179.36   1215.57 o
   0   7  18      481.04      289.90    297.24 o
   1   7  18    18728.75    18150.80   2407.45 o
   2   7  18     4128.94     5018.34    858.68 o
   3   7  18    38929.46    41828.66   2730.12 o
   4   7  18     1515.19      704.27    423.88 o
   5   7  18    12145.23    12627.00   1515.69 o
   6   7  18     7588.09     7143.06   1181.27 o
   7   7  18    21654.98    21879.21   2340.55 o
   8   7  18    17692.31    18962.54   2634.57 o
   9   7  18    13931.81    12736.01   4981.74 o
  -8   8  18      297.57      716.02    432.89 o
  -7   8  18    22776.28    23232.37   2379.22 o
  -6   8  18    12288.20    12102.22   1436.72 o
[truncated: 397,834 more chars]
